# Supplementary material for: Architecture and activation of human muscle phosphorylase kinase
Source: Nat Commun. 2024 Mar 28;15:2719. doi: 10.1038/s41467-024-47049-2 (PMC10978961; doi:10.1038/s41467-024-47049-2)
Supplement: Supplementary file 5 — Supplementary Data 1 [file 41467_2024_47049_MOESM5_ESM.xlsx]

## Sheet: mass spectrometry
Checked	Protein FDR Confidence: Combined	Master	Accession	Description	Exp. q-value: Combined	Sum PEP Score	Coverage [%]	# Peptides	# PSMs	# Unique Peptides	# Protein Groups	# AAs	MW [kDa]	calc. pI	Score Sequest HT: Sequest HT	# Peptides (by Search Engine): Sequest HT	# Razor Peptides	Abundance: F1: Sample	Found in Sample: [S1] F1: Sample	Modifications
FALSE	High	Master Protein	P46020	Phosphorylase b kinase regulatory subunit alpha, skeletal muscle isoform OS=Homo sapiens OX=9606 GN=PHKA1 PE=1 SV=2	0	1805	92	140	1686	129	1	1223	137.2	6.19	6226.93	140	11	6.47521e+10	High	Farnesyl [C1220(100)]
	Checked	Confidence	Annotated Sequence	Modifications	Modifications in Master Proteins	Qvality PEP	Qvality q-value	# Protein Groups	# Proteins	# PSMs	Master Protein Accessions	Positions in Master Proteins	# Missed Cleavages	Theo. MH+ [Da]	# Razor Quan Results	Abundance: F1: Sample	Quan Info	Found in Sample: [S1] F1: Sample	Confidence (by Search Engine): Sequest HT	Charge (by Search Engine): Sequest HT	m/z [Da] (by Search Engine): Sequest HT	RT [min] (by Search Engine): Sequest HT	Percolator q-Value (by Search Engine): Sequest HT	Percolator PEP (by Search Engine): Sequest HT	XCorr (by Search Engine): Sequest HT	Top Apex RT [min]	Sequence in Protein	Positions in Protein	Peptide Group Modifications in Protein	Quan Usage
	FALSE	High	[K].MIVEMLR.[T]	2xOxidation [M1(100); M5(100)]		0.0208911	0.000259998	1	1	1	P46020	P46020 [538-544]	0	923.469	0		No Quan Values	High	High	2	462.238	52.2915	0.0001583	0.01251	1.14		K.MIVEMLR.T	[538-544]		Not Used
	FALSE	High	[K].LSEFLTTSCCTHLSFMDPGPEGK.[L]	2xCarbamidomethyl [C9(100); C10(100)]		5.91048e-11	0	1	1	21	P46020	P46020 [604-626]	0	2614.16	0	9.00799e+08		High	High	3	872.06	65.6159	0	1.2e-09	6.06	64.64	K.LSEFLTTSCCTHLSFMDPGPEGK.L	[604-626]		Used
	FALSE	High	[K].MQDGYFGGARVQTGKLSEFLTTSCCTHLSFMDPGPEGK.[L]	2xCarbamidomethyl [C24(100); C25(100)]		5.12118e-10	0	1	1	1	P46020	P46020 [589-626]	2	4209.91	0		No Quan Values	High	High	4	1053.23	66.6888	0	3.988e-11	8.36		K.MQDGYFGGARVQTGKLSEFLTTSCCTHLSFMDPGPEGK.L	[589-626]		Not Used
	FALSE	High	[R].VQTGKLSEFLTTSCCTHLSFMDPGPEGK.[L]	2xCarbamidomethyl [C14(100); C15(100)]		1.80358e-11	0	1	1	1	P46020	P46020 [599-626]	1	3127.45	0	8781871		High	High	3	1043.16	64.8185	0	9.518e-13	4.57	64.65	R.VQTGKLSEFLTTSCCTHLSFMDPGPEGK.L	[599-626]		Used
	FALSE	High	[R].TQPGLFAEMFR.[L]	1xOxidation [M9(100)]		0.000841766	0	1	1	1	P46020	P46020 [907-917]	0	1312.64	0	7.85649e+06		High	High	2	656.821	58.706	0	0.0003461	2.37	58.77	R.TQPGLFAEMFR.L	[907-917]		Used
	FALSE	High	[K].ELHVQNVHMYLPTK.[L]	1xOxidation [M9(100)]		5.67615e-09	0	1	1	17	P46020	P46020 [708-721]	0	1724.88	0	7.32378e+06		High	High	3	575.631	43.6817	0	3.8e-07	5.02	38.36	K.ELHVQNVHMYLPTK.L	[708-721]		Used
	FALSE	High	[R].IGLIIQVMATELAHSLR.[C]	1xOxidation [M8(100)]		0.138991	0.00579296	1	1	1	P46020	P46020 [920-936]	0	1881.06	0		No Quan Values	High	High	3	627.693	67.3111	0.004599	0.1062	1.09		R.IGLIIQVMATELAHSLR.C	[920-936]		Not Used
	FALSE	High	[K].TLGADDTMLAK.[D]	1xOxidation [M8(100)]		6.86765e-05	0	1	1	20	P46020	P46020 [1168-1178]	0	1151.56	0	1.26503e+07		High	High	2	576.284	33.3637	0	0.0001905	2.8	35.87	K.TLGADDTMLAK.D	[1168-1178]		Used
	FALSE	High	[R].GLLHCMIR.[Q]	1xOxidation [M6(100)]; 1xCarbamidomethyl [C5(100)]		0.0130059	0.000259998	1	1	23	P46020	P46020 [87-94]	0	1015.52	0	3.17518e+07		High	High	2	508.262	32.2372	0.0001583	0.01062	2.2	21.69	R.GLLHCMIR.Q	[87-94]		Used
	FALSE	High	[R].GLLHCMIR.[Q]	1xOxidation [M6(100)]		0.159695	0.00825429	1	1	3	P46020	P46020 [87-94]	0	958.496	0	3.11241e+06		High	High	2	479.752	32.6985	0.007418	0.1326	1.27	40.68	R.GLLHCMIR.Q	[87-94]		Used
	FALSE	High	[K].MIVEMLR.[T]	1xOxidation [M5(100)]		0.0232172	0.000259998	1	1	32	P46020	P46020 [538-544]	0	907.474	0	5.01884e+07		High	High	2	454.24	49.0994	0.00306	0.07728	2.28	39.26	K.MIVEMLR.T	[538-544]		Used
	FALSE	High	[K].LPHMWGQSLYILGSLMAEGFLAPGEIDPLNR.[R]	1xOxidation [M4(100)]		1.25848e-11	0	1	1	1	P46020	P46020 [398-428]	0	3441.73	0	2240781		High	High	3	1147.92	70.4106	0	6.39e-13	7.95	70.46	K.LPHMWGQSLYILGSLMAEGFLAPGEIDPLNR.R	[398-428]		Used
	FALSE	High	[R].TGIMQLK.[S]	1xOxidation [M4(100)]		0.0219557	0.000259998	1	1	32	P46020	P46020 [1000-1006]	0	806.444	0	1.57009e+07		High	High	2	403.725	28.9502	0.0007874	0.03064	2.53	28.63	R.TGIMQLK.S	[1000-1006]		Used
	FALSE	High	[R].FGTMTYLSK.[A]	1xOxidation [M4(100)]		0.00066228	0	1	1	32	P46020	P46020 [1197-1205]	0	1063.51	0	3.51412e+07		High	High	2	532.26	39.5185	0	0.0004117	3.01	30.39	R.FGTMTYLSK.A	[1197-1205]		Used
	FALSE	High	[K].LPHMWGQSLYILGSLMAEGFLAPGEIDPLNRR.[F]	1xOxidation [M4(100)]		1.92113e-11	0	1	1	8	P46020	P46020 [398-429]	1	3597.83	0	4.43704e+07		High	High	4	900.214	69.7217	0	1.028e-12	8.36	69.75	K.LPHMWGQSLYILGSLMAEGFLAPGEIDPLNRR.F	[398-429]		Used
	FALSE	High	[K].TISAPLPYEALTQLIDEASEGDMSISILTQEIMVYLAMYMR.[T]	1xOxidation [M38(100)]		2.22396e-07	0	1	1	2	P46020	P46020 [866-906]	0	4623.26	0		No Quan Values	High	High	4	1156.57	74.8577	0	3.806e-08	5.41		K.TISAPLPYEALTQLIDEASEGDMSISILTQEIMVYLAMYMR.T	[866-906]		Not Used
	FALSE	High	[K].NGVPLLPELYSVPPDRVDEEYQNPHTVDRVPMGK.[L]	1xOxidation [M32(100)]		3.79648e-08	0	1	1	1	P46020	P46020 [364-397]	2	3876.92	0	4690656		High	High	4	969.986	63.1393	0	4.882e-09	7.95	63.2	K.NGVPLLPELYSVPPDRVDEEYQNPHTVDRVPMGK.L	[364-397]		Used
	FALSE	High	[R].HMGVLGTSK.[L]	1xOxidation [M2(100)]		0.000879783	0	1	1	3	P46020	P46020 [501-509]	0	945.482	0	310351		High	High	2	473.245	20.7426	0	0.0003614	2.83	20.81	R.HMGVLGTSK.L	[501-509]		Used
	FALSE	High	[R].KMQDGYFGGAR.[V]	1xOxidation [M2(100)]		1.93056e-05	0	1	1	14	P46020	P46020 [588-598]	1	1245.57	0	2.20762e+07		High	High	2	623.288	17.6481	0	5.216e-06	3.48	18.31	R.KMQDGYFGGAR.V	[588-598]		Used
	FALSE	High	[R].EMTPGEIK.[F]	1xOxidation [M2(100)]		0.00673392	0.000259998	1	1	9	P46020	P46020 [1099-1106]	0	920.439	0	5.21946e+06		High	High	2	460.723	15.9949	0.0001583	0.01086	2.1	18.31	R.EMTPGEIK.F	[1099-1106]		Used
	FALSE	High	[K].LYSEDYDDNYDYLESGNWMNDYDSTSHAR.[C]	1xOxidation [M19(100)]		5.74158e-13	0	1	1	2	P46020	P46020 [627-655]	0	3554.39	0	1.15447e+07		High	High	3	1185.47	63.4026	0	2.04e-14	7.76	63.45	K.LYSEDYDDNYDYLESGNWMNDYDSTSHAR.C	[627-655]		Used
	FALSE	High	[R].CSAEEATEGLMNLSPSAMK.[N]	1xOxidation [M18(100)]; 1xCarbamidomethyl [C1(100)]		1.84496e-09	0	1	1	8	P46020	P46020 [937-955]	0	2041.89	0	15890479		High	High	2	1021.45	59.482	0	1.676e-10	5.6	60.79	R.CSAEEATEGLMNLSPSAMK.N	[937-955]		Used
	FALSE	High	[K].ETSSLQEQADILYMLYTMK.[G]	1xOxidation [M18(100)]		3.87631e-07	0	1	1	1	P46020	P46020 [772-790]	0	2280.08	0	23421706		High	High	2	1140.54	68.7817	0	6.517e-08	2.53	68.82	K.ETSSLQEQADILYMLYTMK.G	[772-790]		Used
	FALSE	High	[R].GDKTNQGISELNASSVGMAK.[A]	1xOxidation [M18(100)]		3.87904e-10	0	1	1	11	P46020	P46020 [187-206]	1	2022.98	0	6.80181e+06		High	High	2	1011.99	37.4411	0	1.03e-10	5.02	31.47	R.GDKTNQGISELNASSVGMAK.A	[187-206]		Used
	FALSE	High	[K].AAATYVQEFLPHSICAMQ.[-]	1xOxidation [M17(100)]; 1xFarnesyl [C15(100)]	P46020 1xFarnesyl [C1220(100)]	1.89081e-06	0	1	1	1	P46020	P46020 [1206-1223]	0	2200.12	0	867077		High	High	2	1100.56	71.5982	0	3.814e-07	4.78	71.49	K.AAATYVQEFLPHSICAMQ.-	[1206-1223]	1xFarnesyl [C1220(100)]	Used
	FALSE	High	[K].LSEFLTTSCCTHLSFMDPGPEGK.[L]	1xOxidation [M16(100)]; 2xCarbamidomethyl [C9(100); C10(100)]		1.4332e-09	0	1	1	3	P46020	P46020 [604-626]	0	2630.16	0	10934498		High	High	3	877.391	62.071	0	1.257e-10	5.76	62.15	K.LSEFLTTSCCTHLSFMDPGPEGK.L	[604-626]		Used
	FALSE	High	[K].TNQGISELNASSVGMAK.[A]	1xOxidation [M15(100)]		7.54121e-09	0	1	1	20	P46020	P46020 [190-206]	0	1722.83	0	1.29628e+07		High	High	2	861.92	44.9505	0	1.959e-07	5.1	38.16	K.TNQGISELNASSVGMAK.A	[190-206]		Used
	FALSE	High	[R].RLSISAESQSPGTSMTPSSGSFPSAYDQQSSK.[D]	1xOxidation [M15(100)]		2.52506e-10	0	1	1	5	P46020	P46020 [1016-1047]	1	3321.52	0	4.89503e+06		High	High	3	1107.84	51.0396	0	2.828e-09	8.97	51.13	R.RLSISAESQSPGTSMTPSSGSFPSAYDQQSSK.D	[1016-1047]		Used
	FALSE	High	[R].MTGQPTITFPISHSMLDEDGTSLNSSILAALRK.[M]	1xOxidation [M15(100)]		2.86289e-07	0	1	1	1	P46020	P46020 [556-588]	1	3547.78	0		No Quan Values	High	High	4	887.7	67.5331	0	4.64e-08	5.77		R.MTGQPTITFPISHSMLDEDGTSLNSSILAALRK.M	[556-588]		Not Used
	FALSE	High	[R].MTGQPTITFPISHSMLDEDGTSLNSSILAALR.[K]	1xOxidation [M15(100)]		6.03477e-10	0	1	1	2	P46020	P46020 [556-587]	0	3419.68	0	28532682		High	High	3	1140.56	68.3121	0	9.713e-11	6.94	68.19	R.MTGQPTITFPISHSMLDEDGTSLNSSILAALR.K	[556-587]		Used
	FALSE	High	[R].LSISAESQSPGTSMTPSSGSFPSAYDQQSSK.[D]	1xOxidation [M14(100)]		6.31927e-09	0	1	1	2	P46020	P46020 [1017-1047]	0	3165.42	0		No Quan Values	High	High	3	1055.81	58.4091	0	6.618e-10	7.22		R.LSISAESQSPGTSMTPSSGSFPSAYDQQSSK.D	[1017-1047]		Not Used
	FALSE	High	[R].FQAAVQTTCDLMSLVTK.[A]	1xOxidation [M12(100)]; 1xCarbamidomethyl [C9(100)]		2.7915e-07	0	1	1	1	P46020	P46020 [689-705]	0	1928.95	0	9841217		High	High	2	964.977	63.8783	0	4.521e-08	5.18	64.14	R.FQAAVQTTCDLMSLVTK.A	[689-705]		Used
	FALSE	High	[R].QLLVEAILVLTMLADIEIHSIGSIIAVEK.[I]	1xOxidation [M12(100)]		0.0248559	0.000498078	1	1	1	P46020	P46020 [1125-1153]	0	3147.79	0	567521		High	High	3	1049.94	73.3311	0.0003118	0.01521	2.28	73.29	R.QLLVEAILVLTMLADIEIHSIGSIIAVEK.I	[1125-1153]		Used
	FALSE	High	[K].AKELHVQNVHMYLPTK.[L]	1xOxidation [M11(100)]		1.34803e-08	0	1	1	16	P46020	P46020 [706-721]	1	1924.01	0	8.16616e+06		High	High	3	642.009	29.1213	0	1.533e-09	7.39	29.22	K.AKELHVQNVHMYLPTK.L	[706-721]		Used
	FALSE	High	[K].MQDGYFGGAR.[V]	1xOxidation [M1(100)]		0.000696576	0	1	1	14	P46020	P46020 [589-598]	0	1117.47	0	7.90644e+06		High	High	2	559.24	25.486	0	0.0005437	3.06	25.68	K.MQDGYFGGAR.V	[589-598]		Used
	FALSE	High	[K].AAATYVQEFLPHSICAMQ.[-]	1xFarnesyl [C15(100)]	P46020 1xFarnesyl [C1220(100)]	1.22308e-06	0	1	1	1	P46020	P46020 [1206-1223]	0	2184.12	0	5.92701e+06		High	High	2	1092.56	72.0038	0	2.346e-07	5.97	72.04	K.AAATYVQEFLPHSICAMQ.-	[1206-1223]	1xFarnesyl [C1220(100)]	Used
	FALSE	High	[K].LSEFLTTSCCTHLSFMDPGPEGK.[L]	1xCarbamidomethyl [C9(99.7)]		5.69077e-11	0	1	1	30	P46020	P46020 [604-626]	0	2557.14	0	8.73957e+07		High	High	3	853.052	67.1802	0	3.902e-09	5.83	66.17	K.LSEFLTTSCCTHLSFMDPGPEGK.L	[604-626]		Used
	FALSE	High	[K].KVEALDEACTDLLSHQK.[H]	1xCarbamidomethyl [C9(100)]		9.98874e-14	0	1	1	10	P46020	P46020 [836-852]	1	1956.97	0	4.54852e+08		High	High	3	652.995	44.9985	0	2.259e-14	9.19	45.24	K.KVEALDEACTDLLSHQK.H	[836-852]		Used
	FALSE	High	[R].FQAAVQTTCDLMSLVTK.[A]	1xCarbamidomethyl [C9(100)]		7.84703e-08	0	1	1	13	P46020	P46020 [689-705]	0	1912.95	0	2.31656e+09		High	High	2	956.979	72.388	0	6.66e-08	5.26	67.85	R.FQAAVQTTCDLMSLVTK.A	[689-705]		Used
	FALSE	High	[K].VEALDEACTDLLSHQK.[H]	1xCarbamidomethyl [C8(100)]		1.16884e-10	0	1	1	5	P46020	P46020 [837-852]	0	1828.87	0	138543920		High	High	3	610.296	53.2589	0	7.662e-12	5.66	53.51	K.VEALDEACTDLLSHQK.H	[837-852]		Used
	FALSE	High	[R].LVQQTILCHQNPVTGLLPASYDQKDAWVR.[D]	1xCarbamidomethyl [C8(100)]		6.93889e-13	0	1	1	1	P46020	P46020 [17-45]	1	3350.73	0	3.65188e+06		High	High	4	838.439	65.7731	0	2.521e-14	8.38	65.76	R.LVQQTILCHQNPVTGLLPASYDQKDAWVR.D	[17-45]		Used
	FALSE	High	[R].LVQQTILCHQNPVTGLLPASYDQK.[D]	1xCarbamidomethyl [C8(100)]		1.50288e-14	0	1	1	20	P46020	P46020 [17-40]	0	2723.42	0	3.62824e+09		High	High	3	908.477	69.6317	0	1.962e-15	8.48	64.5	R.LVQQTILCHQNPVTGLLPASYDQK.D	[17-40]		Used
	FALSE	High	[K].LFENIECEWPLFWTYFILDGVFSGNAEQVQEYK.[E]	1xCarbamidomethyl [C7(100)]		1.1512e-08	0	1	1	4	P46020	P46020 [320-352]	0	4071.91	0	4.36167e+07		High	High	3	1357.98	72.5299	0	3.915e-09	8.66	72.57	K.LFENIECEWPLFWTYFILDGVFSGNAEQVQEYK.E	[320-352]		Used
	FALSE	High	[R].TDLSYLCSR.[W]	1xCarbamidomethyl [C7(100)]		0.00122143	0	1	1	22	P46020	P46020 [545-553]	0	1114.52	0	1.10247e+09		High	High	2	557.764	39.3411	0	0.0009647	3.1	38.63	R.TDLSYLCSR.W	[545-553]		Used
	FALSE	High	[K].DPASGICTLLYDSAPSGR.[F]	1xCarbamidomethyl [C7(100)]		3.70441e-11	0	1	1	13	P46020	P46020 [1179-1196]	0	1879.89	0	1.57894e+09		High	High	2	940.447	72.692	0	4.079e-09	6.15	66.95	K.DPASGICTLLYDSAPSGR.F	[1179-1196]		Used
	FALSE	High	[R].GLLHCMIR.[Q]	1xCarbamidomethyl [C5(100)]		0.00939141	0.000259998	1	1	43	P46020	P46020 [87-94]	0	999.523	0	1.36113e+09		High	High	2	500.265	38.2128	0.0006508	0.02632	2.53	33.01	R.GLLHCMIR.Q	[87-94]		Used
	FALSE	High	[K].VLQKCHGLSVEGFVLPSSTTR.[E]	1xCarbamidomethyl [C5(100)]		3.13773e-12	0	1	1	1	P46020	P46020 [1078-1098]	1	2315.22	0		No Quan Values	High	High	3	772.409	58.4987	0	1.357e-13	6.56		K.VLQKCHGLSVEGFVLPSSTTR.E	[1078-1098]		Not Used
	FALSE	High	[K].TLGADDTMLAKDPASGICTLLYDSAPSGR.[F]	1xCarbamidomethyl [C18(100)]		2.65278e-14	0	1	1	12	P46020	P46020 [1168-1196]	1	2996.43	0	237895262		High	High	3	999.486	71.0237	0	6.598e-16	7.83	67.6	K.TLGADDTMLAKDPASGICTLLYDSAPSGR.F	[1168-1196]		Used
	FALSE	High	[K].GGPQSVIHVLADEVQHCQSILNSLLPR.[A]	1xCarbamidomethyl [C17(100)]		3.76645e-19	0	1	1	12	P46020	P46020 [222-248]	0	2967.55	0	3.54904e+09		High	High	3	989.854	69.3248	0	1.316e-17	10.28	68.88	K.GGPQSVIHVLADEVQHCQSILNSLLPR.A	[222-248]		Used
	FALSE	High	[R].VQTGKLSEFLTTSCCTHLSFMDPGPEGK.[L]	1xCarbamidomethyl [C15(99.6)]		1.00897e-11	0	1	1	6	P46020	P46020 [599-626]	1	3070.43	0	1.78479e+06		High	High	3	1024.15	66.5416	0	5.004e-13	7.8	66.51	R.VQTGKLSEFLTTSCCTHLSFMDPGPEGK.L	[599-626]		Used
	FALSE	High	[K].AAATYVQEFLPHSICAMQ.[-]	1xCarbamidomethyl [C15(100)]		1.27357e-08	0	1	1	1	P46020	P46020 [1206-1223]	0	2036.96	0		No Quan Values	High	High	2	1018.98	67.6489	0	1.444e-09	5.01		K.AAATYVQEFLPHSICAMQ.-	[1206-1223]		Not Used
	FALSE	High	[K].GGLDRFQAAVQTTCDLMSLVTK.[A]	1xCarbamidomethyl [C14(100)]		1.03139e-06	0	1	1	1	P46020	P46020 [684-705]	1	2411.21	0	23102258		High	High	3	804.408	68.7665	0	1.95e-07	6.63	68.71	K.GGLDRFQAAVQTTCDLMSLVTK.A	[684-705]		Used
	FALSE	High	[R].ILSHIYSSLGCNNR.[M]	1xCarbamidomethyl [C11(100)]		3.27721e-09	0	1	1	49	P46020	P46020 [478-491]	0	1633.81	0	1.14339e+09		High	High	3	545.275	43.2471	0	7.165e-06	4.55	39.88	R.ILSHIYSSLGCNNR.M	[478-491]		Used
	FALSE	High	[R].KKVEALDEACTDLLSHQK.[H]	1xCarbamidomethyl [C10(100)]		6.00524e-16	0	1	1	17	P46020	P46020 [835-852]	2	2085.06	0	698751400		High	High	3	695.693	37.0835	0	9.652e-18	9.53	35.49	R.KKVEALDEACTDLLSHQK.H	[835-852]		Used
	FALSE	High	[R].CSAEEATEGLMNLSPSAMK.[N]	1xCarbamidomethyl [C1(100)]		2.01169e-10	0	1	1	14	P46020	P46020 [937-955]	0	2025.89	0	9.90184e+08		High	High	2	1013.45	65.5851	0	1.841e-09	5.63	64.1	R.CSAEEATEGLMNLSPSAMK.N	[937-955]		Used
	FALSE	High	[K].CHGLSVEGFVLPSSTTR.[E]	1xCarbamidomethyl [C1(100)]		6.16168e-09	0	1	1	14	P46020	P46020 [1082-1098]	0	1846.91	0	1.88762e+09		High	High	3	616.312	61.1673	0	6.078e-06	5.74	61.23	K.CHGLSVEGFVLPSSTTR.E	[1082-1098]		Used
	FALSE	High	[K].LYSEDYDDNYDYLESGNWMNDYDSTSHAR.[C]			5.24235e-11	0	1	1	8	P46020	P46020 [627-655]	0	3538.39	0	8.45824e+08		High	High	3	1180.14	66.8801	0	3.14e-12	6.8	66.14	K.LYSEDYDDNYDYLESGNWMNDYDSTSHAR.C	[627-655]		Used
	FALSE	High	[R].RFSTVPKPDVVVQVSILAETEEIK.[T]			8.44883e-09	0	1	1	9	P46020	P46020 [429-452]	1	2684.49	0	4.47358e+07		High	High	4	671.878	66.9438	0	9.133e-10	6.74	66.95	R.RFSTVPKPDVVVQVSILAETEEIK.T	[429-452]		Used
	FALSE	High	[R].RFSTVPKPDVVVQVSILAETEEIKTILK.[D]			1.40567e-16	0	1	1	2	P46020	P46020 [429-456]	2	3139.8	0	2.0927e+07		High	High	4	785.704	67.9922	0	1.91e-18	11.04	68.02	R.RFSTVPKPDVVVQVSILAETEEIKTILK.D	[429-456]		Used
	FALSE	High	[R].LYYEPAELK.[L]			0.000569189	0	1	1	23	P46020	P46020 [311-319]	0	1125.58	0	1.42029e+09		High	High	2	563.295	48.6097	0	0.0004755	2.76	45.55	R.LYYEPAELK.L	[311-319]		Used
	FALSE	High	[R].QVDKVESFK.[Y]			0.000852457	0	1	1	11	P46020	P46020 [95-103]	1	1079.57	0	448178080		High	High	2	540.29	14.1868	0	0.0003507	3.2	13.24	R.QVDKVESFK.Y	[95-103]		Used
	FALSE	High	[R].QVDKVESFKYSQSTK.[D]			3.1672e-07	0	1	1	1	P46020	P46020 [95-109]	2	1773.9	0	2.31455e+06		High	High	3	591.972	17.7057	0	5.224e-08	3.12	17.92	R.QVDKVESFKYSQSTK.D	[95-109]		Used
	FALSE	High	[K].IVHIANDLFLQEQK.[T]			4.85643e-08	0	1	1	19	P46020	P46020 [1154-1167]	0	1667.91	0	2.3005e+09		High	High	2	834.46	59.5203	0	6.441e-09	5.4	59.1	K.IVHIANDLFLQEQK.T	[1154-1167]		Used
	FALSE	High	[R].RRLDGALNR.[V]			0.000145575	0	2	2	10	P46020; P46019	P46020 [1058-1066]; P46019 [1071-1079]	2	1070.62	0	6.48289e+06	Shared	High	High	3	357.544	10.9212	0	0.0001922	4.1	10.66	R.RRLDGALNR.V	[1058-1066]		Used
	FALSE	High	[R].SATVRELLTELYGK.[V]			1.71996e-06	0	1	1	1	P46020	P46020 [803-816]	1	1579.87	0		No Quan Values	High	High	2	790.438	65.8409	0	3.43e-07	3.5		R.SATVRELLTELYGK.V	[803-816]		Not Used
	FALSE	High	[R].LVQQTILCHQNPVTGLLPASYDQK.[D]			1.23805e-13	0	1	1	12	P46020	P46020 [17-40]	0	2666.4	0	4.67498e+08		High	High	3	889.471	65.2022	0	3.68e-15	8.92	65.37	R.LVQQTILCHQNPVTGLLPASYDQK.D	[17-40]		Used
	FALSE	High	[R].RLDGALNRVPVGFYQK.[V]			0.0002367	0	1	1	4	P46020	P46020 [1059-1074]	2	1833.01	0	35172755		High	High	3	611.676	53.2527	0.0001583	0.007979	4.2	52.94	R.RLDGALNRVPVGFYQK.V	[1059-1074]		Used
	FALSE	High	[R].RLSISAESQSPGTSMTPSSGSFPSAYDQQSSK.[D]			3.62811e-12	0	1	1	8	P46020	P46020 [1016-1047]	1	3305.52	0	4.84282e+08		High	High	3	1102.51	57.8398	0	4.249e-11	9.59	58.02	R.RLSISAESQSPGTSMTPSSGSFPSAYDQQSSK.D	[1016-1047]		Used
	FALSE	High	[R].RLSISAESQSPGTSMTPSSGSFPSAYDQQSSKDSR.[Q]			8.82031e-13	0	1	1	2	P46020	P46020 [1016-1050]	2	3663.68	0	27365293		High	High	4	916.676	52.5305	0	3.291e-14	9.29	52.64	R.RLSISAESQSPGTSMTPSSGSFPSAYDQQSSKDSR.Q	[1016-1050]		Used
	FALSE	High	[R].MTGQPTITFPISHSMLDEDGTSLNSSILAALRK.[M]			2.4176e-13	0	1	1	13	P46020	P46020 [556-588]	1	3531.78	0	6.85954e+08		High	High	4	883.701	67.8342	0	7.884e-14	9.12	67.88	R.MTGQPTITFPISHSMLDEDGTSLNSSILAALRK.M	[556-588]		Used
	FALSE	High	[R].MTGQPTITFPISHSMLDEDGTSLNSSILAALR.[K]			2.1348e-12	0	1	1	13	P46020	P46020 [556-587]	0	3403.69	0	1.91124e+09		High	High	3	1135.23	71.0012	0	4.43e-13	7.55	68.63	R.MTGQPTITFPISHSMLDEDGTSLNSSILAALR.K	[556-587]		Used
	FALSE	High	[K].NLLHHILSGKEFGVER.[S]			1.48959e-12	0	2	2	4	P46020; P46019	P46020 [956-971]; P46019 [953-968]	1	1849.01	0	1.11626e+08	Shared	High	High	3	617.008	59.5715	0	5.889e-14	7.38	60.08	K.NLLHHILSGKEFGVER.S	[956-971]		Used
	FALSE	High	[K].NLLHHILSGK.[E]			9.18193e-05	0	2	2	47	P46020; P46019	P46020 [956-965]; P46019 [953-962]	0	1131.66	0	1.44756e+09	Shared	High	High	2	566.335	42.8264	0	8.065e-05	4.56	36.07	K.NLLHHILSGK.E	[956-965]		Used
	FALSE	High	[K].NGVPLLPELYSVPPDRVDEEYQNPHTVDR.[V]			5.66953e-13	0	1	1	3	P46020	P46020 [364-392]	1	3348.65	0	191453520		High	High	4	837.919	65.3784	0	2.007e-14	6.62	64.99	K.NGVPLLPELYSVPPDRVDEEYQNPHTVDR.V	[364-392]		Used
	FALSE	High	[K].NGVPLLPELYSVPPDR.[V]			3.51696e-05	0	1	1	1	P46020	P46020 [364-379]	0	1765.95	0	19104438		High	High	2	883.478	67.6625	0	9.973e-06	4.18	67.77	K.NGVPLLPELYSVPPDR.V	[364-379]		Used
	FALSE	High	[K].NGVPLLPELYSVPPDRVDEEYQNPHTVDRVPMGK.[L]			7.90229e-11	0	1	1	4	P46020	P46020 [364-397]	2	3860.93	0	2.434e+08		High	High	4	965.986	64.2534	0	4.954e-12	7.48	64.44	K.NGVPLLPELYSVPPDRVDEEYQNPHTVDRVPMGK.L	[364-397]		Used
	FALSE	High	[R].QLLVEAILVLTMLADIEIHSIGSIIAVEK.[I]			9.3469e-09	0	1	1	3	P46020	P46020 [1125-1153]	0	3131.8	0	23518508		High	High	3	1044.61	73.4862	0	2.546e-09	8.28	73.57	R.QLLVEAILVLTMLADIEIHSIGSIIAVEK.I	[1125-1153]		Used
	FALSE	High	[R].MKLSGRPYR.[H]			0.000486102	0	1	1	1	P46020	P46020 [492-500]	1	1107.61	0	5.93296e+06		High	High	3	369.875	11.8428	0	0.0001869	2.59	11.93	R.MKLSGRPYR.H	[492-500]		Used
	FALSE	High	[R].MKLSGRPYRHMGVLGTSK.[L]			0.00694878	0.000259998	1	1	2	P46020	P46020 [492-509]	2	2018.08	0	559652		High	High	3	673.363	28.96	0.0001583	0.003645	3.28	28.97	R.MKLSGRPYRHMGVLGTSK.L	[492-509]		Used
	FALSE	High	[K].MQDGYFGGAR.[V]			0.000444989	0	1	1	13	P46020	P46020 [589-598]	0	1101.48	0	503790959		High	High	2	551.243	28.5734	0	0.0003316	2.99	26.89	K.MQDGYFGGAR.V	[589-598]		Used
	FALSE	High	[R].QENQVPSVR.[V]			0.00141215	0	1	1	10	P46020	P46020 [740-748]	0	1056.54	0	5.6594e+08		High	High	2	528.775	15.697	0	0.001421	3.35	14.97	R.QENQVPSVR.V	[740-748]		Used
	FALSE	High	[R].QENQVPSVRVEIHLPR.[D]			0.000108199	0	1	1	1	P46020	P46020 [740-755]	1	1901.04	0	2.14776e+06		High	High	4	476.014	53.5894	0	3.505e-05	1.91	53.65	R.QENQVPSVRVEIHLPR.D	[740-755]		Used
	FALSE	High	[K].MIVEMLR.[T]			0.0129249	0.000259998	1	1	24	P46020	P46020 [538-544]	0	891.479	0	1.21404e+09		High	High	2	446.243	55.9981	0.001715	0.04938	2.43	52.39	K.MIVEMLR.T	[538-544]		Used
	FALSE	High	[R].QGQWQR.[R]			0.194099	0.00977384	1	1	1	P46020	P46020 [1051-1056]	0	802.395	0	445912		High	High	2	401.701	8.5537	0.008084	0.1552	1.98	8.63	R.QGQWQR.R	[1051-1056]		Used
	FALSE	High	[K].SEIKQVEFRR.[L]			0.00409719	0	1	1	2	P46020	P46020 [1007-1016]	2	1291.71	0	2.43103e+07		High	High	2	646.359	15.9833	0	0.002019	2.31	16.05	K.SEIKQVEFRR.L	[1007-1016]		Used
	FALSE	High	[R].VPVGFYQKVWK.[V]			4.41444e-05	0	1	1	1	P46020	P46020 [1067-1077]	1	1350.76	0		No Quan Values	High	High	3	450.922	52.4783	0	1.285e-05	3.65		R.VPVGFYQKVWK.V	[1067-1077]		Not Used
	FALSE	High	[R].VPVGFYQK.[V]			0.0051067	0	1	1	21	P46020	P46020 [1067-1074]	0	937.514	0	1.75008e+09		High	High	2	469.26	31.6683	0.0001583	0.007106	2.71	30.43	R.VPVGFYQK.V	[1067-1074]		Used
	FALSE	High	[R].VPQPEYR.[Q]			0.0141068	0.000259998	2	2	4	P46020; P46019	P46020 [1118-1124]; P46019 [1131-1137]	0	888.457	0	397791264	Shared	High	High	2	444.733	15.2589	0.004292	0.09819	1.87	15.03	R.VPQPEYR.Q	[1118-1124]		Used
	FALSE	High	[K].VGEIRHWGLIR.[Y]			0.000278921	0	1	1	2	P46020	P46020 [817-827]	1	1335.76	0	10905334		High	High	2	668.386	38.5723	0.0009202	0.03416	2.5	38.3	K.VGEIRHWGLIR.Y	[817-827]		Used
	FALSE	High	[R].YISGLLR.[K]			0.0314359	0.000498078	2	2	30	P46020; P46019	P46020 [828-834]; P46019 [825-831]	0	821.488	0	6.18835e+08	Shared	High	High	2	411.248	38.0352	0.002615	0.07004	2.16	37.14	R.YISGILR.K	[828-834]		Used
	FALSE	High	[R].YISGILRK.[K]			0.0123712	0.000259998	2	2	26	P46020; P46019	P46020 [828-835]; P46019 [825-832]	1	949.583	0	1.35979e+08	Shared	High	High	2	475.295	24.5821	0.0001583	0.007032	2.35	23.3	R.YISGILRK.K	[828-835]		Used
	FALSE	High	[R].YLDHLLAHTAPHPK.[L]			9.03953e-10	0	1	1	53	P46020	P46020 [663-676]	0	1612.86	0	8.29026e+08		High	High	3	538.291	35.1995	0	2.639e-10	7.18	30.14	R.YLDHLLAHTAPHPK.L	[663-676]		Used
	FALSE	High	[K].YSQSTKDSLHAKYNTK.[T]			0.0152999	0.000259998	1	1	1	P46020	P46020 [104-119]	2	1870.93	0	198044		High	High	3	624.316	8.6249	0.0001583	0.008793	1.52	8.71	K.YSQSTKDSLHAKYNTK.T	[104-119]		Used
	FALSE	High	[K].VWKVLQK.[C]			0.0427239	0.000838172	1	1	1	P46020	P46020 [1075-1081]	1	900.567	0	329197		High	High	2	450.786	22.6464	0.0006508	0.0279	1	22.67	K.VWKVLQK.C	[1075-1081]		Used
	FALSE	High	[K].SEIKQVEFR.[R]			0.00189941	0	1	1	2	P46020	P46020 [1007-1015]	1	1135.61	0	7431445		High	High	2	568.309	21.6825	0	0.0008574	2.9	21.84	K.SEIKQVEFR.R	[1007-1015]		Used
	FALSE	High	[R].SRSNSGVRLDGYAR.[L]			0.000453496	0	2	2	1	P46020; P46019	P46020 [3-16]; P46019 [3-16]	2	1537.78	0	4.58838e+06	Shared	High	High	3	513.265	15.0153	0	0.0001734	2.72	15.08	R.SRSNSGVRLDGYAR.L	[3-16]		Used
	FALSE	High	[K].TERTGIMQLKSEIK.[Q]			0.0349033	0.000619202	1	1	1	P46020	P46020 [997-1010]	2	1633.89	0	184717		High	High	3	545.303	33.6497	0.0004501	0.02228	2.89	33.65	K.TERTGIMQLKSEIK.Q	[997-1010]		Used
	FALSE	High	[K].TERTGIMQLK.[S]			0.0992301	0.00386481	1	1	1	P46020	P46020 [997-1006]	1	1176.64	0	306141		High	High	2	588.824	22.3288	0.002873	0.07248	2.74	22.3	K.TERTGIMQLK.S	[997-1006]		Used
	FALSE	High	[R].TDLSYLCSR.[W]			0.00242886	0	1	1	9	P46020	P46020 [545-553]	0	1057.5	0	73465192		High	High	2	529.253	45.8489	0	0.002403	3.12	45.72	R.TDLSYLCSR.W	[545-553]		Used
	FALSE	High	[R].SVRPTDSNVSPAISIHEIGAVGATKTER.[T]			1.31474e-18	0	1	1	5	P46020	P46020 [972-999]	1	2892.52	0	30506590		High	High	4	723.885	48.829	0	1.033e-20	10.38	48.65	R.SVRPTDSNVSPAISIHEIGAVGATKTER.T	[972-999]		Used
	FALSE	High	[R].SVRPTDSNVSPAISIHEIGAVGATK.[T]			1.94464e-18	0	1	1	24	P46020	P46020 [972-996]	0	2506.33	0	6.20039e+08		High	High	3	836.114	53.3761	0	1.605e-20	9.86	53.62	R.SVRPTDSNVSPAISIHEIGAVGATK.T	[972-996]		Used
	FALSE	High	[K].TADFGIWERGDK.[T]			8.29974e-05	0	1	1	2	P46020	P46020 [178-189]	1	1394.67	0	2176766		High	High	2	697.839	43.5846	0	2.601e-05	3.71	43.18	K.TADFGIWERGDK.T	[178-189]		Used
	FALSE	High	[K].TADFGIWER.[G]			0.000363601	0	1	1	11	P46020	P46020 [178-186]	0	1094.53	0	6.25509e+08		High	High	2	547.767	58.528	0	0.0008004	2.97	57.68	K.TADFGIWER.G	[178-186]		Used
	FALSE	High	[R].SNSGVRLDGYAR.[L]			0.00501123	0	2	2	2	P46020; P46019	P46020 [5-16]; P46019 [5-16]	1	1294.65	0	11631596	Shared	High	High	2	647.828	20.0849	0	0.002538	3.39	19.83	R.SNSGVRLDGYAR.L	[5-16]		Used
	FALSE	High	[R].TQPGLFAEMFR.[L]			0.000537758	0	1	1	12	P46020	P46020 [907-917]	0	1296.64	0	9.11841e+08		High	High	2	648.824	67.4843	0	0.0003605	2.71	67.02	R.TQPGLFAEMFR.L	[907-917]		Used
	FALSE	High	[R].VDEEYQNPHTVDRVPMGK.[L]			2.04107e-09	0	1	1	3	P46020	P46020 [380-397]	1	2114	0	2.33531e+07		High	High	3	705.337	28.3319	0	5.276e-10	5.37	28.56	R.VDEEYQNPHTVDRVPMGK.L	[380-397]		Used
	FALSE	High	[R].VDEEYQNPHTVDR.[V]			5.90632e-08	0	1	1	1	P46020	P46020 [380-392]	0	1601.72	0	1.61528e+06		High	High	2	801.363	14.8427	0	7.974e-09	4.33	14.91	R.VDEEYQNPHTVDR.V	[380-392]		Used
	FALSE	High	[K].VEALDEACTDLLSHQK.[H]			2.82896e-10	0	1	1	2	P46020	P46020 [837-852]	0	1771.85	0	11088979		High	High	2	886.43	62.0322	0	2.063e-11	5.41	62.09	K.VEALDEACTDLLSHQK.H	[837-852]		Used
	FALSE	High	[K].TILKDK.[G]			0.112026	0.00438032	1	1	1	P46020	P46020 [453-458]	1	717.451	0	136877		High	High	2	359.229	8.2009	0.003436	0.08277	1.1	8.23	K.TILKDK.G	[453-458]		Used
	FALSE	High	[K].TLGADDTMLAKDPASGICTLLYDSAPSGR.[F]			1.15283e-14	0	1	1	1	P46020	P46020 [1168-1196]	1	2939.41	0	10598541		High	High	3	980.477	68.082	0	2.611e-16	8.32	68.1	K.TLGADDTMLAKDPASGICTLLYDSAPSGR.F	[1168-1196]		Used
	FALSE	High	[K].TLGADDTMLAK.[D]			0.000207312	0	1	1	10	P46020	P46020 [1168-1178]	0	1135.57	0	6.93395e+08		High	High	2	568.287	36.2423	0	7.203e-05	3.05	35.94	K.TLGADDTMLAK.D	[1168-1178]		Used
	FALSE	High	[K].TIFTFTPQFIDQQQFYLALDNK.[M]			2.45576e-08	0	1	1	11	P46020	P46020 [516-537]	0	2678.35	0	3.79807e+08		High	High	3	893.454	69.9035	0	1.13e-08	7.25	69.32	K.TIFTFTPQFIDQQQFYLALDNK.M	[516-537]		Used
	FALSE	High	[R].TGIMQLK.[S]			0.0211524	0.000259998	1	1	15	P46020	P46020 [1000-1006]	0	790.449	0	4.12144e+08		High	High	2	395.728	31.0121	0.0003778	0.01942	2.43	28.63	R.TGIMQLK.S	[1000-1006]		Used
	FALSE	High	[R].TGIMQLKSEIK.[Q]			1.01393e-05	0	1	1	2	P46020	P46020 [1000-1010]	1	1247.7	0	12632508		High	High	2	624.355	38.5484	0	2.486e-06	3.93	38.22	R.TGIMQLKSEIK.Q	[1000-1010]		Used
	FALSE	High	[R].TGIMQLKSEIKQVEFR.[R]			1.24734e-09	0	1	1	1	P46020	P46020 [1000-1015]	2	1907.04	0	6735831		High	High	3	636.352	59.5828	0	1.078e-10	7.07	59.6	R.TGIMQLKSEIKQVEFR.R	[1000-1015]		Used
	FALSE	High	[R].VEIHLPR.[D]			0.0229308	0.000259998	1	1	19	P46020	P46020 [749-755]	0	863.51	0	1.33826e+09		High	High	2	432.258	30.1245	0.004011	0.08841	2.54	29.6	R.VEIHLPR.D	[749-755]		Used
	FALSE	High	[K].TNQGISELNASSVGMAK.[A]			4.0288e-10	0	1	1	20	P46020	P46020 [190-206]	0	1706.84	0	9.13032e+08		High	High	2	853.923	49.0277	0	3.06e-11	5.49	48.04	K.TNQGISELNASSVGMAK.A	[190-206]		Used
	FALSE	High	[K].TPKEDPNRLYYEPAELK.[L]			2.32445e-07	0	1	1	1	P46020	P46020 [303-319]	2	2063.04	0	2.42165e+06		High	High	3	688.353	39.413	0	3.689e-08	3.53	39.73	K.TPKEDPNRLYYEPAELK.L	[303-319]		Used
	FALSE	High	[K].TISAPLPYEALTQLIDEASEGDMSISILTQEIMVYLAMYMR.[T]			1.05579e-07	0	1	1	1	P46020	P46020 [866-906]	0	4607.27	0		No Quan Values	High	High	4	1152.57	74.8971	0	1.53e-08	7.86		K.TISAPLPYEALTQLIDEASEGDMSISILTQEIMVYLAMYMR.T	[866-906]		Not Used
	FALSE	High	[R].FGTMTYLSK.[A]			0.000961041	0	1	1	33	P46020	P46020 [1197-1205]	0	1047.52	0	7.86326e+08		High	High	2	524.263	67.1577	0	0.001503	3	42.84	R.FGTMTYLSK.A	[1197-1205]		Used
	FALSE	High	[R].FQAAVQTTCDLMSLVTK.[A]			5.27184e-08	0	1	1	12	P46020	P46020 [689-705]	0	1855.93	0	1.97367e+08		High	High	2	928.466	68.8364	0	1.116e-07	5.18	68.33	R.FQAAVQTTCDLMSLVTK.A	[689-705]		Used
	FALSE	High	[R].FLRDGYKTPK.[E]			0.00037526	0	1	1	2	P46020	P46020 [296-305]	2	1224.67	0	5.56458e+06		High	High	3	408.896	15.1572	0	0.0001401	4.24	15.28	R.FLRDGYKTPK.E	[296-305]		Used
	FALSE	High	[R].FLRDGYK.[T]			0.0355526	0.000733048	2	2	3	P46020; P46019	P46020 [296-302]; P46019 [296-302]	1	898.478	0	8.34375e+06	Shared	High	High	2	449.742	13.9531	0.002873	0.07205	2.75	13.55	R.FLRDGYK.T	[296-302]		Used
	FALSE	High	[R].ELLTELYGKVGEIRHWGLIR.[Y]			5.57604e-05	0	1	1	1	P46020	P46020 [808-827]	2	2382.33	0	1.17416e+06		High	High	4	596.338	67.2427	0	1.669e-05	5.29	67.23	R.ELLTELYGKVGEIRHWGLIR.Y	[808-827]		Used
	FALSE	High	[R].ELLTELYGK.[V]			0.00194793	0	1	1	15	P46020	P46020 [808-816]	0	1065.58	0	5.3165e+08		High	High	2	533.295	58.1035	0.0001583	0.004224	2.96	57.87	R.ELLTELYGK.V	[808-816]		Used
	FALSE	High	[R].EMTPGEIKFSVHVESVLNRVPQPEYR.[Q]			9.82418e-06	0	1	1	1	P46020	P46020 [1099-1124]	2	3041.55	0		No Quan Values	High	High	4	761.143	64.2119	0	2.404e-06	4.66		R.EMTPGEIKFSVHVESVLNRVPQPEYR.Q	[1099-1124]		Not Used
	FALSE	High	[R].EMTPGEIKFSVHVESVLNR.[V]			3.16129e-08	0	1	1	1	P46020	P46020 [1099-1117]	1	2172.11	0		No Quan Values	High	High	3	724.71	62.0887	0	3.982e-09	4.96		R.EMTPGEIKFSVHVESVLNR.V	[1099-1117]		Not Used
	FALSE	High	[R].EMTPGEIK.[F]			0.012294	0.000259998	1	1	3	P46020	P46020 [1099-1106]	0	904.444	0	1.01005e+08		High	High	2	452.726	18.9604	0.0001583	0.01148	2.17	18.34	R.EMTPGEIK.F	[1099-1106]		Used
	FALSE	High	[R].EKTISAPLPYEALTQLIDEASEGDMSISILTQEIMVYLAMYMR.[T]			5.77387e-10	0	1	1	1	P46020	P46020 [864-906]	1	4864.41	0	2374530		High	High	4	1216.86	73.7717	0	4.553e-11	9.29	73.73	R.EKTISAPLPYEALTQLIDEASEGDMSISILTQEIMVYLAMYMR.T	[864-906]		Used
	FALSE	High	[K].ELHVQNVHMYLPTK.[L]			5.05692e-10	0	1	1	19	P46020	P46020 [708-721]	0	1708.88	0	1.16153e+09		High	High	3	570.299	46.0304	0	4.947e-08	6.86	46.47	K.ELHVQNVHMYLPTK.L	[708-721]		Used
	FALSE	High	[K].EVDASLLSVVSFPAFAVEDSQLVELTKQEIITK.[L]			4.13184e-10	0	1	1	11	P46020	P46020 [254-286]	1	3605.92	0	2.19543e+08		High	High	3	1202.65	72.297	0	3.147e-11	8.25	70	K.EVDASLLSVVSFPAFAVEDSQLVELTKQEIITK.L	[254-286]		Used
	FALSE	High	[K].EVDASLLSVVSFPAFAVEDSQLVELTK.[Q]			1.38867e-09	0	1	1	10	P46020	P46020 [254-280]	0	2893.51	0	3.08531e+08		High	High	3	965.174	72.7867	0	1.989e-09	7.73	70.55	K.EVDASLLSVVSFPAFAVEDSQLVELTK.Q	[254-280]		Used
	FALSE	High	[K].ETSSLQEQADILYMLYTMK.[G]			1.91619e-09	0	1	1	22	P46020	P46020 [772-790]	0	2264.08	0	8.24508e+08		High	High	2	1132.55	72.8831	0	5.034e-10	5.87	69.42	K.ETSSLQEQADILYMLYTMK.G	[772-790]		Used
	FALSE	High	[R].GLLHCMIR.[Q]			0.0351185	0.000733048	1	1	14	P46020	P46020 [87-94]	0	942.501	0	4.09368e+07		High	High	2	471.754	42.9586	0.0009887	0.03748	2.43	40.6	R.GLLHCMIR.Q	[87-94]		Used
	FALSE	High	[K].GIYVETIAEVYPIRVQPAR.[I]			1.05776e-06	0	1	1	1	P46020	P46020 [459-477]	1	2174.2	0		No Quan Values	High	High	3	725.404	66.0434	0	1.995e-07	3.86		K.GIYVETIAEVYPIRVQPAR.I	[459-477]		Not Used
	FALSE	High	[K].GIYVETIAEVYPIR.[V]			4.92734e-07	0	1	1	14	P46020	P46020 [459-472]	0	1622.88	0	959565278		High	High	2	811.943	71.743	0	6.569e-07	4.45	67.38	K.GIYVETIAEVYPIR.V	[459-472]		Used
	FALSE	High	[K].GKNGVPLLPELYSVPPDR.[V]			4.87462e-06	0	1	1	2	P46020	P46020 [362-379]	1	1951.06	0	1.96028e+06		High	High	3	651.025	64.148	0	2.326e-05	4.82	64.13	K.GKNGVPLLPELYSVPPDR.V	[362-379]		Used
	FALSE	High	[K].GKNGVPLLPELYSVPPDRVDEEYQNPHTVDR.[V]			8.17675e-13	0	1	1	2	P46020	P46020 [362-392]	2	3533.77	0	1.68096e+07		High	High	4	884.197	61.9784	0	3.023e-14	7.32	62.03	K.GKNGVPLLPELYSVPPDRVDEEYQNPHTVDR.V	[362-392]		Used
	FALSE	High	[K].GPDWNTELYNER.[S]			1.99248e-05	0	1	1	12	P46020	P46020 [791-802]	0	1493.67	0	6.76644e+08		High	High	2	747.337	51.193	0	4.683e-05	3.98	51.16	K.GPDWNTELYNER.S	[791-802]		Used
	FALSE	High	[K].FSVHVESVLNRVPQPEYR.[Q]			1.39746e-09	0	1	1	7	P46020	P46020 [1107-1124]	1	2156.12	0	822961056		High	High	4	539.787	62.1037	0	8.533e-06	5.1	60.51	K.FSVHVESVLNRVPQPEYR.Q	[1107-1124]		Used
	FALSE	High	[K].FSVHVESVLNR.[V]			4.32358e-06	0	1	1	27	P46020	P46020 [1107-1117]	0	1286.69	0	9.52951e+08		High	High	2	643.846	49.6179	0	1.986e-06	3.74	48.83	K.FSVHVESVLNR.V	[1107-1117]		Used
	FALSE	High	[R].FSTVPKPDVVVQVSILAETEEIKTILKDK.[G]			6.48545e-12	0	1	1	7	P46020	P46020 [430-458]	2	3226.82	0	62195928		High	High	4	807.46	68.1639	0	3.059e-13	8.13	68.19	R.FSTVPKPDVVVQVSILAETEEIKTILKDK.G	[430-458]		Used
	FALSE	High	[R].FSTVPKPDVVVQVSILAETEEIKTILK.[D]			8.01398e-17	0	1	1	13	P46020	P46020 [430-456]	1	2983.7	0	2.51138e+08		High	High	3	995.236	70.8556	0	2.122e-16	9.43	68.58	R.FSTVPKPDVVVQVSILAETEEIKTILK.D	[430-456]		Used
	FALSE	High	[R].FSTVPKPDVVVQVSILAETEEIK.[T]			1.343e-10	0	1	1	14	P46020	P46020 [430-452]	0	2528.39	0	2.67004e+08		High	High	3	843.467	68.7728	0	1.119e-10	6.91	67.73	R.FSTVPKPDVVVQVSILAETEEIK.T	[430-452]		Used
	FALSE	High	[K].GGPQSVIHVLADEVQHCQSILNSLLPR.[A]			8.32339e-17	0	1	1	10	P46020	P46020 [222-248]	0	2910.53	0	7.99034e+08		High	High	3	970.847	72.2876	0	1.184e-18	11.33	70.12	K.GGPQSVIHVLADEVQHCQSILNSLLPR.A	[222-248]		Used
	FALSE	High	[K].GGLDRFQAAVQTTCDLMSLVTK.[A]			1.52553e-06	0	1	1	1	P46020	P46020 [684-705]	1	2354.18	0	4.1884e+06		High	High	3	785.4	69.3764	0	3.005e-07	3.8	69.35	K.GGLDRFQAAVQTTCDLMSLVTK.A	[684-705]		Used
	FALSE	High	[R].GDKTNQGISELNASSVGMAK.[A]			6.36377e-12	0	1	1	14	P46020	P46020 [187-206]	1	2006.98	0	7.24968e+08		High	High	2	1003.99	39.8191	0	2.99e-13	6.82	40.14	R.GDKTNQGISELNASSVGMAK.A	[187-206]		Used
	FALSE	High	[K].ALVLQLK.[E]			0.0259572	0.000498078	1	1	20	P46020	P46020 [765-771]	0	784.529	0	6.51321e+08		High	High	2	392.768	49.6705	0.0006508	0.02642	1.98	46.7	K.ALVLQLK.E	[765-771]		Used
	FALSE	High	[K].ALVLQLKETSSLQEQADILYMLYTMK.[G]			7.65134e-08	0	1	1	2	P46020	P46020 [765-790]	1	3029.59	0	3.44984e+06		High	High	3	1010.53	69.211	0	1.066e-08	7.09	69.18	K.ALVLQLKETSSLQEQADILYMLYTMK.G	[765-790]		Used
	FALSE	High	[K].AALEALDELDLFGVK.[G]			4.40936e-09	0	1	1	12	P46020	P46020 [207-221]	0	1603.86	0	2.56189e+09		High	High	2	802.433	70.7571	0	4.425e-10	5.23	68.91	K.AALEALDELDLFGVK.G	[207-221]		Used
	FALSE	High	[K].AKELHVQNVHMYLPTK.[L]			4.30243e-12	0	1	1	18	P46020	P46020 [706-721]	1	1908.02	0	4.21334e+08		High	High	3	636.678	37.4317	0	6.199e-13	7.89	37.46	K.AKELHVQNVHMYLPTK.L	[706-721]		Used
	FALSE	High	[K].AKAYELEQSVVK.[L]			8.91982e-07	0	1	1	1	P46020	P46020 [72-83]	1	1364.74	0	5.51066e+06		High	High	2	682.875	29.5026	0	1.651e-07	4.44	29.54	K.AKAYELEQSVVK.L	[72-83]		Used
	FALSE	High	[R].DQSGEVDFK.[A]			0.00624485	0.000152699	1	1	10	P46020	P46020 [756-764]	0	1024.46	0	1.39926e+07		High	High	2	512.733	19.4356	0.0001583	0.01162	2.64	19.51	R.DQSGEVDFK.A	[756-764]		Used
	FALSE	High	[K].DPASGICTLLYDSAPSGR.[F]			5.16326e-09	0	1	1	1	P46020	P46020 [1179-1196]	0	1822.86	0	34954540		High	High	2	911.935	67.978	0	5.28e-10	6.09	67.97	K.DPASGICTLLYDSAPSGR.F	[1179-1196]		Used
	FALSE	High	[R].DNVYSILAVWGLGLAYRK.[N]			1.46608e-07	0	1	1	13	P46020	P46020 [46-63]	1	2038.11	0	4.26354e+07		High	High	2	1019.56	69.3745	0	2.723e-08	5.87	69.4	R.DNVYSILAVWGLGLAYRK.N	[46-63]		Used
	FALSE	High	[R].DNVYSILAVWGLGLAYR.[K]			1.32274e-08	0	1	1	9	P46020	P46020 [46-62]	0	1910.02	0	1.26715e+08		High	High	2	955.513	72.8866	0	1.503e-09	5.51	70.67	R.DNVYSILAVWGLGLAYR.K	[46-62]		Used
	FALSE	High	[K].EFGVER.[S]			0.157078	0.00784241	2	2	1	P46020; P46019	P46020 [966-971]; P46019 [963-968]	0	736.362	0	862183	Shared	High	High	2	368.685	15.9309	0.006656	0.1216	1.56	16	K.EFGVER.S	[966-971]		Used
	FALSE	High	[K].EALEAVLIK.[G]			0.000805391	0	1	1	7	P46020	P46020 [353-361]	0	985.593	0	426663424		High	High	2	493.3	56.1345	0	0.001981	3.12	56.35	K.EALEAVLIK.G	[353-361]		Used
	FALSE	High	[K].EDPNRLYYEPAELK.[L]			6.62955e-07	0	1	1	4	P46020	P46020 [306-319]	1	1736.85	0	63277132		High	High	2	868.927	46.7594	0	1.214e-06	4.04	47.03	K.EDPNRLYYEPAELK.L	[306-319]		Used
	FALSE	High	[K].CHGLSVEGFVLPSSTTR.[E]			1.89434e-05	0	1	1	1	P46020	P46020 [1082-1098]	0	1789.89	0	1.2303e+06		High	High	2	895.445	65.925	0	5.017e-06	4.66	65.65	K.CHGLSVEGFVLPSSTTR.E	[1082-1098]		Used
	FALSE	High	[K].AYELEQSVVKLMR.[G]			8.58824e-07	0	1	1	1	P46020	P46020 [74-86]	1	1565.84	0		No Quan Values	High	High	2	783.421	62.8128	0	1.582e-07	4.1		K.AYELEQSVVKLMR.G	[74-86]		Not Used
	FALSE	High	[K].AYELEQSVVK.[L]			0.000230798	0	1	1	15	P46020	P46020 [74-83]	0	1165.61	0	1.20625e+09		High	High	2	583.308	37.8025	0	0.0001178	3.25	38.06	K.AYELEQSVVK.L	[74-83]		Used
	FALSE	High	[K].DKGIYVETIAEVYPIR.[V]			1.36516e-08	0	1	1	8	P46020	P46020 [457-472]	1	1866	0	2.27511e+08		High	High	2	933.504	65.8807	0	2.928e-08	5.63	66.05	K.DKGIYVETIAEVYPIR.V	[457-472]		Used
	FALSE	High	[K].DAWVRDNVYSILAVWGLGLAYRK.[N]			5.18991e-13	0	1	1	4	P46020	P46020 [41-63]	2	2665.42	0	2.63865e+07		High	High	3	889.148	69.3336	0	1.826e-14	9.07	69.35	K.DAWVRDNVYSILAVWGLGLAYRK.N	[41-63]		Used
	FALSE	High	[K].DAWVRDNVYSILAVWGLGLAYR.[K]			3.33128e-07	0	1	1	1	P46020	P46020 [41-62]	1	2537.33	0		Not Reliable	High	High	2	1269.16	70.2189	0	5.493e-08	2.07		K.DAWVRDNVYSILAVWGLGLAYR.K	[41-62]		Not Used
	FALSE	High	[R].DGYKTPK.[E]			0.0297385	0.000498078	1	1	1	P46020	P46020 [299-305]	1	808.42	0	39973.1		High	High	2	404.714	8.0475	0.0003778	0.01861	1.58	8.07	R.DGYKTPK.E	[299-305]		Used
	FALSE	High	[R].IGLIIQVMATELAHSLR.[C]			3.02109e-12	0	1	1	9	P46020	P46020 [920-936]	0	1865.07	0	5.80898e+08		High	High	3	622.361	69.8495	0	3.719e-12	6.62	69.34	R.IGLIIQVMATELAHSLR.C	[920-936]		Used
	FALSE	High	[R].ILSHIYSSLGCNNR.[M]			1.81373e-08	0	1	1	11	P46020	P46020 [478-491]	0	1576.79	0	50427684		High	High	3	526.268	45.2464	0	2.08e-06	4.43	45.01	R.ILSHIYSSLGCNNR.M	[478-491]		Used
	FALSE	High	[R].LRIGLIIQVMATELAHSLR.[C]			2.29852e-13	0	1	1	3	P46020	P46020 [918-936]	1	2134.25	0	19279640		High	High	3	712.089	69.7202	0	7.36e-15	8.36	69.72	R.LRIGLIIQVMATELAHSLR.C	[918-936]		Used
	FALSE	High	[K].LSGRPYRHMGVLGTSK.[L]			0.000203422	0	1	1	1	P46020	P46020 [494-509]	1	1758.94	0		No Quan Values	High	High	3	586.986	24.3474	0	7.077e-05	2.99		K.LSGRPYRHMGVLGTSK.L	[494-509]		Not Used
	FALSE	High	[R].LSISAESQSPGTSMTPSSGSFPSAYDQQSSKDSR.[Q]			3.45184e-15	0	1	1	2	P46020	P46020 [1017-1050]	1	3507.58	0	4.36848e+07		High	High	3	1169.86	58.6444	0	3.559e-16	7.59	58.69	R.LSISAESQSPGTSMTPSSGSFPSAYDQQSSKDSR.Q	[1017-1050]		Used
	FALSE	High	[R].LSISAESQSPGTSMTPSSGSFPSAYDQQSSK.[D]			3.02675e-11	0	1	1	4	P46020	P46020 [1017-1047]	0	3149.42	0	268857504		High	High	3	1050.48	61.876	0	1.704e-12	7.4	61.39	R.LSISAESQSPGTSMTPSSGSFPSAYDQQSSK.D	[1017-1047]		Used
	FALSE	High	[K].LPHMWGQSLYILGSLMAEGFLAPGEIDPLNRR.[F]			3.34848e-11	0	1	1	10	P46020	P46020 [398-429]	1	3581.84	0	8.14653e+08		High	High	4	896.216	72.7832	0	1.904e-12	7.83	70.08	K.LPHMWGQSLYILGSLMAEGFLAPGEIDPLNRR.F	[398-429]		Used
	FALSE	High	[K].LPHMWGQSLYILGSLMAEGFLAPGEIDPLNR.[R]			2.18531e-13	0	1	1	8	P46020	P46020 [398-428]	0	3425.74	0	1.19325e+08		High	High	3	1142.58	70.7482	0	2.116e-12	9.52	70.79	K.LPHMWGQSLYILGSLMAEGFLAPGEIDPLNR.R	[398-428]		Used
	FALSE	High	[R].HWGLIR.[Y]			0.0958264	0.00355461	1	1	9	P46020	P46020 [822-827]	0	781.447	0	125903575		High	High	2	391.227	30.705	0.009512	0.1861	2.19	29.65	R.HWGLIR.Y	[822-827]		Used
	FALSE	High	[R].KKVEALDEACTDLLSHQK.[H]			1.40304e-17	0	1	1	9	P46020	P46020 [835-852]	2	2028.04	0	38021287		High	High	3	676.686	50.5114	0	1.458e-19	9.76	49.96	R.KKVEALDEACTDLLSHQK.H	[835-852]		Used
	FALSE	High	[R].HMGVLGTSKLYDIR.[K]			1.84021e-07	0	1	1	1	P46020	P46020 [501-514]	1	1589.85	0		No Quan Values	High	High	3	530.62	48.2348	0	2.85e-08	4.82		R.HMGVLGTSKLYDIR.K	[501-514]		Not Used
	FALSE	High	[R].HMGVLGTSK.[L]			0.00012122	0	1	1	6	P46020	P46020 [501-509]	0	929.487	0	1.04731e+07		High	High	2	465.248	12.9089	0	0.0004411	3.1	13.03	R.HMGVLGTSK.L	[501-509]		Used
	FALSE	High	[K].HLTVGLPPEPR.[E]			3.42288e-06	0	1	1	43	P46020	P46020 [853-863]	0	1215.68	0	9.34551e+08		High	High	2	608.346	41.8868	0	7.369e-06	4.42	39.17	K.HLTVGLPPEPR.E	[853-863]		Used
	FALSE	High	[R].LDGALNRVPVGFYQKVWK.[V]			6.46878e-10	0	1	1	1	P46020	P46020 [1060-1077]	2	2090.15	0	1.22659e+06		High	High	3	697.389	62.2674	0	5.196e-11	6.72	62.23	R.LDGALNRVPVGFYQKVWK.V	[1060-1077]		Used
	FALSE	High	[R].LDGALNRVPVGFYQK.[V]			4.62913e-10	0	1	1	1	P46020	P46020 [1060-1074]	1	1676.91	0	19799302		High	High	2	838.959	57.0876	0	3.578e-11	5.24	57.32	R.LDGALNRVPVGFYQK.V	[1060-1074]		Used
	FALSE	High	[R].LDGAINR.[V]			0.0375717	0.000733048	2	2	2	P46020; P46019	P46020 [1060-1066]; P46019 [1073-1079]	0	758.416	0	196357	Shared	High	High	2	379.711	43.7888	0.0005171	0.02413	2.07	43.74	R.LDGALNR.V	[1060-1066]		Used
	FALSE	High	[K].LFENIECEWPLFWTYFILDGVFSGNAEQVQEYK.[E]			7.06161e-07	0	1	1	1	P46020	P46020 [320-352]	0	4014.89	0	1.78949e+06		High	High	3	1338.97	72.9341	0	1.27e-07	5.96	72.9	K.LFENIECEWPLFWTYFILDGVFSGNAEQVQEYK.E	[320-352]		Used
	FALSE	High	[K].LFQASRPSFNLLDSPHPR.[Q]			3.05377e-13	0	1	1	19	P46020	P46020 [722-739]	0	2082.09	0	2.12688e+09		High	High	3	694.7	60.4083	0	1.01e-14	6.79	58.65	K.LFQASRPSFNLLDSPHPR.Q	[722-739]		Used
	FALSE	High	[K].KVEALDEACTDLLSHQK.[H]			9.1673e-16	0	1	1	2	P46020	P46020 [836-852]	1	1899.95	0	22705620		High	High	3	633.988	57.8807	0	1.544e-17	8.57	58	K.KVEALDEACTDLLSHQK.H	[836-852]		Used
	FALSE	High	[R].KTIFTFTPQFIDQQQFYLALDNK.[M]			3.0904e-10	0	1	1	13	P46020	P46020 [515-537]	1	2806.45	0	1.09091e+08		High	High	2	1403.73	68.6573	0	1.128e-09	6.88	68.28	R.KTIFTFTPQFIDQQQFYLALDNK.M	[515-537]		Used
	FALSE	High	[R].KMQDGYFGGAR.[V]			2.50094e-05	0	1	1	13	P46020	P46020 [588-598]	1	1229.57	0	4.8247e+08		High	High	2	615.291	18.2382	0	6.81e-06	3.87	18.35	R.KMQDGYFGGAR.V	[588-598]		Used
	FALSE	High	[K].LAPTSQKGGLDR.[F]			0.000480004	0	1	1	1	P46020	P46020 [677-688]	1	1242.68	0	964921		High	High	2	621.844	11.4794	0	0.0001846	2.2	11.28	K.LAPTSQKGGLDR.F	[677-688]		Used
	FALSE	High	[K].LAPTSQK.[G]			0.0174411	0.000259998	1	1	1	P46020	P46020 [677-683]	0	744.425	0	290155		High	High	2	372.716	8.0717	0.0001583	0.01024	1.03	8.11	K.LAPTSQK.G	[677-683]		Used
FALSE	High	Master Protein	Q93100	Phosphorylase b kinase regulatory subunit beta OS=Homo sapiens OX=9606 GN=PHKB PE=1 SV=3	0	1337.09	89	128	1196	128	1	1093	124.8	6.95	4205.03	128	0	5.95218e+10	High	Farnesyl [C1090(100)]
	Checked	Confidence	Annotated Sequence	Modifications	Modifications in Master Proteins	Qvality PEP	Qvality q-value	# Protein Groups	# Proteins	# PSMs	Master Protein Accessions	Positions in Master Proteins	# Missed Cleavages	Theo. MH+ [Da]	# Razor Quan Results	Abundance: F1: Sample	Quan Info	Found in Sample: [S1] F1: Sample	Confidence (by Search Engine): Sequest HT	Charge (by Search Engine): Sequest HT	m/z [Da] (by Search Engine): Sequest HT	RT [min] (by Search Engine): Sequest HT	Percolator q-Value (by Search Engine): Sequest HT	Percolator PEP (by Search Engine): Sequest HT	XCorr (by Search Engine): Sequest HT	Top Apex RT [min]	Sequence in Protein	Positions in Protein	Peptide Group Modifications in Protein	Quan Usage
	FALSE	High	[K].LNDCSCLASQAILLGILLK.[R]	2xCarbamidomethyl [C4(100); C6(100)]		7.05339e-11	0	1	1	10	Q93100	Q93100 [731-749]	0	2102.13	0	1.24446e+09		High	High	2	1051.57	70.8032	0	2.416e-10	6.42	69.73	K.LNDCSCLASQAILLGILLK.R	[731-749]		Used
	FALSE	High	[K].LNDCSCLASQAILLGILLKR.[E]	2xCarbamidomethyl [C4(100); C6(100)]		2.77265e-14	0	1	1	13	Q93100	Q93100 [731-750]	1	2258.24	0	7.61443e+08		High	High	3	753.417	70.7598	0	1.281e-14	7.89	68.57	K.LNDCSCLASQAILLGILLKR.E	[731-750]		Used
	FALSE	High	[K].LNDCSCLASQAILLGILLKREGPNFITK.[E]	2xCarbamidomethyl [C4(100); C6(100)]		4.23752e-10	0	1	1	1	Q93100	Q93100 [731-758]	2	3144.69	0	17541582		High	High	4	786.929	68.3961	0	3.233e-11	7.6	68.37	K.LNDCSCLASQAILLGILLKREGPNFITK.E	[731-758]		Used
	FALSE	High	[R].IGWIIHAMEYELQIR.[G]	1xOxidation [M8(100)]		1.20013e-06	0	1	1	1	Q93100	Q93100 [876-890]	0	1887.98	0	4.40787e+06		High	High	3	629.998	66.0628	0	2.309e-07	4.24	66.06	R.IGWIIHAMEYELQIR.G	[876-890]		Used
	FALSE	High	[K].EIEKQDDMTSFYNTPPLGK.[R]	1xOxidation [M8(100)]		0.00249088	0	1	1	5	Q93100	Q93100 [1044-1062]	1	2229.04	0	746680		High	High	3	743.685	57.3493	9.332e-05	0.003115	2.92	47.53	K.EIEKQDDMTSFYNTPPLGK.R	[1044-1062]		Used
	FALSE	High	[R].GILYCYMR.[Q]	1xOxidation [M7(100)]; 1xCarbamidomethyl [C5(100)]		0.0293736	0.000498078	1	1	16	Q93100	Q93100 [124-131]	0	1091.5	0	1.94939e+07		High	High	2	546.254	49.6732	0.0009202	0.03464	2.03	38.05	R.GILYCYMR.Q	[124-131]		Used
	FALSE	High	[R].FNPILDMLAALKK.[G]	1xOxidation [M7(100)]		6.94208e-06	0	1	1	2	Q93100	Q93100 [631-643]	1	1489.84	0	14463111		High	High	2	745.426	65.5865	0	1.638e-06	4.11	66.04	R.FNPILDMLAALKK.G	[631-643]		Used
	FALSE	High	[R].GILYCYMR.[Q]	1xOxidation [M7(100)]		0.027785	0.000498078	1	1	10	Q93100	Q93100 [124-131]	0	1034.48	0	3.09024e+06		High	High	2	517.744	52.4161	0.0003778	0.02045	1.79	57.6	R.GILYCYMR.Q	[124-131]		Used
	FALSE	High	[R].FNPILDMLAALK.[K]	1xOxidation [M7(100)]		0.000146497	0	1	1	1	Q93100	Q93100 [631-642]	0	1361.75	0		No Quan Values	High	High	2	681.378	68.2241	0	4.889e-05	3.07		R.FNPILDMLAALK.K	[631-642]		Not Used
	FALSE	High	[K].QDDMTSFYNTPPLGK.[R]	1xOxidation [M4(100)]		6.38311e-07	0	1	1	6	Q93100	Q93100 [1048-1062]	0	1729.77	0	3.86532e+06		High	High	2	865.391	53.132	0	1.135e-07	4.17	52.9	K.QDDMTSFYNTPPLGK.R	[1048-1062]		Used
	FALSE	High	[K].LFDGIECEFPIFFLYMMIDGVFR.[G]	1xOxidation [M17(100)]; 1xCarbamidomethyl [C7(100)]		5.37264e-08	0	1	1	2	Q93100	Q93100 [357-379]	0	2875.35	0	713873		High	High	2	1438.18	73.1903	0	7.175e-09	5.6	73.19	K.LFDGIECEFPIFFLYMMIDGVFR.G	[357-379]		Used
	FALSE	High	[K].HLPQQPTLSDMTMYEMNFSLLVEDTLGNIDQPQYR.[Q]	1xOxidation [M11(100)]		7.52183e-07	0	1	1	4	Q93100	Q93100 [962-996]	0	4140.94	0		No Quan Values	High	High	3	1380.98	69.6592	0	1.369e-07	5.92		K.HLPQQPTLSDMTMYEMNFSLLVEDTLGNIDQPQYR.Q	[962-996]		Not Used
	FALSE	High	[R].LKEIEKQDDMTSFYNTPPLGK.[R]	1xOxidation [M10(100)]		1.5569e-12	0	1	1	19	Q93100	Q93100 [1042-1062]	2	2470.22	0	1.38831e+07		High	High	3	824.076	55.2212	0	6.198e-14	6.73	45.48	R.LKEIEKQDDMTSFYNTPPLGK.R	[1042-1062]		Used
	FALSE	High	[K].MHGRPLFLVLIREDNIR.[G]	1xOxidation [M1(100)]		0.00023226	0	1	1	1	Q93100	Q93100 [611-627]	1	2095.16	0	2.69041e+06		High	High	3	699.058	63.1941	0	8.193e-05	3.41	63.19	K.MHGRPLFLVLIREDNIR.G	[611-627]		Used
	FALSE	High	[K].MHGRPLFLVLIR.[E]	1xOxidation [M1(100)]		1.37896e-06	0	1	1	2	Q93100	Q93100 [611-622]	0	1467.86	0		No Quan Values	High	High	3	489.959	62.7897	0	2.691e-07	5.58		K.MHGRPLFLVLIR.E	[611-622]		Not Used
	FALSE	High	[K].AVMNLLLEGEVKPNNDDPCLIS.[-]	1xFarnesyl [C19(100)]	Q93100 1xFarnesyl [C1090(100)]	4.94573e-05	0	1	1	5	Q93100	Q93100 [1072-1093]	0	2588.37	0	4.8793e+07		High	High	2	1294.69	72.1425	0	0.0001269	4.84	72.2	K.AVMNLLLEGEVKPNNDDPCLIS.-	[1072-1093]	1xFarnesyl [C1090(100)]	Used
	FALSE	High	[K].AKIQDSLYCAAGAWALALAYRR.[I]	1xCarbamidomethyl [C9(100)]		1.83335e-09	0	1	1	1	Q93100	Q93100 [82-103]	2	2468.29	0	11511358		High	High	3	823.434	67.6728	0	1.661e-10	4.63	67.38	K.AKIQDSLYCAAGAWALALAYRR.I	[82-103]		Used
	FALSE	High	[R].TSLEDPNRCYYKPAEIK.[L]	1xCarbamidomethyl [C9(100)]		1.90279e-06	0	1	1	2	Q93100	Q93100 [340-356]	1	2084.01	0	5.1145e+06		High	High	3	695.342	33.7349	0	3.839e-07	4.62	33.89	R.TSLEDPNRCYYKPAEIK.L	[340-356]		Used
	FALSE	High	[K].AKIQDSLYCAAGAWALALAYR.[R]	1xCarbamidomethyl [C9(100)]		2.2496e-11	0	1	1	1	Q93100	Q93100 [82-102]	1	2312.19	0	6959237		High	High	3	771.401	68.4006	0	1.221e-12	6.78	68.38	K.AKIQDSLYCAAGAWALALAYR.R	[82-102]		Used
	FALSE	High	[K].LFDGIECEFPIFFLYMMIDGVFRGNPK.[Q]	1xCarbamidomethyl [C7(100)]		4.82364e-15	0	1	1	1	Q93100	Q93100 [357-383]	1	3255.57	0	4.99477e+06		High	High	3	1085.86	71.9851	0	9.837e-17	7.42	71.97	K.LFDGIECEFPIFFLYMMIDGVFRGNPK.Q	[357-383]		Used
	FALSE	High	[K].LFDGIECEFPIFFLYMMIDGVFR.[G]	1xCarbamidomethyl [C7(100)]		6.1229e-09	0	1	1	4	Q93100	Q93100 [357-379]	0	2859.36	0	1.28127e+08		High	High	3	953.792	74.6637	0	1.299e-09	6.52	73.6	K.LFDGIECEFPIFFLYMMIDGVFR.G	[357-379]		Used
	FALSE	High	[K].IQDSLYCAAGAWALALAYR.[R]	1xCarbamidomethyl [C7(100)]		3.08462e-11	0	1	1	12	Q93100	Q93100 [84-102]	0	2113.05	0	6.02178e+08		High	High	2	1057.03	73.0317	0	6.988e-12	6.68	69.21	K.IQDSLYCAAGAWALALAYR.R	[84-102]		Used
	FALSE	High	[K].IQDSLYCAAGAWALALAYRR.[I]	1xCarbamidomethyl [C7(100)]		5.66554e-10	0	1	1	9	Q93100	Q93100 [84-103]	1	2269.15	0	30945127		High	High	3	757.057	68.1684	0	4.481e-11	5.53	68.4	K.IQDSLYCAAGAWALALAYRR.I	[84-103]		Used
	FALSE	High	[R].NRQTLCSLLPR.[E]	1xCarbamidomethyl [C6(100)]		1.34708e-05	0	1	1	2	Q93100	Q93100 [275-285]	1	1357.74	0	11863421		High	High	2	679.372	44.4977	0	3.416e-06	3.84	44.37	R.NRQTLCSLLPR.E	[275-285]		Used
	FALSE	High	[R].FPSNCGRDGKLFLWGQALYIIAK.[L]	1xCarbamidomethyl [C5(100)]		8.16524e-07	0	1	1	1	Q93100	Q93100 [430-452]	2	2654.39	0		No Quan Values	High	High	3	885.466	67.7229	0	1.501e-07	3.98		R.FPSNCGRDGKLFLWGQALYIIAK.L	[430-452]		Not Used
	FALSE	High	[R].FPSNCGR.[D]	1xCarbamidomethyl [C5(100)]		0.10394	0.00386481	1	1	1	Q93100	Q93100 [430-436]	0	837.367	0	67696.8		High	High	2	419.187	8.9143	0.002931	0.07612	0.99	9.11	R.FPSNCGR.D	[430-436]		Used
	FALSE	High	[R].GILYCYMR.[Q]	1xCarbamidomethyl [C5(100)]		0.020378	0.000259998	1	1	17	Q93100	Q93100 [124-131]	0	1075.51	0	6.55157e+08		High	High	2	538.257	51.8949	0.0006508	0.02574	2.24	51.12	R.GILYCYMR.Q	[124-131]		Used
	FALSE	High	[K].LNDCSCLASQAILLGILLK.[R]	1xCarbamidomethyl [C4(99.8)]		4.13184e-10	0	1	1	12	Q93100	Q93100 [731-749]	0	2045.11	0	5.33555e+07		High	High	2	1023.06	70.0038	0	3.136e-11	6.69	70.03	K.LNDCSCLASQAILLGILLK.R	[731-749]		Used
	FALSE	High	[K].TVVCYPIIFDLSDFYMSQDVFLLIDDIK.[N]	1xCarbamidomethyl [C4(100)]		2.47594e-07	0	1	1	2	Q93100	Q93100 [572-599]	0	3369.67	0	7.739e+06		High	High	3	1123.89	72.0926	0	3.946e-08	6.85	72.12	K.TVVCYPIIFDLSDFYMSQDVFLLIDDIK.N	[572-599]		Used
	FALSE	High	[K].TVVCYPIIFDLSDFYMSQDVFLLIDDIKNALQFIK.[Q]	1xCarbamidomethyl [C4(100)]		2.7707e-11	0	1	1	2	Q93100	Q93100 [572-606]	1	4184.14	0	14358539		High	High	3	1395.38	73.1786	0	1.538e-12	8.97	73.21	K.TVVCYPIIFDLSDFYMSQDVFLLIDDIKNALQFIK.Q	[572-606]		Used
	FALSE	High	[K].TVVCYPIIFDLSDFYMSQDVFLLIDDIKNALQFIKQYWK.[M]	1xCarbamidomethyl [C4(100)]		2.30713e-11	0	1	1	1	Q93100	Q93100 [572-610]	2	4789.43	0		No Quan Values	High	High	4	1198.11	73.2336	0	1.256e-12	9.14		K.TVVCYPIIFDLSDFYMSQDVFLLIDDIKNALQFIKQYWK.M	[572-610]		Not Used
	FALSE	High	[K].LNDCSCLASQAILLGILLKR.[E]	1xCarbamidomethyl [C4(100)]		1.33893e-15	0	1	1	14	Q93100	Q93100 [731-750]	1	2201.21	0	2.13785e+07		High	High	3	734.41	68.8121	0	2.349e-17	8.55	68.82	K.LNDCSCLASQAILLGILLKR.E	[731-750]		Used
	FALSE	High	[R].QTLCSLLPR.[E]	1xCarbamidomethyl [C4(100)]		0.00110415	0	1	1	26	Q93100	Q93100 [277-285]	0	1087.59	0	2.21537e+09		High	High	2	544.3	58.2946	9.332e-05	0.003173	3.08	56.06	R.QTLCSLLPR.E	[277-285]		Used
	FALSE	High	[R].GTCSYLTK.[A]	1xCarbamidomethyl [C3(100)]		0.037342	0.000733048	1	1	1	Q93100	Q93100 [1064-1071]	0	929.44	0	309494		High	High	2	465.223	14.2435	0.0005171	0.02396	1.34	14.28	R.GTCSYLTK.A	[1064-1071]		Used
	FALSE	High	[K].STLLLYQSPTTGLFPTKTCGGDQK.[A]	1xCarbamidomethyl [C19(100)]		9.58596e-09	0	1	1	1	Q93100	Q93100 [58-81]	1	2613.32	0		No Quan Values	High	High	3	871.779	64.3652	0	1.05e-09	6.19		K.STLLLYQSPTTGLFPTKTCGGDQK.A	[58-81]		Not Used
	FALSE	High	[K].STLLLYQSPTTGLFPTKTCGGDQKAK.[I]	1xCarbamidomethyl [C19(100)]		0.0958264	0.00355461	1	1	1	Q93100	Q93100 [58-83]	2	2812.45	0		No Quan Values	High	High	3	938.157	61.5666	0.002615	0.0694	2.45		K.STLLLYQSPTTGLFPTKTCGGDQKAK.I	[58-83]		Not Used
	FALSE	High	[K].AALEAINGFNLFGNQGCSWSVIFVDLDAHNR.[N]	1xCarbamidomethyl [C17(100)]		1.29975e-14	0	1	1	10	Q93100	Q93100 [244-274]	0	3435.65	0	8.60408e+07		High	High	4	859.67	69.8099	0	3.914e-12	7.74	69.56	K.AALEAINGFNLFGNQGCSWSVIFVDLDAHNR.N	[244-274]		Used
	FALSE	High	[K].LGLSGRPDRPIGCLGTSK.[I]	1xCarbamidomethyl [C13(100)]		7.24222e-07	0	1	1	17	Q93100	Q93100 [547-564]	0	1884.01	0	1.93667e+09		High	High	3	628.676	35.9715	0	4.882e-07	4.92	35.78	K.LGLSGRPDRPIGCLGTSK.I	[547-564]		Used
	FALSE	High	[K].LGLSGRPDRPIGCLGTSKIYR.[I]	1xCarbamidomethyl [C13(100)]		4.88367e-05	0	1	1	1	Q93100	Q93100 [547-567]	1	2316.26	0		No Quan Values	High	High	3	772.759	46.045	0	1.439e-05	3.18		K.LGLSGRPDRPIGCLGTSKIYR.I	[547-567]		Not Used
	FALSE	High	[R].THELEHSAIKCMR.[G]	1xCarbamidomethyl [C11(100)]		1.65603e-06	0	1	1	1	Q93100	Q93100 [111-123]	1	1611.77	0		No Quan Values	High	High	3	537.928	15.9527	0	3.288e-07	3.19		R.THELEHSAIKCMR.G	[111-123]		Not Used
	FALSE	High	[R].SHNTDAALLPCISYPAFALDDEVLFSQTLDK.[V]	1xCarbamidomethyl [C11(100)]		1.57963e-11	0	1	1	12	Q93100	Q93100 [289-319]	0	3451.67	0	804217167		High	High	3	1151.23	70.805	0	1.037e-10	6.97	69.14	R.SHNTDAALLPCISYPAFALDDEVLFSQTLDK.V	[289-319]		Used
	FALSE	High	[R].SHNTDAALLPCISYPAFALDDEVLFSQTLDKVVRK.[L]	1xCarbamidomethyl [C11(100)]		4.52213e-09	0	1	1	1	Q93100	Q93100 [289-323]	2	3934.01	0		No Quan Values	High	High	4	984.257	68.5559	0	4.541e-10	5.74		R.SHNTDAALLPCISYPAFALDDEVLFSQTLDKVVRK.L	[289-323]		Not Used
	FALSE	High	[R].SHNTDAALLPCISYPAFALDDEVLFSQTLDKVVR.[K]	1xCarbamidomethyl [C11(100)]		5.81044e-10	0	1	1	2	Q93100	Q93100 [289-322]	1	3805.91	0	12080725		High	High	3	1269.31	69.1869	0	4.611e-11	6	69.12	R.SHNTDAALLPCISYPAFALDDEVLFSQTLDKVVR.K	[289-322]		Used
	FALSE	High	[R].VIQNIIYYKCNTHDER.[E]	1xCarbamidomethyl [C10(100)]		9.1544e-10	0	1	1	1	Q93100	Q93100 [830-845]	1	2066.01	0		No Quan Values	High	High	3	689.342	33.4873	0	7.635e-11	3.47		R.VIQNIIYYKCNTHDER.E	[830-845]		Not Used
	FALSE	High	[R].CWLNRR.[Q]	1xCarbamidomethyl [C1(100)]		0.149446	0.00681343	1	1	3	Q93100	Q93100 [923-928]	1	904.457	0	5.94774e+07		High	High	2	452.732	16.6805	0.007461	0.1378	1.4	14.08	R.CWLNRR.Q	[923-928]		Used
	FALSE	High	[K].CNTHDEREAVIQQELVIHIGWIISNNPELFSGMLK.[I]	1xCarbamidomethyl [C1(100)]		1.69007e-12	0	1	1	8	Q93100	Q93100 [839-873]	1	4091.05	0	1.82822e+07		High	High	4	1023.52	69.8648	0	6.794e-14	10.88	69.16	K.CNTHDEREAVIQQELVIHIGWIISNNPELFSGMLK.I	[839-873]		Used
	FALSE	High	[R].CYYKPAEIK.[L]	1xCarbamidomethyl [C1(100)]		5.13667e-05	0	1	1	100	Q93100	Q93100 [348-356]	0	1171.58	0	8.29201e+08		High	High	2	586.294	72.7367	0	0.0001928	3.87	19.14	R.CYYKPAEIK.L	[348-356]		Used
	FALSE	High	[K].LNDCSCLASQAILLGILLKREGPNFITK.[E]	1xCarbamidomethyl [C]		2.0957e-05	0	1	1	2	Q93100	Q93100 [731-758]	2	3087.67	0		No Quan Values	High	High	3	1029.89	68.632	0	5.606e-06	2.95		K.LNDCSCLASQAILLGILLKREGPNFITK.E	[731-758]		Not Used
	FALSE	High	[K].REGPNFITK.[E]			0.00133421	0	1	1	3	Q93100	Q93100 [750-758]	1	1061.57	0	52966096		High	High	2	531.291	17.7438	0.0001583	0.01153	2.52	17.39	K.REGPNFITK.E	[750-758]		Used
	FALSE	High	[R].RAGSQKLWLAVR.[Y]			0.00341332	0	1	1	1	Q93100	Q93100 [772-783]	2	1384.82	0	2.9672e+06		High	High	3	462.278	30.7294	0	0.001652	2.61	30.98	R.RAGSQKLWLAVR.Y	[772-783]		Used
	FALSE	High	[K].REGPNFITKEGTVSDHIER.[V]			0.0187947	0.000259998	1	1	1	Q93100	Q93100 [750-768]	2	2185.1	0	266172		High	High	4	547.03	32.1605	0.0001583	0.01109	1.11	32.12	K.REGPNFITKEGTVSDHIER.V	[750-768]		Used
	FALSE	High	[K].LWLAVR.[Y]			0.0827656	0.00292795	1	1	11	Q93100	Q93100 [778-783]	0	757.472	0	8.187e+08		High	High	2	379.239	52.8594	0.007566	0.1427	1.83	51.48	K.LWLAVR.Y	[778-783]		Used
	FALSE	High	[K].RFLRDGYR.[T]			0.141345	0.00589502	1	1	1	Q93100	Q93100 [332-339]	2	1082.59	0	223511		High	High	3	361.533	15.7091	0.00492	0.108	2.51	15.72	K.RFLRDGYR.T	[332-339]		Used
	FALSE	High	[R].QSSTPSAPELGQQPDVNISEWK.[D]			8.90943e-11	0	1	1	4	Q93100	Q93100 [699-720]	0	2398.15	0	100034016		High	High	2	1199.58	63.3786	0	1.284e-11	6.19	63.45	R.QSSTPSAPELGQQPDVNISEWK.D	[699-720]		Used
	FALSE	High	[R].QSSTPSAPELGQQPDVNISEWKDKPTHEILQK.[L]			1.18148e-11	0	1	1	1	Q93100	Q93100 [699-730]	1	3587.8	0	5403850		High	High	4	897.704	59.3077	0	5.964e-13	8.45	59.35	R.QSSTPSAPELGQQPDVNISEWKDKPTHEILQK.L	[699-730]		Used
	FALSE	High	[R].QTLCSLLPR.[E]			0.00297157	0	1	1	2	Q93100	Q93100 [277-285]	0	1030.57	0		No Quan Values	High	High	2	515.789	60.1817	0	0.001411	3.13		R.QTLCSLLPR.E	[277-285]		Not Used
	FALSE	High	[K].QVQEYQDLLTPVLHHTTEGYPVVPK.[Y]			2.05016e-10	0	1	1	17	Q93100	Q93100 [384-408]	0	2891.49	0	3.03623e+09		High	High	3	964.503	66.0604	0	1.2e-10	8.95	64.96	K.QVQEYQDLLTPVLHHTTEGYPVVPK.Y	[384-408]		Used
	FALSE	High	[K].QVTLGAFGHEEEVISNPLSPR.[V]			4.91587e-15	0	1	1	19	Q93100	Q93100 [809-829]	0	2280.16	0	1.21436e+09		High	High	3	760.726	65.4716	0	9.12e-15	7.54	64.48	K.QVTLGAFGHEEEVISNPLSPR.V	[809-829]		Used
	FALSE	High	[R].LVKEAFNEFQK.[D]			1.6802e-05	0	1	1	2	Q93100	Q93100 [1027-1037]	1	1352.72	0	1.49858e+06		High	High	2	676.864	37.8479	0	4.37e-06	3.14	37.64	R.LVKEAFNEFQK.D	[1027-1037]		Used
	FALSE	High	[R].LVKEAFNEFQKDQSR.[L]			1.01275e-09	0	1	1	2	Q93100	Q93100 [1027-1041]	2	1838.94	0	2.6389e+06		High	High	3	613.651	35.3416	0	4.174e-10	4.98	35.34	R.LVKEAFNEFQKDQSR.L	[1027-1041]		Used
	FALSE	High	[R].IVKSTLLLYQSPTTGLFPTK.[T]			1.6261e-09	0	1	1	2	Q93100	Q93100 [55-74]	1	2207.27	0	2.15018e+06		High	High	3	736.428	66.022	0	3.583e-07	5.74	66.04	R.IVKSTLLLYQSPTTGLFPTK.T	[55-74]		Used
	FALSE	High	[K].RSGSVYEPLK.[S]			8.84062e-05	0	1	1	2	Q93100	Q93100 [24-33]	1	1135.61	0	177247680		High	High	2	568.309	16.9859	0	0.0004011	2.9	16.6	K.RSGSVYEPLK.S	[24-33]		Used
	FALSE	High	[K].RQSSTPSAPELGQQPDVNISEWKDKPTHEILQK.[L]			1.48854e-09	0	1	1	1	Q93100	Q93100 [698-730]	2	3743.9	0	679530		High	High	4	936.73	57.1066	0	1.31e-10	6.29	57.19	K.RQSSTPSAPELGQQPDVNISEWKDKPTHEILQK.L	[698-730]		Used
	FALSE	High	[K].RQSSTPSAPELGQQPDVNISEWK.[D]			1.7619e-10	0	1	1	1	Q93100	Q93100 [698-720]	1	2554.25	0	17037244		High	High	2	1277.63	60.0955	0	1.212e-11	6.1	60.15	K.RQSSTPSAPELGQQPDVNISEWK.D	[698-720]		Used
	FALSE	High	[R].RQIDGSLNRTPTGFYDR.[V]			0.00245968	0	1	1	1	Q93100	Q93100 [928-944]	2	1996	0	224650		High	High	3	666.004	34.323	0	0.001139	2.11	34.34	R.RQIDGSLNRTPTGFYDR.V	[928-944]		Used
	FALSE	High	[K].NALQFIK.[Q]			0.0291928	0.000498078	1	1	5	Q93100	Q93100 [600-606]	0	833.488	0	44441284		High	High	2	417.248	42.6933	0.003251	0.079	2.39	42.88	K.NALQFIK.Q	[600-606]		Used
	FALSE	High	[R].QADKVQQFK.[Q]			0.00163262	0	1	1	1	Q93100	Q93100 [132-140]	1	1091.58	0	233860		High	High	2	546.296	8.6881	0	0.000721	1.53	8.75	R.QADKVQQFK.Q	[132-140]		Used
	FALSE	High	[R].NPELEFQDK.[V]			0.00139445	0	1	1	2	Q93100	Q93100 [1013-1021]	0	1119.53	0	10261575		High	High	2	560.269	31.4545	0	0.0006072	3.03	31.24	R.NPELEFQDK.V	[1013-1021]		Used
	FALSE	High	[R].NPELEFQDKVDLDR.[L]			1.48194e-08	0	1	1	8	Q93100	Q93100 [1013-1026]	1	1717.84	0	1.03473e+08		High	High	2	859.423	53.6847	0	5.963e-08	4.98	53.4	R.NPELEFQDKVDLDR.L	[1013-1026]		Used
	FALSE	High	[K].MHGRPLFLVLIREDNIR.[G]			1.21311e-07	0	1	1	5	Q93100	Q93100 [611-627]	1	2079.16	0	1.39788e+08		High	High	3	693.726	63.4283	0	8.795e-07	4.31	64.16	K.MHGRPLFLVLIREDNIR.G	[611-627]		Used
	FALSE	High	[K].MHGRPLFLVLIR.[E]			5.96599e-06	0	1	1	11	Q93100	Q93100 [611-622]	0	1451.87	0	6.76313e+08		High	High	3	484.627	65.1183	0	6.419e-06	4.82	63.55	K.MHGRPLFLVLIR.E	[611-622]		Used
	FALSE	High	[R].QIDGSLNR.[T]			0.00479533	0	1	1	1	Q93100	Q93100 [929-936]	0	902.469	0	407732		High	High	2	451.738	13.1466	0	0.002414	2	13.34	R.QIDGSLNR.T	[929-936]		Used
	FALSE	High	[R].QIDGSLNRTPTGFYDR.[V]			0.000118197	0	1	1	1	Q93100	Q93100 [929-944]	1	1839.9	0	1239423		High	High	2	920.453	42.9223	0	3.872e-05	2.63	42.98	R.QIDGSLNRTPTGFYDR.V	[929-944]		Used
	FALSE	High	[R].QIDGSLNRTPTGFYDRVWQILER.[T]			0.00485605	0	1	1	1	Q93100	Q93100 [929-951]	2	2764.42	0		No Quan Values	High	High	3	922.144	67.5346	0	0.002439	2.46		R.QIDGSLNRTPTGFYDRVWQILER.T	[929-951]		Not Used
	FALSE	High	[K].QLLLDILQPQQNGR.[C]			5.84313e-07	0	1	1	10	Q93100	Q93100 [909-922]	0	1635.92	0	2.27756e+09		High	High	2	818.462	67.3622	0	1.973e-07	4.01	67.42	K.QLLLDILQPQQNGR.C	[909-922]		Used
	FALSE	High	[R].QIVVELLMVVSIVLER.[N]			3.5129e-09	0	1	1	6	Q93100	Q93100 [997-1012]	0	1840.1	0	1.73084e+06		High	High	2	920.553	72.9992	0	3.428e-10	5.35	72.42	R.QIVVELLMVVSIVLER.N	[997-1012]		Used
	FALSE	High	[R].QIVVELLMVVSIVLERNPELEFQDK.[V]			1.10427e-10	0	1	1	7	Q93100	Q93100 [997-1021]	1	2940.61	0	8.64906e+06		High	High	3	980.875	71.9459	0	7.207e-12	6.69	71.32	R.QIVVELLMVVSIVLERNPELEFQDK.V	[997-1021]		Used
	FALSE	High	[R].QIVVELLMVVSIVLERNPELEFQDKVDLDR.[L]			1.65526e-13	0	1	1	7	Q93100	Q93100 [997-1026]	2	3538.92	0	1.34494e+07		High	High	4	885.485	71.3298	0	2.626e-13	7.68	70.76	R.QIVVELLMVVSIVLERNPELEFQDKVDLDR.L	[997-1026]		Used
	FALSE	High	[K].QDDMTSFYNTPPLGK.[R]			1.30859e-07	0	1	1	7	Q93100	Q93100 [1048-1062]	0	1713.78	0	4.2049e+08		High	High	2	857.393	61.7289	0	1.948e-08	5.04	61.35	K.QDDMTSFYNTPPLGK.R	[1048-1062]		Used
	FALSE	High	[K].QDDMTSFYNTPPLGKR.[G]			1.71354e-08	0	1	1	4	Q93100	Q93100 [1048-1063]	1	1869.88	0	18015996		High	High	2	935.444	53.6478	0	2.003e-09	4.87	53.41	K.QDDMTSFYNTPPLGKR.G	[1048-1063]		Used
	FALSE	High	[R].VPDFGVWER.[G]			0.000212613	0	1	1	21	Q93100	Q93100 [215-223]	0	1104.55	0	2.14838e+09		High	High	2	552.777	63.9845	0	0.0004284	2.99	60.8	R.VPDFGVWER.G	[215-223]		Used
	FALSE	High	[R].VIQNIIYYK.[C]			0.000666473	0	1	1	28	Q93100	Q93100 [830-838]	0	1153.66	0	1.53651e+09		High	High	2	577.334	54.8261	0	0.0008118	3.27	50.63	R.VIQNIIYYK.C	[830-838]		Used
	FALSE	High	[K].VHVDRLQTLISGAVVEQLDFLR.[I]			1.24822e-12	0	1	1	3	Q93100	Q93100 [651-672]	1	2508.39	0	28303852		High	High	3	836.802	68.5482	0	4.835e-14	9.28	68.44	K.VHVDRLQTLISGAVVEQLDFLR.I	[651-672]		Used
	FALSE	High	[R].YVPLKDQR.[N]			0.00302828	0	1	1	6	Q93100	Q93100 [470-477]	1	1018.57	0	202390304		High	High	2	509.787	11.9299	0	0.001445	2.04	11.66	R.YVPLKDQR.N	[470-477]		Used
	FALSE	High	[K].YYYVPADFVEYEK.[N]			1.33611e-06	0	1	1	15	Q93100	Q93100 [409-421]	0	1685.77	0	2.7218e+09		High	High	2	843.39	65.8134	0	4.614e-06	3.18	65.38	K.YYYVPADFVEYEK.N	[409-421]		Used
	FALSE	High	[K].YNNGSTELHSSSVGLAK.[A]			1.6964e-10	0	1	1	17	Q93100	Q93100 [227-243]	0	1763.86	0	9.41279e+08		High	High	2	882.432	26.3311	0	4.354e-11	6.23	24.65	K.YNNGSTELHSSSVGLAK.A	[227-243]		Used
	FALSE	High	[R].VWQILER.[T]			0.0116208	0.000259998	1	1	30	Q93100	Q93100 [945-951]	0	943.536	0	1.57011e+09		High	High	2	472.272	61.0014	0.0007874	0.03117	2.56	52.83	R.VWQILER.T	[945-951]		Used
	FALSE	High	[R].VYRVPDFGVWER.[G]			8.73611e-08	0	1	1	3	Q93100	Q93100 [212-223]	1	1522.78	0	3.77578e+08		High	High	3	508.265	62.6372	0	1.376e-06	5.37	62.14	R.VYRVPDFGVWER.G	[212-223]		Used
	FALSE	High	[R].YGAAFTQK.[F]			0.00533657	0	1	1	17	Q93100	Q93100 [784-791]	0	885.446	0	9.17812e+08		High	High	2	443.227	15.8379	0.0001583	0.009281	2.81	16.07	R.YGAAFTQK.F	[784-791]		Used
	FALSE	High	[K].STLLLYQSPTTGLFPTK.[T]			2.14129e-07	0	1	1	18	Q93100	Q93100 [58-74]	0	1867.02	0	2.38964e+09		High	High	2	934.013	73.0296	0	2.216e-06	5.03	67.6	K.STLLLYQSPTTGLFPTK.T	[58-74]		Used
	FALSE	High	[R].SGSVYEPLKSINLPRPDNETLWDKLDHYYR.[I]			7.78307e-09	0	1	1	1	Q93100	Q93100 [25-54]	2	3605.8	0		No Quan Values	High	High	3	1202.6	66.313	0	8.35e-10	4.74		R.SGSVYEPLKSINLPRPDNETLWDKLDHYYR.I	[25-54]		Not Used
	FALSE	High	[R].SGSVYEPLK.[S]			0.00107663	0	1	1	16	Q93100	Q93100 [25-33]	0	979.509	0	3.59529e+08		High	High	2	490.258	27.4329	0	0.001875	3.23	25.73	R.SGSVYEPLK.S	[25-33]		Used
	FALSE	High	[K].SFEELEPPKHSK.[V]			5.60097e-06	0	1	1	66	Q93100	Q93100 [684-695]	1	1427.72	0	4.47942e+08		High	High	2	714.362	21.8394	0	1.505e-05	3.86	18.68	K.SFEELEPPKHSK.V	[684-695]		Used
	FALSE	High	[K].SFEELEPPK.[H]			0.000328671	0	1	1	8	Q93100	Q93100 [684-692]	0	1075.53	0	1.52864e+08		High	High	2	538.269	40.28	0	0.001316	2.83	39.81	K.SFEELEPPK.H	[684-692]		Used
	FALSE	High	[K].SINLPRPDNETLWDKLDHYYR.[I]			2.02729e-16	0	1	1	15	Q93100	Q93100 [34-54]	1	2645.31	0	3.01095e+09		High	High	3	882.442	64.6064	0	2.859e-18	8.23	63.61	K.SINLPRPDNETLWDKLDHYYR.I	[34-54]		Used
	FALSE	High	[K].SINLPRPDNETLWDK.[L]			8.5722e-08	0	1	1	2	Q93100	Q93100 [34-48]	0	1797.91	0	2.53087e+08		High	High	2	899.46	59.4794	0	1.208e-08	4.89	59.63	K.SINLPRPDNETLWDK.L	[34-48]		Used
	FALSE	High	[K].TVVCYPIIFDLSDFYMSQDVFLLIDDIK.[N]			5.3827e-07	0	1	1	1	Q93100	Q93100 [572-599]	0	3312.65	0	620283		High	High	3	1104.89	72.4406	0	9.396e-08	5.79	72.38	K.TVVCYPIIFDLSDFYMSQDVFLLIDDIK.N	[572-599]		Used
	FALSE	High	[K].TVVCYPIIFDLSDFYMSQDVFLLIDDIKNALQFIKQYWK.[M]			1.17844e-09	0	1	1	1	Q93100	Q93100 [572-610]	2	4732.41	0		No Quan Values	High	High	4	1183.86	73.388	0	1.013e-10	7.11		K.TVVCYPIIFDLSDFYMSQDVFLLIDDIKNALQFIKQYWK.M	[572-610]		Not Used
	FALSE	High	[R].TPTGFYDRVWQILER.[T]			1.8471e-05	0	1	1	1	Q93100	Q93100 [937-951]	1	1880.97	0	10608263		High	High	2	940.986	67.7589	0	4.862e-06	2.82	67.8	R.TPTGFYDRVWQILER.T	[937-951]		Used
	FALSE	High	[R].TKRSGSVYEPLK.[S]			0.0392185	0.000838172	1	1	1	Q93100	Q93100 [22-33]	2	1364.75	0		No Quan Values	High	High	3	455.589	12.6965	0.0005897	0.02533	1.7		R.TKRSGSVYEPLK.S	[22-33]		Not Used
	FALSE	High	[R].THELEHSAIK.[C]			3.21944e-05	0	1	1	1	Q93100	Q93100 [111-120]	0	1164.6	0	1.15926e+06		High	High	2	582.804	8.53	0	9.027e-06	3.32	8.6	R.THELEHSAIK.C	[111-120]		Used
	FALSE	High	[R].TPTGFYDR.[V]			0.0056473	0.000152699	1	1	24	Q93100	Q93100 [937-944]	0	956.447	0	7.54074e+08		High	High	2	478.727	22.583	0.0001583	0.005955	3.02	21.92	R.TPTGFYDR.V	[937-944]		Used
	FALSE	High	[R].TPNGIIVAGK.[H]			0.000104177	0	1	1	29	Q93100	Q93100 [952-961]	0	969.573	1	1.1213e+09		High	High	2	485.29	48.4851	0	0.0003106	3.82	25.69	R.TPNGIIVAGK.H	[952-961]		Used
	FALSE	High	[R].FSNQGPLENDLVVHVALIAESQR.[L]			2.36172e-12	0	1	1	16	Q93100	Q93100 [483-505]	0	2536.32	0	1.21534e+09		High	High	3	846.11	68.2573	0	1.378e-11	7.99	67.77	R.FSNQGPLENDLVVHVALIAESQR.L	[483-505]		Used
	FALSE	High	[R].FNPILDMLAALKK.[G]			2.75647e-07	0	1	1	12	Q93100	Q93100 [631-643]	1	1473.85	0	1.46384e+09		High	High	2	737.429	69.7691	0	4.298e-07	4.03	68.77	R.FNPILDMLAALKK.G	[631-643]		Used
	FALSE	High	[R].FNPILDMLAALK.[K]			2.0178e-05	0	1	1	10	Q93100	Q93100 [631-642]	0	1345.75	0	1.72944e+09		High	High	2	673.381	73.4694	0	1.784e-05	3.17	70.14	R.FNPILDMLAALK.K	[631-642]		Used
	FALSE	High	[R].FNPILDMLAALKKGIIGGVK.[V]			2.55057e-08	0	1	1	1	Q93100	Q93100 [631-650]	2	2098.25	0		No Quan Values	High	High	3	700.087	69.3879	0	3.126e-09	4.82		R.FNPILDMLAALKKGIIGGVK.V	[631-650]		Not Used
	FALSE	High	[K].EIEKQDDMTSFYNTPPLGK.[R]			1.20237e-05	0	1	1	4	Q93100	Q93100 [1044-1062]	1	2213.04	0	127841400		High	High	3	738.353	58.1154	0	3.017e-06	6.29	58.36	K.EIEKQDDMTSFYNTPPLGK.R	[1044-1062]		Used
	FALSE	High	[K].EIEKQDDMTSFYNTPPLGKR.[G]			6.58016e-11	0	1	1	3	Q93100	Q93100 [1044-1063]	2	2369.14	0	9301136		High	High	3	790.387	49.979	0	4.047e-12	6.99	49.81	K.EIEKQDDMTSFYNTPPLGKR.G	[1044-1063]		Used
	FALSE	High	[K].FSSSIAPHITTFLVHGK.[Q]			1.7797e-08	0	1	1	23	Q93100	Q93100 [792-808]	0	1841.99	0	3.19358e+09		High	High	3	614.669	61.0189	0	3.282e-09	5.06	60.48	K.FSSSIAPHITTFLVHGK.Q	[792-808]		Used
	FALSE	High	[R].GILYCYMR.[Q]			0.0114762	0.000259998	1	1	12	Q93100	Q93100 [124-131]	0	1018.48	0	2.04057e+08		High	High	2	509.746	57.3818	0.003632	0.08556	2.3	57.62	R.GILYCYMR.Q	[124-131]		Used
	FALSE	High	[K].GIIGGVKVHVDR.[L]			0.0056473	0.000152699	1	1	1	Q93100	Q93100 [644-655]	1	1249.74	0	1.35269e+06		High	High	3	417.251	28.5286	9.332e-05	0.002891	2.35	28.69	K.GIIGGVKVHVDR.L	[644-655]		Used
	FALSE	High	[K].GIIGGVK.[V]			0.10948	0.00417136	1	1	4	Q93100	Q93100 [644-650]	0	643.414	0	1.10554e+06		High	High	2	322.21	22.9307	0.009809	0.1887	1.55	22.95	K.GIIGGVK.V	[644-650]		Used
	FALSE	High	[R].GSKYNNGSTELHSSSVGLAK.[A]			6.49302e-08	0	1	1	2	Q93100	Q93100 [224-243]	1	2036	0	8208788		High	High	3	679.34	20.3725	0	8.892e-09	4.67	20.01	R.GSKYNNGSTELHSSSVGLAK.A	[224-243]		Used
	FALSE	High	[R].GSRFNPILDMLAALKK.[G]			2.42042e-09	0	1	1	1	Q93100	Q93100 [628-643]	2	1774	0		No Quan Values	High	High	3	592.007	67.674	0	2.258e-10	6.28		R.GSRFNPILDMLAALKK.G	[628-643]		Not Used
	FALSE	High	[K].FSSSIAPHITTFLVHGKQVTLGAFGHEEEVISNPLSPR.[V]			3.19548e-09	0	1	1	1	Q93100	Q93100 [792-829]	1	4103.13	0		No Quan Values	High	High	4	1026.54	67.133	0	3.084e-10	8.86		K.FSSSIAPHITTFLVHGKQVTLGAFGHEEEVISNPLSPR.V	[792-829]		Not Used
	FALSE	High	[R].GGDKPALDLYQLSPSEVK.[Q]			6.85981e-09	0	1	1	17	Q93100	Q93100 [891-908]	0	1917	0	2.254e+09		High	High	3	639.67	61.357	0	1.339e-08	6.4	60.43	R.GGDKPALDLYQLSPSEVK.Q	[891-908]		Used
	FALSE	High	[K].AALEAINGFNLFGNQGCSWSVIFVDLDAHNR.[N]			3.00208e-12	0	1	1	3	Q93100	Q93100 [244-274]	0	3378.63	0	8.32304e+06		High	High	3	1126.88	70.0649	0	1.291e-13	7.48	69.74	K.AALEAINGFNLFGNQGCSWSVIFVDLDAHNR.N	[244-274]		Used
	FALSE	High	[K].AKIQDSLYCAAGAWALALAYRR.[I]			2.17816e-08	0	1	1	1	Q93100	Q93100 [82-103]	2	2411.27	0		Not Reliable	High	High	3	804.427	67.8212	0	2.629e-09	5.7		K.AKIQDSLYCAAGAWALALAYRR.I	[82-103]		Not Used
	FALSE	High	[K].AKIQDSLYCAAGAWALALAYR.[R]			1.8636e-07	0	1	1	2	Q93100	Q93100 [82-102]	1	2255.16	0	9798791		High	High	3	752.393	68.6033	0	2.883e-08	3.35	68.58	K.AKIQDSLYCAAGAWALALAYR.R	[82-102]		Used
	FALSE	High	[R].AGSQKLWLAVRYGAAFTQK.[F]			1.34049e-11	0	1	1	1	Q93100	Q93100 [773-791]	2	2095.14	0	1.77572e+06		High	High	3	699.053	61.8623	0	6.88e-13	6.84	61.89	R.AGSQKLWLAVRYGAAFTQK.F	[773-791]		Used
	FALSE	High	[R].AGSQKLWLAVR.[Y]			2.37776e-05	0	1	1	2	Q93100	Q93100 [773-783]	1	1228.72	0	8832210		High	High	2	614.862	40.3523	0	6.434e-06	4.69	40.57	R.AGSQKLWLAVR.Y	[773-783]		Used
	FALSE	High	[R].EGPNFITK.[E]			0.00513893	0	1	1	16	Q93100	Q93100 [751-758]	0	905.473	1	8.71994e+08		High	High	2	453.24	29.0674	0.0004501	0.02199	2.56	26.61	R.EGPNFITK.E	[751-758]		Used
	FALSE	High	[R].EGPNFITKEGTVSDHIER.[V]			2.43291e-13	0	1	1	3	Q93100	Q93100 [751-768]	1	2029	0	4.28819e+06		High	High	3	677.004	39.3104	0	7.825e-15	7.48	39.2	R.EGPNFITKEGTVSDHIER.V	[751-768]		Used
	FALSE	High	[K].EGTVSDHIERVYRR.[A]			0.0293736	0.000498078	1	1	1	Q93100	Q93100 [759-772]	2	1716.88	0	91771.9		High	High	3	572.964	20.7158	0.0003778	0.01838	1.66	20.68	K.EGTVSDHIERVYRR.A	[759-772]		Used
	FALSE	High	[K].EGTVSDHIER.[V]			0.000558513	0	1	1	2	Q93100	Q93100 [759-768]	0	1142.54	0	782372		High	High	2	571.776	10.2859	0	0.0002188	2.6	9.9	K.EGTVSDHIER.V	[759-768]		Used
	FALSE	High	[K].EAFNEFQKDQSR.[L]			1.39909e-05	0	1	1	1	Q93100	Q93100 [1030-1041]	1	1498.69	0	4.66851e+06		High	High	2	749.85	21.0116	0	3.573e-06	3.62	21.11	K.EAFNEFQKDQSR.L	[1030-1041]		Used
	FALSE	High	[K].EAFNEFQK.[D]			0.010382	0.000259998	1	1	16	Q93100	Q93100 [1030-1037]	0	1012.47	0	5.14445e+08		High	High	2	506.74	30.3464	0.0003118	0.01434	2.63	27.45	K.EAFNEFQK.D	[1030-1037]		Used
	FALSE	High	[R].EAVIQQELVIHIGWIISNNPELFSGMLK.[I]			4.08287e-13	0	1	1	10	Q93100	Q93100 [846-873]	0	3178.7	0	5.57665e+07		High	High	3	1060.24	71.2451	0	9.49e-13	9	70.09	R.EAVIQQELVIHIGWIISNNPELFSGMLK.I	[846-873]		Used
	FALSE	High	[K].AYLQLGINEK.[L]			0.000132422	0	1	1	25	Q93100	Q93100 [537-546]	0	1148.63	0	1.55089e+09		High	High	2	574.819	54.7761	0	4.379e-05	3.44	49.99	K.AYLQLGINEK.L	[537-546]		Used
	FALSE	High	[K].DKPTHEILQK.[L]			0.000291522	0	1	1	9	Q93100	Q93100 [721-730]	0	1208.66	0	1.79216e+08		High	High	2	604.836	9.3798	0	0.0001059	3.26	9.54	K.DKPTHEILQK.L	[721-730]		Used
	FALSE	High	[K].DIDPVQR.[Y]			0.122753	0.00508936	1	1	4	Q93100	Q93100 [463-469]	0	842.437	0	100825788		High	High	2	421.722	18.9007	0.007461	0.1355	1.86	18.32	K.DIDPVQR.Y	[463-469]		Used
	FALSE	High	[R].DGYRTSLEDPNR.[C]			0.0847385	0.00303586	1	1	1	Q93100	Q93100 [336-347]	1	1422.66	0	408819		High	High	2	711.834	19.5484	0.002171	0.06064	1.67	19.57	R.DGYRTSLEDPNR.C	[336-347]		Used
	FALSE	High	[R].DGKLFLWGQALYIIAK.[L]			2.51857e-08	0	1	1	8	Q93100	Q93100 [437-452]	1	1836.04	0		No Quan Values	High	High	3	612.687	68.9662	0	4.001e-05	5.82		R.DGKLFLWGQALYIIAK.L	[437-452]		Not Used
	FALSE	High	[R].IGWIIHAMEYELQIR.[G]			5.93263e-09	0	1	1	13	Q93100	Q93100 [876-890]	0	1871.98	0	5.55789e+08		High	High	3	624.666	68.7741	0	1.586e-09	5.81	68.27	R.IGWIIHAMEYELQIR.G	[876-890]		Used
	FALSE	High	[K].LGLSGRPDRPIGCLGTSK.[I]			6.23557e-06	0	1	1	8	Q93100	Q93100 [547-564]	0	1826.99	0	36040182		High	High	3	609.668	40.6493	0	2.424e-06	4.22	40.64	K.LGLSGRPDRPIGCLGTSK.I	[547-564]		Used
	FALSE	High	[K].LLADELISPKDIDPVQR.[Y]			1.40895e-08	0	1	1	1	Q93100	Q93100 [453-469]	1	1922.06	0		Not Reliable	High	High	3	641.358	64.3184	0	1.618e-09	3.9		K.LLADELISPKDIDPVQR.Y	[453-469]		Not Used
	FALSE	High	[K].LLADELISPK.[D]			2.87359e-05	0	1	1	23	Q93100	Q93100 [453-462]	0	1098.64	0	3.57799e+09		High	High	2	549.824	61.6846	0	7.799e-05	3.44	59.1	K.LLADELISPK.D	[453-462]		Used
	FALSE	High	[R].LKEIEKQDDMTSFYNTPPLGK.[R]			2.84888e-13	0	1	1	15	Q93100	Q93100 [1042-1062]	2	2454.22	0	6.38226e+08		High	High	3	818.746	54.7695	0	6.166e-13	8.66	55.14	R.LKEIEKQDDMTSFYNTPPLGK.R	[1042-1062]		Used
	FALSE	High	[R].LQVFLNTYGIQTQTPQQVEPIQIWPQQELVK.[A]			1.05382e-08	0	1	1	13	Q93100	Q93100 [506-536]	0	3666.95	0	6.3808e+08		High	High	3	1222.99	72.4865	0	4.438e-08	5.83	68.88	R.LQVFLNTYGIQTQTPQQVEPIQIWPQQELVK.A	[506-536]		Used
	FALSE	High	[R].ISDTEELPEFKSFEELEPPKHSK.[V]			4.09051e-12	0	1	1	1	Q93100	Q93100 [673-695]	2	2716.34	0	5467107		High	High	3	906.117	60.5547	0	1.818e-13	6.31	60.53	R.ISDTEELPEFKSFEELEPPKHSK.V	[673-695]		Used
	FALSE	High	[R].ISDTEELPEFK.[S]			1.16501e-05	0	1	1	14	Q93100	Q93100 [673-683]	0	1307.64	0	677761981		High	High	2	654.322	53.605	0	2.178e-05	3.85	51.44	R.ISDTEELPEFK.S	[673-683]		Used
	FALSE	High	[K].IQDSLYCAAGAWALALAYRR.[I]			1.0945e-08	0	1	1	1	Q93100	Q93100 [84-103]	1	2212.13	0	4.80228e+06		High	High	3	738.049	68.3394	0	1.216e-09	4.88	68.33	K.IQDSLYCAAGAWALALAYRR.I	[84-103]		Used
	FALSE	High	[K].IQDSLYCAAGAWALALAYR.[R]			8.83682e-12	0	1	1	12	Q93100	Q93100 [84-102]	0	2056.03	0	1.49904e+08		High	High	3	686.016	70.5735	0	8.018e-12	6.83	69.45	K.IQDSLYCAAGAWALALAYR.R	[84-102]		Used
	FALSE	High	[R].LQTLISGAVVEQLDFLR.[I]			2.59449e-09	0	1	1	11	Q93100	Q93100 [656-672]	0	1902.07	0	1084702732		High	High	2	951.539	70.6537	0	3.318e-09	5.78	69	R.LQTLISGAVVEQLDFLR.I	[656-672]		Used
	FALSE	High	[K].LNDCSCLASQAILLGILLK.[R]			8.38973e-06	0	1	1	1	Q93100	Q93100 [731-749]	0	1988.09	0	1.44152e+06		High	High	2	994.549	70.4358	0	2.014e-06	1.75	70.33	K.LNDCSCLASQAILLGILLK.R	[731-749]		Used
	FALSE	High	[K].YYYVPADFVEYEKNNPGSQK.[R]			9.21238e-10	0	1	1	4	Q93100	Q93100 [409-428]	1	2411.12	0	182142880		High	High	3	804.378	61.2397	0	7.717e-11	5.56	61.31	K.YYYVPADFVEYEKNNPGSQK.R	[409-428]		Used
	FALSE	High	[K].KGIIGGVKVHVDR.[L]			1.47157e-05	0	1	1	1	Q93100	Q93100 [643-655]	2	1377.83	0	467788		High	High	3	459.949	22.553	0	3.775e-06	3.11	22.6	K.KGIIGGVKVHVDR.L	[643-655]		Used
	FALSE	High	[K].KGIIGGVK.[V]			0.0419481	0.000838172	1	1	1	Q93100	Q93100 [643-650]	1	771.509	0		No Quan Values	High	High	2	386.258	12.5629	0.0006508	0.02739	1.94		K.KGIIGGVK.V	[643-650]		Not Used
	FALSE	High	[K].HLPQQPTLSDMTMYEMNFSLLVEDTLGNIDQPQYR.[Q]			8.52425e-11	0	1	1	7	Q93100	Q93100 [962-996]	0	4124.94	0	2.8941e+08		High	High	3	1375.66	71.8921	0	7.648e-12	9.16	70.18	K.HLPQQPTLSDMTMYEMNFSLLVEDTLGNIDQPQYR.Q	[962-996]		Used
	FALSE	High	[R].IDDDKGRTHELEHSAIK.[C]			7.56947e-07	0	1	1	4	Q93100	Q93100 [104-120]	2	1963.98	0	8.9974e+06		High	High	4	491.751	13.9551	0	1.844e-06	5.8	14.07	R.IDDDKGRTHELEHSAIK.C	[104-120]		Used
	FALSE	High	[K].LDHYYR.[I]			0.0364367	0.000733048	1	1	1	Q93100	Q93100 [49-54]	0	866.416	0	150401		High	High	2	433.711	9.163	0.0005171	0.0233	1.05	9.26	K.LDHYYR.I	[49-54]		Used
	FALSE	High	[K].LFDGIECEFPIFFLYMMIDGVFRGNPK.[Q]			0.00156211	0	1	1	1	Q93100	Q93100 [357-383]	1	3198.55	0		No Quan Values	High	High	3	1066.85	72.4122	0	0.0006889	1.75		K.LFDGIECEFPIFFLYMMIDGVFRGNPK.Q	[357-383]		Not Used
	FALSE	High	[K].LFDGIECEFPIFFLYMMIDGVFR.[G]			1.47537e-07	0	1	1	2	Q93100	Q93100 [357-379]	0	2802.34	0	3.39332e+06		High	High	2	1401.67	74.0144	0	2.226e-08	5.2	74.04	K.LFDGIECEFPIFFLYMMIDGVFR.G	[357-379]		Used
	FALSE	High	[K].LFLWGQALYIIAK.[L]			2.08789e-07	0	1	1	10	Q93100	Q93100 [440-452]	0	1535.9	0	3.25569e+08		High	High	2	768.453	70.5592	0	2.105e-07	4.61	69.47	K.LFLWGQALYIIAK.L	[440-452]		Used
	FALSE	High	[K].YYYVPADFVEYEKNNPGSQKR.[F]			5.1669e-12	0	1	1	2	Q93100	Q93100 [409-429]	2	2567.22	0	75699496		High	High	3	856.411	57.6761	0	4.156e-13	5.9	57.83	K.YYYVPADFVEYEKNNPGSQKR.F	[409-429]		Used
FALSE	High	Master Protein	Q13085	Acetyl-CoA carboxylase 1 OS=Homo sapiens OX=9606 GN=ACACA PE=1 SV=2	0	1024.07	75	146	230	132	1	2346	265.4	6.37	858.47	146	13	2.01167e+09	High	Acetyl [N-Term]
	Checked	Confidence	Annotated Sequence	Modifications	Modifications in Master Proteins	Qvality PEP	Qvality q-value	# Protein Groups	# Proteins	# PSMs	Master Protein Accessions	Positions in Master Proteins	# Missed Cleavages	Theo. MH+ [Da]	# Razor Quan Results	Abundance: F1: Sample	Quan Info	Found in Sample: [S1] F1: Sample	Confidence (by Search Engine): Sequest HT	Charge (by Search Engine): Sequest HT	m/z [Da] (by Search Engine): Sequest HT	RT [min] (by Search Engine): Sequest HT	Percolator q-Value (by Search Engine): Sequest HT	Percolator PEP (by Search Engine): Sequest HT	XCorr (by Search Engine): Sequest HT	Top Apex RT [min]	Sequence in Protein	Positions in Protein	Peptide Group Modifications in Protein	Quan Usage
	FALSE	High	[R].ECCQPVLVYIPPQAELR.[G]	2xCarbamidomethyl [C2(100); C3(100)]		1.1461e-07	0	1	1	1	Q13085	Q13085 [2073-2089]	0	2072.03	0	15890748		High	High	2	1036.52	66.735	0	1.677e-08	4.65	66.79	R.ECCQPVLVYIPPQAELR.G	[2073-2089]		Used
	FALSE	High	[R].WMLAGRPHPTQK.[G]	1xOxidation [M2(100)]		0.0528559	0.00128951	1	1	3	Q13085	Q13085 [1936-1947]	0	1437.74	0	413305		High	High	3	479.919	21.3985	0.0009202	0.03561	1.5	17.12	R.WMLAGRPHPTQK.G	[1936-1947]		Used
	FALSE	High	[K].IHNANPELTDGQIQAMLR.[R]	1xOxidation [M16(100)]		0.00110415	0	1	1	1	Q13085	Q13085 [2232-2249]	0	2037.02	0		No Quan Values	High	High	3	679.677	45.9777	0	0.0004686	1.78		K.IHNANPELTDGQIQAMLR.R	[2232-2249]		Not Used
	FALSE	High	[K].MHLYLGAAK.[V]	1xOxidation [M1(100)]		0.00561191	0.000152699	2	2	1	Q13085; O00763	Q13085 [1401-1409]; O00763 [1520-1528]	0	1019.53	0	126028	Shared	High	High	2	510.271	18.017	9.332e-05	0.002865	1.16	18.13	K.MHLYLGAAK.V	[1401-1409]		Used
	FALSE	High	[R].NFDLTAIPCANHK.[M]	1xCarbamidomethyl [C9(100)]		8.93649e-06	0	1	1	2	Q13085	Q13085 [1388-1400]	0	1500.73	0	13303047		High	High	2	750.867	50.1694	0	1.405e-05	4.25	49.94	R.NFDLTAIPCANHK.M	[1388-1400]		Used
	FALSE	High	[R].VSALNSVHCEHVEDEGESR.[Y]	1xCarbamidomethyl [C9(100)]		2.22553e-10	0	1	1	3	Q13085	Q13085 [1761-1779]	0	2153.95	0	4.94681e+06		High	High	3	718.656	21.1538	0	1.579e-11	6.78	21.35	R.VSALNSVHCEHVEDEGESR.Y	[1761-1779]		Used
	FALSE	High	[R].QLKDNTCVVEFQFMLPTSHPNR.[G]	1xCarbamidomethyl [C7(100)]		4.57104e-10	0	1	1	1	Q13085	Q13085 [1170-1191]	1	2661.29	0	5.53303e+06		High	High	3	887.768	63.4342	0	3.509e-11	7.88	63.39	R.QLKDNTCVVEFQFMLPTSHPNR.G	[1170-1191]		Used
	FALSE	High	[R].LQVEHPCTEMVADVNLPAAQLQIAMGIPLYR.[I]	1xCarbamidomethyl [C7(100)]		1.78888e-12	0	1	1	1	Q13085	Q13085 [442-472]	0	3477.77	0	11240697		High	High	3	1159.93	68.6734	0	7.244e-14	8.58	68.66	R.LQVEHPCTEMVADVNLPAAQLQIAMGIPLYR.I	[442-472]		Used
	FALSE	High	[K].DNTCVVEFQFMLPTSHPNR.[G]	1xCarbamidomethyl [C4(100)]		1.16801e-07	0	1	1	1	Q13085	Q13085 [1173-1191]	0	2292.05	0		No Quan Values	High	High	3	764.689	66.971	0	1.71e-08	5.56		K.DNTCVVEFQFMLPTSHPNR.G	[1173-1191]		Not Used
	FALSE	High	[R].MSFSSNLNHYGMTHVASVSDVLLDNSFTPPCQR.[M]	1xCarbamidomethyl [C31(100)]		2.70666e-10	0	1	1	1	Q13085	Q13085 [1200-1232]	0	3711.7	0	14563058		High	High	4	928.68	67.0772	0	1.963e-11	7.94	67.07	R.MSFSSNLNHYGMTHVASVSDVLLDNSFTPPCQR.M	[1200-1232]		Used
	FALSE	High	[R].TDCNHIFLNFVPTVIMDPSKIEESVR.[S]	1xCarbamidomethyl [C3(100)]		1.06198e-14	0	1	1	1	Q13085	Q13085 [1468-1493]	1	3061.51	0	12319503		High	High	3	1021.17	68.3096	0	2.376e-16	8.58	68.29	R.TDCNHIFLNFVPTVIMDPSKIEESVR.S	[1468-1493]		Used
	FALSE	High	[K].TDCDIEDDRLAAMFR.[E]	1xCarbamidomethyl [C3(100)]		1.46231e-05	0	1	1	1	Q13085	Q13085 [1295-1309]	1	1827.8	0	11588281		High	High	3	609.938	61.6866	0	3.748e-06	3.82	61.73	K.TDCDIEDDRLAAMFR.E	[1295-1309]		Used
	FALSE	High	[R].MMYGVSPWGDSPIDFEDSAHVPCPR.[G]	1xCarbamidomethyl [C23(100)]		1.53341e-10	0	1	1	1	Q13085	Q13085 [478-502]	0	2850.23	0	35327352		High	High	3	950.749	67.2703	0	1.037e-11	5.75	67.25	R.MMYGVSPWGDSPIDFEDSAHVPCPR.G	[478-502]		Used
	FALSE	High	[K].IIEEAPATIATPAVFEHMEQCAVK.[L]	1xCarbamidomethyl [C21(100)]		3.61203e-11	0	1	1	1	Q13085	Q13085 [387-410]	0	2655.32	0	16831356		High	High	3	885.778	66.688	0	2.074e-12	6.52	66.71	K.IIEEAPATIATPAVFEHMEQCAVK.L	[387-410]		Used
	FALSE	High	[R].HNQVESIFLSAIDMYGHQFCIENLQK.[L]	1xCarbamidomethyl [C20(100)]		2.38448e-17	0	1	1	1	Q13085	Q13085 [1097-1122]	0	3121.49	0	7768006		High	High	3	1041.17	68.6683	0	2.629e-19	10.4	68.64	R.HNQVESIFLSAIDMYGHQFCIENLQK.L	[1097-1122]		Used
	FALSE	High	[K].TCVFEKENDPSVMR.[S]	1xCarbamidomethyl [C2(100)]		1.63525e-06	0	1	1	2	Q13085	Q13085 [742-755]	1	1711.78	0	6590770		High	High	2	856.393	32.845	0	3.243e-07	4.04	33.01	K.TCVFEKENDPSVMR.S	[742-755]		Used
	FALSE	High	[R].VFHYVLDNLVNVMNGYCLPDPFFSSK.[V]	1xCarbamidomethyl [C17(100)]		9.03953e-10	0	1	1	1	Q13085	Q13085 [852-877]	0	3075.47	0		No Quan Values	High	High	3	1025.83	69.624	0	7.544e-11	7.02		R.VFHYVLDNLVNVMNGYCLPDPFFSSK.V	[852-877]		Not Used
	FALSE	High	[K].VQAERPDTMLGVVCGALHVADVSLR.[N]	1xCarbamidomethyl [C14(100)]		1.47297e-18	0	1	1	1	Q13085	Q13085 [621-645]	0	2693.39	0		No Quan Values	High	High	3	898.468	67.6561	0	1.176e-20	9.72		K.VQAERPDTMLGVVCGALHVADVSLR.N	[621-645]		Not Used
	FALSE	High	[K].EMAQYASNITSVLCQFPSQQIANILDSHAATLNR.[K]	1xCarbamidomethyl [C14(100)]		2.90674e-09	0	1	1	1	Q13085	Q13085 [921-954]	0	3791.85	0	13111268		High	High	3	1264.63	69.1843	0	2.778e-10	5.04	69.09	K.EMAQYASNITSVLCQFPSQQIANILDSHAATLNR.K	[921-954]		Used
	FALSE	High	[R].QSPNSYVVIMNGSCVEVDVHR.[L]	1xCarbamidomethyl [C14(100)]		9.37099e-11	0	1	1	1	Q13085	Q13085 [688-708]	0	2390.12	0	2.5438e+06		High	High	3	797.38	61.5315	0	5.99e-12	7.37	61.49	R.QSPNSYVVIMNGSCVEVDVHR.L	[688-708]		Used
	FALSE	High	[K].NLLVTMLIDQLCGRDPTLTDELLNILTELTQLSK.[T]	1xCarbamidomethyl [C12(100)]		9.24689e-08	0	1	1	1	Q13085	Q13085 [1038-1071]	1	3884.08	0	516252		High	High	3	1295.36	72.792	0	1.321e-08	6.94	72.81	K.NLLVTMLIDQLCGRDPTLTDELLNILTELTQLSK.T	[1038-1071]		Used
	FALSE	High	[K].NLLVTMLIDQLCGR.[D]	1xCarbamidomethyl [C12(100)]		2.56013e-06	0	1	1	1	Q13085	Q13085 [1038-1051]	0	1645.88	0	4046335		High	High	2	823.442	69.8175	0	5.355e-07	4.31	69.82	K.NLLVTMLIDQLCGR.D	[1038-1051]		Used
	FALSE	High	[K].RVSALNSVHCEHVEDEGESR.[Y]	1xCarbamidomethyl [C10(100)]		6.4401e-09	0	1	1	1	Q13085	Q13085 [1760-1779]	1	2310.05	0	416717		High	High	4	578.269	19.534	0	6.751e-10	5.54	19.58	K.RVSALNSVHCEHVEDEGESR.Y	[1760-1779]		Used
	FALSE	High	[K].RPGAALDPGCVLAK.[M]	1xCarbamidomethyl [C10(100)]		1.67707e-06	0	1	1	2	Q13085	Q13085 [804-817]	0	1424.77	0	37391092		High	High	2	712.888	38.3266	0	3.345e-07	4.03	38.32	K.RPGAALDPGCVLAK.M	[804-817]		Used
	FALSE	High	[K].CVFALREENK.[S]	1xCarbamidomethyl [C1(100)]		0.000961041	0	1	1	1	Q13085	Q13085 [1009-1018]	1	1265.63	0	985667		High	High	2	633.319	26.1168	0	0.000401	2.9	26.27	K.CVFALREENK.S	[1009-1018]		Used
	FALSE	High	[-].MDEPSPLAQPLELNQHSR.[F]	1xAcetyl [N-Term]	Q13085 1xAcetyl [N-Term]	4.82586e-08	0	1	1	1	Q13085	Q13085 [1-18]	0	2104.01	0	15667771		High	High	2	1052.51	64.8026	0	6.373e-09	4.71	64.9	-.MDEPSPLAQPLELNQHSR.F	[1-18]	1xAcetyl [N-Term]	Used
	FALSE	High	[R].RAYIAYELNSVQHR.[Q]			3.38864e-08	0	1	1	1	Q13085	Q13085 [1156-1169]	1	1719.89	0	10590941		High	High	3	573.969	35.1951	0	4.302e-09	7.54	35.2	R.RAYIAYELNSVQHR.Q	[1156-1169]		Used
	FALSE	High	[K].RFQAQSLGTTYIYDIPEMFR.[Q]			2.63916e-10	0	1	1	2	Q13085	Q13085 [1587-1606]	1	2436.2	0		No Quan Values	High	High	2	1218.61	67.8885	0	1.903e-11	4.98		K.RFQAQSLGTTYIYDIPEMFR.Q	[1587-1606]		Not Used
	FALSE	High	[R].QVQAEVPGSPIFVMR.[L]			4.98995e-07	0	1	1	1	Q13085	Q13085 [336-350]	0	1657.87	0	26308274		High	High	2	829.438	64.9466	0	8.636e-08	4.29	64.75	R.QVQAEVPGSPIFVMR.L	[336-350]		Used
	FALSE	High	[R].IYVSANSGAR.[I]			0.0042282	0	1	1	3	Q13085	Q13085 [1714-1723]	0	1037.54	0	22548128		High	High	2	519.272	15.0729	0.0003778	0.02069	2.11	15.05	R.IYVSANSGAR.I	[1714-1723]		Used
	FALSE	High	[R].MAALEVYVR.[R]			0.00123694	0	1	1	4	Q13085	Q13085 [1147-1155]	0	1051.56	0	9669052		High	High	2	526.284	53.5496	0	0.0005312	3.05	53.34	R.MAALEVYVR.R	[1147-1155]		Used
	FALSE	High	[R].MAALEVYVRR.[A]			0.00182889	0	1	1	1	Q13085	Q13085 [1147-1156]	1	1207.66	0	954824		High	High	2	604.335	39.6566	0	0.0008189	2.66	39.75	R.MAALEVYVRR.A	[1147-1156]		Used
	FALSE	High	[R].QVLIASHLPSYELR.[H]			6.45215e-08	0	1	1	1	Q13085	Q13085 [1083-1096]	0	1625.9	0	37309100		High	High	2	813.454	59.576	0	8.817e-09	4.41	59.61	R.QVLIASHLPSYELR.H	[1083-1096]		Used
	FALSE	High	[K].MADHYVPVPGGPNNNNYANVELILDIAK.[R]			1.48749e-06	0	1	1	1	Q13085	Q13085 [171-198]	0	3038.5	0	17626740		High	High	3	1013.51	67.939	0	2.924e-07	6.51	67.93	K.MADHYVPVPGGPNNNNYANVELILDIAK.R	[171-198]		Used
	FALSE	High	[R].RVDPVYIHLAER.[L]			9.62865e-10	0	1	1	3	Q13085	Q13085 [2139-2150]	1	1467.81	0	27557102		High	High	3	489.94	36.7812	0	8.06e-11	4.86	36.61	R.RVDPVYIHLAER.L	[2139-2150]		Used
	FALSE	High	[R].RWSYEMFR.[N]			0.0676398	0.00217779	1	1	1	Q13085	Q13085 [139-146]	1	1174.55	0	3250202		High	High	2	587.777	46.7085	0.001661	0.0468	2.92	46.75	R.RWSYEMFR.N	[139-146]		Used
	FALSE	High	[R].RWFVEVEGTVK.[A]			2.53272e-05	0	1	1	3	Q13085	Q13085 [2250-2260]	1	1349.72	0	2.67895e+06		High	High	2	675.364	52.6012	0	0.0007799	3.28	52.39	R.RWFVEVEGTVK.A	[2250-2260]		Used
	FALSE	High	[R].ITSENPDEGFKPSSGTVQELNFR.[S]			9.39946e-06	0	2	2	1	Q13085; O00763	Q13085 [510-532]; O00763 [653-675]	0	2552.23	0	35825292	Shared	High	High	3	851.414	58.624	0	2.284e-06	4.35	58.7	R.ITSENPDEGFKPSSGTVQELNFR.S	[510-532]		Used
	FALSE	High	[K].RILNVPQELYEK.[G]			0.00601373	0.000152699	1	1	1	Q13085	Q13085 [277-288]	1	1501.84	0	873438		High	High	3	501.284	52.0212	9.332e-05	0.003098	2.31	52.16	K.RILNVPQELYEK.G	[277-288]		Used
	FALSE	High	[R].RLLLEDLVKK.[K]			0.00673392	0.000259998	1	1	1	Q13085	Q13085 [2221-2230]	2	1226.78	0		No Quan Values	High	High	3	409.599	48.725	0.0001583	0.003514	3.44		R.RLLLEDLVKK.K	[2221-2230]		Not Used
	FALSE	High	[R].RLLLEDLVK.[K]			0.0183323	0.000259998	1	1	1	Q13085	Q13085 [2221-2229]	1	1098.69	0	19294604		High	High	2	549.847	60.3124	0.0001583	0.0108	1.81	60.42	R.RLLLEDLVK.K	[2221-2229]		Used
	FALSE	High	[K].RIPVQAVWAGWGHASENPK.[L]			1.86274e-14	0	2	2	1	Q13085; O00763	Q13085 [199-217]; O00763 [341-359]	1	2103.09	0	17919558	Shared	High	High	3	701.701	57.9232	0	4.461e-16	9.09	58.05	K.RIPVQAVWAGWGHASENPK.L	[199-217]		Used
	FALSE	High	[R].RLTFLVAQK.[D]			0.00184046	0	1	1	1	Q13085	Q13085 [1326-1334]	1	1075.66	0	30845466		High	High	2	538.335	35.9251	0	0.000825	2.87	36.02	R.RLTFLVAQK.D	[1326-1334]		Used
	FALSE	High	[R].NFDLTAIPCANHK.[M]			0.000714385	0	1	1	1	Q13085	Q13085 [1388-1400]	0	1443.7	0		No Quan Values	High	High	2	722.357	54.7435	0	0.0002873	2.36		R.NFDLTAIPCANHK.M	[1388-1400]		Not Used
	FALSE	High	[R].NSVSNFLHSLER.[G]			1.69838e-06	0	1	1	1	Q13085	Q13085 [646-657]	0	1402.71	0	37736492		High	High	2	701.857	60.9748	0	3.398e-07	4.16	61.08	R.NSVSNFLHSLER.G	[646-657]		Used
	FALSE	High	[K].MVGYVSAGTVEYLYSQDGSFYFLELNPR.[L]			2.10504e-06	0	1	1	1	Q13085	Q13085 [414-441]	0	3205.52	0		No Quan Values	High	High	3	1069.18	69.5899	0	4.294e-07	5.14		K.MVGYVSAGTVEYLYSQDGSFYFLELNPR.L	[414-441]		Not Used
	FALSE	High	[K].NGIAFMGPPSQAMWALGDK.[I]			2.86289e-07	0	1	1	1	Q13085	Q13085 [225-243]	0	1990.95	0	21654180		High	High	2	995.979	68.0213	0	4.666e-08	5.32	68.02	K.NGIAFMGPPSQAMWALGDK.I	[225-243]		Used
	FALSE	High	[K].MHLYLGAAK.[V]			0.000534374	0	2	2	2	Q13085; O00763	Q13085 [1401-1409]; O00763 [1520-1528]	0	1003.54	0	14160777	Shared	High	High	2	502.273	29.8206	0	0.0004144	3.37	29.52	K.MHLYLGAAK.V	[1401-1409]		Used
	FALSE	High	[K].QLTEEDGVHSVIEENIK.[C]			2.85754e-08	0	1	1	2	Q13085	Q13085 [2277-2293]	0	1939.96	0	10628002		High	High	2	970.482	51.1037	0	3.556e-09	4.12	51.27	K.QLTEEDGVHSVIEENIK.C	[2277-2293]		Used
	FALSE	High	[R].MGGMVSFR.[T]			0.0195098	0.000259998	1	1	3	Q13085	Q13085 [1233-1240]	0	884.412	0	12410460		High	High	2	442.71	37.3965	0.0001583	0.01412	2.93	37.04	R.MGGMVSFR.T	[1233-1240]		Used
	FALSE	High	[K].MQLDNPSK.[V]			0.00792816	0.000259998	1	1	2	Q13085	Q13085 [818-825]	0	932.451	0	6.39282e+06		High	High	2	466.729	14.8918	0.0001583	0.00423	2.35	14.98	K.MQLDNPSK.V	[818-825]		Used
	FALSE	High	[K].QGPLHGMLINTPYVTK.[D]			4.85643e-08	0	1	1	2	Q13085	Q13085 [1565-1580]	0	1768.94	0	29765610		High	High	3	590.318	59.0636	0	6.414e-09	6.17	59.19	K.QGPLHGMLINTPYVTK.D	[1565-1580]		Used
	FALSE	High	[K].VNNADDFPNLFR.[Q]			2.4852e-05	0	1	1	1	Q13085	Q13085 [324-335]	0	1421.68	0	11229598		High	High	2	711.344	63.6667	0	6.763e-06	4.06	63.71	K.VNNADDFPNLFR.Q	[324-335]		Used
	FALSE	High	[K].VQAERPDTMLGVVCGALHVADVSLR.[N]			1.55799e-15	0	1	1	1	Q13085	Q13085 [621-645]	0	2636.36	0		No Quan Values	High	High	3	879.46	68.1495	0	2.787e-17	10.34		K.VQAERPDTMLGVVCGALHVADVSLR.N	[621-645]		Not Used
	FALSE	High	[K].VQQAELHTGSLPR.[I]			1.11752e-07	0	1	1	3	Q13085	Q13085 [826-838]	0	1435.77	0	21225238		High	High	2	718.386	24.5599	0	1.633e-08	4.51	24.71	K.VQQAELHTGSLPR.I	[826-838]		Used
	FALSE	High	[R].VLQAELK.[I]			0.0512791	0.00128951	1	1	2	Q13085	Q13085 [1508-1514]	0	800.488	0	1.42692e+06		High	High	2	400.748	19.9309	0.0009202	0.03424	1.77	20.03	R.VLQAELK.I	[1508-1514]		Used
	FALSE	High	[K].VKDWVER.[L]			0.0232172	0.000259998	1	1	1	Q13085	Q13085 [878-884]	1	931.5	0	128587		High	High	3	311.172	13.7881	0.0001583	0.01404	1.15	13.83	K.VKDWVER.L	[878-884]		Used
	FALSE	High	[K].VEVGTEVTDYR.[F]			0.000137534	0	1	1	2	Q13085	Q13085 [1410-1420]	0	1267.62	0	11600740		High	High	2	634.312	36.4887	0	4.584e-05	3.64	36.64	K.VEVGTEVTDYR.F	[1410-1420]		Used
	FALSE	High	[R].VETQFQNGHYDK.[C]			2.70981e-06	0	1	1	1	Q13085	Q13085 [997-1008]	0	1465.67	0	3.99661e+06		High	High	2	733.339	14.8081	0	5.722e-07	4.05	14.92	R.VETQFQNGHYDK.C	[997-1008]		Used
	FALSE	High	[K].VLIANNGIAAVK.[C]			0.000141945	0	2	2	3	Q13085; O00763	Q13085 [121-132]; O00763 [263-274]	0	1182.72	0	41427820	Shared	High	High	2	591.863	46.8134	0	4.721e-05	3.56	46.52	K.VLIANNGIAAVK.C	[121-132]		Used
	FALSE	High	[R].YLYLTPQDYKR.[V]			0.000255328	0	1	1	2	Q13085	Q13085 [1750-1760]	1	1459.76	0	11724045		High	High	2	730.383	44.306	0	9.097e-05	3.05	44.05	R.YLYLTPQDYKR.V	[1750-1760]		Used
	FALSE	High	[R].YLYLTPQDYK.[R]			0.000258572	0	1	1	3	Q13085	Q13085 [1750-1759]	0	1303.66	0	22375682		High	High	2	652.332	57.0827	0	9.27e-05	2.94	56.8	R.YLYLTPQDYK.R	[1750-1759]		Used
	FALSE	High	[R].YKITDIIGK.[E]			0.00117606	0	1	1	1	Q13085	Q13085 [1780-1788]	1	1050.62	0	1.4034e+06		High	High	2	525.813	45.579	0	0.0005003	2	45.64	R.YKITDIIGK.E	[1780-1788]		Used
	FALSE	High	[R].YKITDIIGKEEGIGPENLR.[G]			8.47657e-14	0	1	1	1	Q13085	Q13085 [1780-1798]	2	2145.16	0	4.52844e+06		High	High	3	715.723	61.9327	0	2.408e-15	6.89	61.98	R.YKITDIIGKEEGIGPENLR.G	[1780-1798]		Used
	FALSE	High	[R].WFVEVEGTVK.[A]			0.00119099	0	1	1	2	Q13085	Q13085 [2251-2260]	0	1193.62	0		No Quan Values	High	High	2	597.314	61.568	0	0.0005081	2.86	60.86	R.WFVEVEGTVK.A	[2251-2260]		Not Used
	FALSE	High	[R].WMLAGRPHPTQK.[G]			8.28445e-06	0	1	1	3	Q13085	Q13085 [1936-1947]	0	1421.75	0	19366014		High	High	3	474.587	22.2775	0	1.987e-06	4.07	21.96	R.WMLAGRPHPTQK.G	[1936-1947]		Used
	FALSE	High	[R].SSMSGLHLVK.[Q]			2.81968e-05	0	1	1	2	Q13085	Q13085 [77-86]	0	1058.57	0	6.02252e+06		High	High	2	529.786	26.5977	0	2.676e-05	3.51	26.73	R.SSMSGLHLVK.Q	[77-86]		Used
	FALSE	High	[K].SVHSSVPLLNSK.[D]			1.15039e-05	0	1	1	2	Q13085	Q13085 [1905-1916]	0	1267.7	0	4.2851e+06		High	High	2	634.354	27.9999	0	2.878e-06	4.43	28.22	K.SVHSSVPLLNSK.D	[1905-1916]		Used
	FALSE	High	[K].SVHSSVPLLNSKDPIDR.[I]			1.446e-11	0	1	1	4	Q13085	Q13085 [1905-1921]	1	1863.99	0	19346391		High	High	3	622.002	41.5701	0	7.467e-13	6.5	41.44	K.SVHSSVPLLNSKDPIDR.I	[1905-1921]		Used
	FALSE	High	[R].TAQIMFQAYGDKQGPLHGMLINTPYVTK.[D]			1.19119e-10	0	1	1	1	Q13085	Q13085 [1553-1580]	1	3122.58	0		No Quan Values	High	High	3	1041.53	65.7744	0	7.867e-12	7.57		R.TAQIMFQAYGDKQGPLHGMLINTPYVTK.D	[1553-1580]		Not Used
	FALSE	High	[R].TAQIMFQAYGDK.[Q]			1.10066e-05	0	1	1	3	Q13085	Q13085 [1553-1564]	0	1372.66	0	2.55433e+07		High	High	2	686.832	49.5178	0	3.195e-06	3.94	49.68	R.TAQIMFQAYGDK.Q	[1553-1564]		Used
	FALSE	High	[R].SLVQANPEVAMDSIIHMTQHISPTQR.[A]			1.28494e-10	0	1	1	1	Q13085	Q13085 [2306-2331]	0	2903.45	0	39407192		High	High	3	968.488	67.4799	0	8.556e-12	7.51	67.48	R.SLVQANPEVAMDSIIHMTQHISPTQR.A	[2306-2331]		Used
	FALSE	High	[R].TFEDFVR.[I]			0.0355526	0.000733048	1	1	3	Q13085	Q13085 [1241-1247]	0	913.441	0	5236810		High	High	2	457.224	44.065	0.0007874	0.03133	2.07	43.8	R.TFEDFVR.I	[1241-1247]		Used
	FALSE	High	[R].TTVEYLIK.[L]			0.0473873	0.00106762	1	1	1	Q13085	Q13085 [589-596]	0	966.551	0	1.7093e+06		High	High	2	483.778	42.6525	0.0007874	0.03139	0.58	42.46	R.TTVEYLIK.L	[589-596]		Used
	FALSE	High	[R].TVELSIPADPANLDSEAK.[I]			2.73912e-07	0	1	1	1	Q13085	Q13085 [1992-2009]	0	1869.94	0	14393244		High	High	2	935.476	63.8756	0	4.428e-08	4.5	63.94	R.TVELSIPADPANLDSEAK.I	[1992-2009]		Used
	FALSE	High	[R].VDWQENDFSKR.[I]			4.1706e-05	0	1	1	1	Q13085	Q13085 [267-277]	1	1423.66	0	9688797		High	High	2	712.334	30.4734	0	1.211e-05	3.26	30.58	R.VDWQENDFSKR.I	[267-277]		Used
	FALSE	High	[R].VDPVYIHLAER.[L]			5.36877e-05	0	1	1	1	Q13085	Q13085 [2140-2150]	0	1311.71	0		No Quan Values	High	High	2	656.356	46.4116	0	1.601e-05	2.85		R.VDPVYIHLAER.L	[2140-2150]		Not Used
	FALSE	High	[K].TYQAIKDFNR.[E]			0.000107518	0	1	1	2	Q13085	Q13085 [2026-2035]	1	1255.64	0	4.85408e+06		High	High	2	628.325	24.5273	0	3.478e-05	3.5	24.24	K.TYQAIKDFNR.E	[2026-2035]		Used
	FALSE	High	[R].TFFYWR.[L]			0.112671	0.00438032	1	1	2	Q13085	Q13085 [2213-2218]	0	919.446	0	12236337		High	High	2	460.227	61.8012	0.007418	0.134	1.81	61.93	R.TFFYWR.L	[2213-2218]		Used
	FALSE	High	[K].TLRDPSLPLLELQDIMTSVSGR.[I]			4.08e-10	0	1	1	1	Q13085	Q13085 [888-909]	1	2441.31	0	11538349		High	High	3	814.44	69.178	0	3.104e-11	7.65	69.16	K.TLRDPSLPLLELQDIMTSVSGR.I	[888-909]		Used
	FALSE	High	[R].TIQVENSHLILTGAGALNK.[V]			4.31855e-10	0	1	1	2	Q13085	Q13085 [1838-1856]	0	1979.09	0	26864646		High	High	2	990.049	59.2602	0	3.308e-11	8.44	59.4	R.TIQVENSHLILTGAGALNK.V	[1838-1856]		Used
	FALSE	High	[R].LTFLVAQK.[D]			0.00828421	0.000259998	1	1	3	Q13085	Q13085 [1327-1334]	0	919.561	0	19258770		High	High	2	460.284	48.8351	0.0001583	0.01397	2.46	48.62	R.LTFLVAQK.D	[1327-1334]		Used
	FALSE	High	[R].FIIGSVSEDNSEDEISNLVK.[L]			3.13552e-09	0	1	1	2	Q13085	Q13085 [19-38]	0	2195.07	0	10672219		High	High	2	1098.04	67.4173	0	3.019e-10	5.5	67.41	R.FIIGSVSEDNSEDEISNLVK.L	[19-38]		Used
	FALSE	High	[R].FGGNKVIEK.[V]			0.151954	0.00722762	1	1	1	Q13085	Q13085 [112-120]	1	991.557	0		No Quan Values	High	High	2	496.282	11.9956	0.006224	0.1172	2.29		R.FGGNKVIEK.V	[112-120]		Not Used
	FALSE	High	[K].FGAYIVDGLR.[EQ]			0.0142842	0.000259998	2	2	1	Q13085; O00763	Q13085 [2063-2072]; O00763 [2174-2183]	0	1110.59	0		No Quan Values	High	High	2	555.801	61.4414	0.0001583	0.008174	2.88		K.FGAYIVDGLR.E	[2063-2072]		Not Used
	FALSE	High	[R].EVFFMNTQSIVQLVQR.[Y]			4.07713e-07	0	1	1	1	Q13085	Q13085 [959-974]	0	1939.01	0	16828724		High	High	2	970.009	68.667	0	6.912e-08	4.99	68.65	R.EVFFMNTQSIVQLVQR.Y	[959-974]		Used
	FALSE	High	[K].EREEFLIPIYHQVAVQFADLHDTPGR.[M]			3.23459e-16	0	1	1	1	Q13085	Q13085 [2170-2195]	1	3080.56	0	9756753		High	High	4	770.895	67.2208	0	4.839e-18	8.97	67.23	K.EREEFLIPIYHQVAVQFADLHDTPGR.M	[2170-2195]		Used
	FALSE	High	[R].GSGMIAGESSLAYNEIITISLVTCR.[A]			0.112671	0.00438032	1	1	1	Q13085	Q13085 [1799-1823]	0	2585.29	0		No Quan Values	High	High	3	862.438	69.6579	0.003436	0.0837	2.39		R.GSGMIAGESSLAYNEIITISLVTCR.A	[1799-1823]		Not Used
	FALSE	High	[R].GSVLEPEGTVEIK.[F]			0.000150243	0	1	1	2	Q13085	Q13085 [2115-2127]	0	1357.72	0	14875995		High	High	2	679.364	49.0338	0	0.000134	2.92	49.24	R.GSVLEPEGTVEIK.F	[2115-2127]		Used
	FALSE	High	[R].GQVLPAHTLLNTVDVELIYEGVK.[Y]			5.62989e-10	0	1	1	1	Q13085	Q13085 [658-680]	0	2508.37	0	6.75852e+06		High	High	2	1254.69	67.9845	0	4.438e-11	7.85	67.96	R.GQVLPAHTLLNTVDVELIYEGVK.Y	[658-680]		Used
	FALSE	High	[R].GNIPTLNR.[M]			0.0497474	0.00106762	1	1	3	Q13085	Q13085 [1192-1199]	0	884.495	0	15897626		High	High	2	442.751	25.3983	0.0007874	0.03325	1.8	25.15	R.GNIPTLNR.M	[1192-1199]		Used
	FALSE	High	[R].FVVMVTPEDLK.[A]			0.000831209	0	2	2	3	Q13085; O00763	Q13085 [153-163]; O00763 [295-305]	0	1277.68	0	27361164	Shared	High	High	2	639.344	64.2578	0	0.0003392	3.54	64.35	R.FVVMVTPEDLK.A	[153-163]		Used
	FALSE	High	[R].GGSWVVIDSSINPR.[H]			9.28151e-06	0	1	1	1	Q13085	Q13085 [2090-2103]	0	1486.76	0	46105752		High	High	2	743.886	62.0644	0	2.251e-06	3.35	62.16	R.GGSWVVIDSSINPR.H	[2090-2103]		Used
	FALSE	High	[R].GFSGGMKDMYDQVLK.[F]			1.89568e-08	0	2	2	1	Q13085; O00763	Q13085 [2048-2062]; O00763 [2159-2173]	1	1675.78	0	5.8507e+06	Shared	High	High	2	838.394	59.4915	0	2.243e-09	5.94	59.55	R.GFSGGMKDMYDQVLK.F	[2048-2062]		Used
	FALSE	High	[R].AIGIGAYLVR.[L]			0.00300926	0	2	2	2	Q13085; O00763	Q13085 [1824-1833]; O00763 [1935-1944]	0	1032.62	0	63895496	Shared	High	High	2	516.813	62.0247	0	0.001432	2.42	62.11	R.AIGIGAYLVR.L	[1824-1833]		Used
	FALSE	High	[R].ARQVLIASHLPSYELR.[H]			0.008602	0.000259998	1	1	1	Q13085	Q13085 [1081-1096]	1	1853.04	0		No Quan Values	High	High	3	618.351	53.1571	0.0001583	0.004637	2.42		R.ARQVLIASHLPSYELR.H	[1081-1096]		Not Used
	FALSE	High	[K].DMYDQVLK.[F]			0.00726108	0.000259998	2	2	1	Q13085; O00763	Q13085 [2055-2062]; O00763 [2166-2173]	0	1011.48	0	4796968	Shared	High	High	2	506.244	45.2597	0.0001583	0.003832	2.31	45.49	K.DMYDQVLK.F	[2055-2062]		Used
	FALSE	High	[R].EGLPLMVFANWR.[G]			5.3014e-05	0	1	1	1	Q13085	Q13085 [2036-2047]	0	1432.74	0	38672220		High	High	2	716.874	68.94	0	1.58e-05	4.03	68.97	R.EGLPLMVFANWR.G	[2036-2047]		Used
	FALSE	High	[R].EENKSDMNTVLNYIFSHAQVTKK.[N]			3.64595e-06	0	1	1	1	Q13085	Q13085 [1015-1037]	2	2696.33	0		No Quan Values	High	High	4	674.842	66.1078	0	7.936e-07	5.99		R.EENKSDMNTVLNYIFSHAQVTKK.N	[1015-1037]		Not Used
	FALSE	High	[K].EGSLSPASVGSDTLSDLGISSLQDGLALHIR.[S]			3.59348e-07	0	1	1	1	Q13085	Q13085 [46-76]	0	3095.59	0		Not Reliable	High	High	3	1032.53	68.4597	0	5.986e-08	3.39		K.EGSLSPASVGSDTLSDLGISSLQDGLALHIR.S	[46-76]		Not Used
	FALSE	High	[R].EENKSDMNTVLNYIFSHAQVTK.[K]			8.40157e-12	0	1	1	1	Q13085	Q13085 [1015-1036]	1	2568.24	0		No Quan Values	High	High	3	856.751	67.4871	0	4.065e-13	8.11		R.EENKSDMNTVLNYIFSHAQVTK.K	[1015-1036]		Not Used
	FALSE	High	[K].EASFEYLQNEGER.[L]			2.88641e-06	0	2	2	2	Q13085; O00763	Q13085 [1436-1448]; O00763 [1555-1567]	0	1571.7	0	8734678	Shared	High	High	2	786.352	45.1976	0	6.127e-07	4.34	45.3	K.EASFEYLQNEGER.L	[1436-1448]		Used
	FALSE	High	[K].AVVMDLLR.[Q]			0.0144638	0.000259998	1	1	1	Q13085	Q13085 [985-992]	0	916.528	0	41557016		High	High	2	458.768	60.7478	0.0001583	0.008283	2.63	60.82	K.AVVMDLLR.Q	[985-992]		Used
	FALSE	High	[K].AYVWDNNKDLAEWLEK.[Q]			2.15083e-08	0	1	1	1	Q13085	Q13085 [2261-2276]	1	1993.97	0	10653993		High	High	2	997.487	66.5898	0	2.591e-09	6.52	66.62	K.AYVWDNNKDLAEWLEK.Q	[2261-2276]		Used
	FALSE	High	[K].AYVWDNNK.[D]			0.00865613	0.000259998	1	1	1	Q13085	Q13085 [2261-2268]	0	1009.47	0	890849		High	High	2	505.24	25.5488	0.0001583	0.004662	1.94	25.62	K.AYVWDNNK.D	[2261-2268]		Used
	FALSE	High	[R].AYIAYELNSVQHR.[Q]			2.51209e-06	0	1	1	3	Q13085	Q13085 [1157-1169]	0	1563.79	0	23001799		High	High	2	782.4	43.4917	0	6.077e-07	3.94	43.68	R.AYIAYELNSVQHR.Q	[1157-1169]		Used
	FALSE	High	[K].ATLVDHGIRR.[L]			0.00939141	0.000259998	1	1	2	Q13085	Q13085 [1317-1326]	1	1137.65	0	7.09286e+06		High	High	3	379.888	12.2837	0.0001583	0.006903	2.72	12.47	K.ATLVDHGIRR.L	[1317-1326]		Used
	FALSE	High	[K].ATLVDHGIR.[R]			0.0178812	0.000259998	1	1	3	Q13085	Q13085 [1317-1325]	0	981.548	0	1.1281e+07		High	High	2	491.278	16.1796	0.0001583	0.01049	2.12	15.82	K.ATLVDHGIR.R	[1317-1325]		Used
	FALSE	High	[R].DKFEEDRIYR.[H]			0.000412528	0	1	1	1	Q13085	Q13085 [1362-1371]	2	1370.67	0	1790198		High	High	2	685.838	20.2941	0	0.0001562	1.61	20.43	R.DKFEEDRIYR.H	[1362-1371]		Used
	FALSE	High	[R].DIIVIGNDITYR.[I]			0.000287865	0	1	1	1	Q13085	Q13085 [1676-1687]	0	1391.75	0	24125542		High	High	2	696.381	64.9169	0	0.0001046	3.43	64.97	R.DIIVIGNDITYR.I	[1676-1687]		Used
	FALSE	High	[R].DEPIHILNVAIK.[T]			7.89095e-05	0	1	1	1	Q13085	Q13085 [1283-1294]	0	1361.78	0	20057248		High	High	2	681.393	62.4487	0	2.467e-05	4.06	62.5	R.DEPIHILNVAIK.T	[1283-1294]		Used
	FALSE	High	[R].DFTVASPAEFVTR.[F]			5.23488e-05	0	2	2	2	Q13085; O00763	Q13085 [99-111]; O00763 [241-253]	0	1439.72	0	31989252	Shared	High	High	2	720.362	65.4756	0	1.556e-05	3.59	65.55	R.DFTVASPAEFVTR.F	[99-111]		Used
	FALSE	High	[R].LLLEDLVKK.[K]			0.011841	0.000259998	1	1	1	Q13085	Q13085 [2222-2230]	1	1070.68	0	1549235		High	High	2	535.845	58.1236	0.0001583	0.006604	1.79	58.16	R.LLLEDLVKK.K	[2222-2230]		Used
	FALSE	High	[R].LLLEDLVK.[K]			0.0119902	0.000259998	1	1	1	Q13085	Q13085 [2222-2229]	0	942.587	0	18211486		High	High	2	471.797	65.2327	0.0001583	0.006701	1.91	65.32	R.LLLEDLVK.K	[2222-2229]		Used
	FALSE	High	[R].LLLEAMDELEVAFNNTNVR.[T]			5.12118e-10	0	1	1	2	Q13085	Q13085 [1449-1467]	0	2191.11	0	5392293		High	High	2	1096.06	69.5252	0	3.985e-11	6.13	69.54	R.LLLEAMDELEVAFNNTNVR.T	[1449-1467]		Used
	FALSE	High	[R].IIEFVPTK.[T]			0.00520398	0	1	1	2	Q13085	Q13085 [1922-1929]	0	946.561	0	21098958		High	High	2	473.784	48.658	0.0001583	0.006201	2.02	48.27	R.IIEFVPTK.T	[1922-1929]		Used
	FALSE	High	[K].IIEEAPATIATPAVFEHMEQCAVK.[L]			1.23169e-09	0	1	1	1	Q13085	Q13085 [387-410]	0	2598.29	0		No Quan Values	High	High	3	866.77	67.1815	0	1.063e-10	5.64		K.IIEEAPATIATPAVFEHMEQCAVK.L	[387-410]		Not Used
	FALSE	High	[K].LLETESFQMNR.[I]			4.55602e-05	0	1	1	2	Q13085	Q13085 [597-607]	0	1367.66	0	17478316		High	High	2	684.335	49.6691	0	5.26e-05	2.79	49.3	K.LLETESFQMNR.I	[597-607]		Used
	FALSE	High	[R].ILNVPQELYEK.[G]			0.000241226	0	1	1	1	Q13085	Q13085 [278-288]	0	1345.74	0	42416556		High	High	2	673.372	59.5814	0	8.572e-05	2.89	59.65	R.ILNVPQELYEK.G	[278-288]		Used
	FALSE	High	[K].IIQQAGQVWFPDSAFK.[T]			6.973e-07	0	1	1	1	Q13085	Q13085 [2010-2025]	0	1834.95	0	41448888		High	High	2	917.978	66.8252	0	1.26e-07	4.84	66.83	K.IIQQAGQVWFPDSAFK.T	[2010-2025]		Used
	FALSE	High	[K].LILSETSIFDVLPNFFYHSNQVVR.[M]			1.76974e-11	0	1	1	1	Q13085	Q13085 [1123-1146]	0	2838.48	0	19163362		High	High	3	946.832	69.5718	0	9.381e-13	7.12	69.57	K.LILSETSIFDVLPNFFYHSNQVVR.M	[1123-1146]		Used
	FALSE	High	[R].LGTPELSTAERK.[E]			0.000101579	0	1	1	2	Q13085	Q13085 [2151-2162]	1	1301.71	0	2.70714e+06		High	High	2	651.357	21.7391	0	3.252e-05	2.91	21.94	R.LGTPELSTAERK.E	[2151-2162]		Used
	FALSE	High	[R].LGTPELSTAER.[K]			0.000444989	0	1	1	1	Q13085	Q13085 [2151-2161]	0	1173.61	0	15353745		High	High	2	587.309	32.5769	0	0.0001689	2.26	32.29	R.LGTPELSTAER.K	[2151-2161]		Used
	FALSE	High	[K].IHNANPELTDGQIQAMLRR.[W]			0.0220925	0.000259998	1	1	1	Q13085	Q13085 [2232-2250]	1	2177.12	0	4.18517e+06		High	High	3	726.38	55.1018	0.0001583	0.01328	2.44	55.26	K.IHNANPELTDGQIQAMLRR.W	[2232-2250]		Used
	FALSE	High	[K].IHNANPELTDGQIQAMLR.[R]			1.70396e-11	0	1	1	1	Q13085	Q13085 [2232-2249]	0	2021.02	0	5.27758e+06		High	High	2	1011.02	59.885	0	8.985e-13	5.96	59.93	K.IHNANPELTDGQIQAMLR.R	[2232-2249]		Used
	FALSE	High	[R].IGLAEEIR.[H]			0.00910155	0.000259998	1	1	4	Q13085	Q13085 [1724-1731]	0	900.515	0	18662246		High	High	2	450.761	38.6143	0.0005171	0.02295	1.49	38.82	R.IGLAEEIR.H	[1724-1731]		Used
	FALSE	High	[R].IGSFGPQEDLLFLR.[A]			3.57086e-07	0	1	1	1	Q13085	Q13085 [1688-1701]	0	1591.85	0	35643576		High	High	2	796.427	68.0744	0	5.954e-08	3.58	68.1	R.IGSFGPQEDLLFLR.A	[1688-1701]		Used
	FALSE	High	[K].LKEREEFLIPIYHQVAVQFADLHDTPGR.[M]			1.1951e-15	0	1	1	1	Q13085	Q13085 [2168-2195]	2	3321.74	0	10277694		High	High	4	831.19	66.8326	0	2.07e-17	10.95	66.82	K.LKEREEFLIPIYHQVAVQFADLHDTPGR.M	[2168-2195]		Used
	FALSE	High	[R].LSDGGLLLSYDGSSYTTYMKEEVDRYR.[I]			4.51051e-07	0	1	1	1	Q13085	Q13085 [709-735]	2	3118.47	0		No Quan Values	High	High	3	1040.16	66.8852	0	7.738e-08	5.64		R.LSDGGLLLSYDGSSYTTYMKEEVDRYR.I	[709-735]		Not Used
	FALSE	High	[R].LSDGGLLLSYDGSSYTTYMKEEVDR.[Y]			2.31578e-09	0	1	1	1	Q13085	Q13085 [709-733]	1	2799.3	0		No Quan Values	High	High	3	933.773	66.8352	0	2.151e-10	4.51		R.LSDGGLLLSYDGSSYTTYMKEEVDR.Y	[709-733]		Not Used
	FALSE	High	[R].LSDGGLLLSYDGSSYTTYMK.[E]			1.70276e-08	0	1	1	1	Q13085	Q13085 [709-728]	0	2171.02	0		No Quan Values	High	High	2	1086.01	67.2862	0	1.994e-09	6.4		R.LSDGGLLLSYDGSSYTTYMK.E	[709-728]		Not Used
	FALSE	High	[K].ITDIIGKEEGIGPENLR.[G]			8.63257e-11	0	1	1	1	Q13085	Q13085 [1782-1798]	1	1854	0	12454761		High	High	2	927.503	57.7538	0	5.462e-12	4.82	57.89	K.ITDIIGKEEGIGPENLR.G	[1782-1798]		Used
	FALSE	High	[K].ITDIIGK.[E]			0.0473873	0.00106762	1	1	1	Q13085	Q13085 [1782-1788]	0	759.461	0	1.33901e+06		High	High	2	380.234	25.6716	0.0007874	0.0314	2.25	25.66	K.ITDIIGK.E	[1782-1788]		Used
	FALSE	High	[R].LPGGNEIGMVAWK.[M]			1.5131e-07	0	1	1	1	Q13085	Q13085 [1651-1663]	0	1371.71	0	116434152		High	High	2	686.359	62.9297	0	2.284e-08	4.21	62.96	R.LPGGNEIGMVAWK.M	[1651-1663]		Used
	FALSE	High	[K].LPELLLK.[N]			0.127727	0.00508936	1	1	1	Q13085	Q13085 [218-224]	0	825.544	0	9637988		High	High	2	413.276	59.3846	0.00411	0.09651	2.45	59.55	K.LPELLLK.N	[218-224]		Used
	FALSE	High	[R].IPVQAVWAGWGHASENPKLPELLLK.[N]			6.76584e-13	0	1	1	1	Q13085	Q13085 [200-224]	1	2753.51	0		No Quan Values	High	High	3	918.508	67.5371	0	2.449e-14	7.56		R.IPVQAVWAGWGHASENPKLPELLLK.N	[200-224]		Not Used
	FALSE	High	[R].IPVQAVWAGWGHASENPK.[L]			2.11591e-10	0	2	2	1	Q13085; O00763	Q13085 [200-217]; O00763 [342-359]	0	1946.99	0	6062804	Shared	High	High	3	649.667	61.2092	0	1.485e-11	3.92	61.26	R.IPVQAVWAGWGHASENPK.L	[200-217]		Used
	FALSE	High	[K].KIHNANPELTDGQIQAMLR.[R]			1.81034e-09	0	1	1	1	Q13085	Q13085 [2231-2249]	1	2149.12	0	1.60879e+06		High	High	3	717.045	54.7068	0	1.631e-10	6.06	54.85	K.KIHNANPELTDGQIQAMLR.R	[2231-2249]		Used
	FALSE	High	[K].GYVKDVDDGLQAAEEVGYPVMIK.[A]			0.000389745	0	1	1	1	Q13085	Q13085 [289-311]	1	2496.23	0	7265378		High	High	3	832.749	67.0429	0	0.0001463	3.42	67.03	K.GYVKDVDDGLQAAEEVGYPVMIK.A	[289-311]		Used
	FALSE	High	[K].GVISDILDWK.[T]			0.00318482	0	1	1	1	Q13085	Q13085 [2200-2209]	0	1145.62	0	16215047		High	High	2	573.313	68.059	0	0.001529	3.09	68.05	K.GVISDILDWK.T	[2200-2209]		Used
	FALSE	High	[R].HMFHVAWVDPEDPYKGYR.[Y]			2.03869e-13	0	1	1	3	Q13085	Q13085 [1732-1749]	1	2247.04	0	3.53315e+06		High	High	3	749.686	60.2782	0	8.778e-13	8.64	60.78	R.HMFHVAWVDPEDPYKGYR.Y	[1732-1749]		Used
	FALSE	High	[R].HMFHVAWVDPEDPYK.[G]			1.89568e-08	0	1	1	1	Q13085	Q13085 [1732-1746]	0	1870.86	0	4.541e+06		High	High	2	935.934	61.4441	0	2.249e-09	5.63	61.47	R.HMFHVAWVDPEDPYK.G	[1732-1746]		Used
	FALSE	High	[R].HMEMYADRESR.[G]			0.00441866	0	1	1	1	Q13085	Q13085 [2104-2114]	1	1424.6	0	380449		High	High	3	475.54	11.6702	0	0.002193	1.92	11.76	R.HMEMYADRESR.G	[2104-2114]		Used
	FALSE	High	[R].HLEVQILADQYGNAISLFGR.[D]			1.25524e-09	0	1	1	1	Q13085	Q13085 [357-376]	0	2244.18	0	7043972		High	High	3	748.73	68.0769	0	1.09e-10	7.64	68.09	R.HLEVQILADQYGNAISLFGR.D	[357-376]		Used
	FALSE	High	[R].HLEPALAFQLELNR.[M]			1.82522e-08	0	2	2	1	Q13085; O00763	Q13085 [1372-1385]; O00763 [1491-1504]	0	1650.9	0	19265426	Shared	High	High	2	825.952	64.4111	0	2.162e-09	5.12	64.48	R.HLEPALAFQLELNR.M	[1372-1385]		Used
	FALSE	High	[R].LTFLVAQKDFR.[K]			9.35749e-05	0	1	1	1	Q13085	Q13085 [1327-1337]	1	1337.76	0	408522		High	High	2	669.383	57.0036	0	2.972e-05	2.61	57.05	R.LTFLVAQKDFR.K	[1327-1337]		Used
	FALSE	High	[R].IDTGWLDR.[L]			0.0065668	0.000259998	1	1	3	Q13085	Q13085 [608-615]	0	975.489	0	21519832		High	High	2	488.249	49.4313	0.0001583	0.003417	2.11	48.94	R.IDTGWLDR.L	[608-615]		Used
	FALSE	High	[K].LDLLEEK.[E]			0.0571746	0.00163093	1	1	1	Q13085	Q13085 [39-45]	0	859.477	0		No Quan Values	High	High	2	430.243	39.063	0.001126	0.03869	1.38		K.LDLLEEK.E	[39-45]		Not Used
	FALSE	High	[R].LGGIPVGVVAVETR.[T]			2.83226e-06	0	1	1	2	Q13085	Q13085 [1978-1991]	0	1366.81	0	5.72903e+07		High	High	2	683.906	63.1119	0	5.986e-07	3.79	63.2	R.LGGIPVGVVAVETR.T	[1978-1991]		Used
	FALSE	High	[R].LFITNESGYYLDISLYK.[E]			6.88551e-07	0	2	2	2	Q13085; O00763	Q13085 [1530-1546]; O00763 [1649-1665]	0	2039.04	0		No Quan Values	High	High	2	1020.02	68.4533	0	1.234e-07	5.03		R.LFLTNESGYYLDISLYK.E	[1530-1546]		Not Used
	FALSE	High	[R].KVNNADDFPNLFR.[Q]			8.77502e-09	0	1	1	3	Q13085	Q13085 [323-335]	1	1549.78	0	1.98032e+07		High	High	2	775.391	57.4746	0	9.512e-10	5.19	57.11	R.KVNNADDFPNLFR.Q	[323-335]		Used
	FALSE	High	[K].IASSIVAQTAGIPTLPWSGSGLR.[V]			3.69488e-09	0	1	1	2	Q13085	Q13085 [244-266]	0	2282.25	0	27411914		High	High	2	1141.63	68.121	0	3.614e-10	6.22	68.11	K.IASSIVAQTAGIPTLPWSGSGLR.V	[244-266]		Used
FALSE	High	Master Protein	Q16816	Phosphorylase b kinase gamma catalytic chain, skeletal muscle/heart isoform OS=Homo sapiens OX=9606 GN=PHKG1 PE=2 SV=3	0	532.728	93	54	554	51	1	387	45	6.86	1590.74	54	3	2.95147e+10	High	Acetyl [N-Term]
	Checked	Confidence	Annotated Sequence	Modifications	Modifications in Master Proteins	Qvality PEP	Qvality q-value	# Protein Groups	# Proteins	# PSMs	Master Protein Accessions	Positions in Master Proteins	# Missed Cleavages	Theo. MH+ [Da]	# Razor Quan Results	Abundance: F1: Sample	Quan Info	Found in Sample: [S1] F1: Sample	Confidence (by Search Engine): Sequest HT	Charge (by Search Engine): Sequest HT	m/z [Da] (by Search Engine): Sequest HT	RT [min] (by Search Engine): Sequest HT	Percolator q-Value (by Search Engine): Sequest HT	Percolator PEP (by Search Engine): Sequest HT	XCorr (by Search Engine): Sequest HT	Top Apex RT [min]	Sequence in Protein	Positions in Protein	Peptide Group Modifications in Protein	Quan Usage
	FALSE	High	[R].LREVCGTPSYLAPEIIECSMNEDHPGYGK.[E]	2xCarbamidomethyl [C5(100); C18(100)]		9.49676e-14	0	1	1	2	Q16816	Q16816 [181-209]	1	3322.52	0	217385696		High	High	3	1108.18	63.6411	0	2.746e-15	8.19	63.75	R.LREVCGTPSYLAPEIIECSMNEDHPGYGK.E	[181-209]		Used
	FALSE	High	[R].EVCGTPSYLAPEIIECSMNEDHPGYGK.[E]	2xCarbamidomethyl [C3(100); C16(100)]		1.04988e-10	0	1	1	9	Q16816	Q16816 [183-209]	0	3053.33	0	5.94276e+08		High	High	3	1018.45	65.9546	0	1.233e-11	6.74	66.06	R.EVCGTPSYLAPEIIECSMNEDHPGYGK.E	[183-209]		Used
	FALSE	High	[K].EVDMWSTGVIMYTLLAGSPPFWHR.[K]	1xOxidation [M4(100)]		4.25639e-11	0	1	1	4	Q16816	Q16816 [210-233]	0	2809.35	0	5304691		High	High	3	937.12	69.9074	0	2.489e-12	7.59	69.92	K.EVDMWSTGVIMYTLLAGSPPFWHR.K	[210-233]		Used
	FALSE	High	[R].KQMLMLR.[M]	1xOxidation [M3(99.8)]		0.0253222	0.000498078	1	1	24	Q16816	Q16816 [234-240]	1	935.516	0	1.58674e+07		High	High	2	468.262	22.7554	0.002615	0.06934	2.55	22.84	R.KQMLMLR.M	[234-240]		Used
	FALSE	High	[R].LREVCGTPSYLAPEIIECSMNEDHPGYGK.[E]	1xOxidation [M20(100)]; 2xCarbamidomethyl [C5(100); C18(100)]		2.42212e-12	0	1	1	1	Q16816	Q16816 [181-209]	1	3338.51	0		No Quan Values	High	High	3	1113.51	61.1254	0	1.014e-13	6.64		R.LREVCGTPSYLAPEIIECSMNEDHPGYGK.E	[181-209]		Not Used
	FALSE	High	[KR].QMLMLR.[MS]	1xOxidation [M2(100)]		0.0808353	0.00270524	1	3	48	Q16816	Q16816 [235-240]	0	807.422	0	3.89228e+07		High	High	2	404.214	23.6583	0.002931	0.07551	1.92	37.57	K.QMLMLR.M	[235-240]		Used
	FALSE	High	[R].EVCGTPSYLAPEIIECSMNEDHPGYGK.[E]	1xOxidation [M18(100)]; 2xCarbamidomethyl [C3(100); C16(100)]		1.6541e-10	0	1	1	2	Q16816	Q16816 [183-209]	0	3069.33	0		No Quan Values	High	High	3	1023.78	62.9204	0	1.132e-11	6.16		R.EVCGTPSYLAPEIIECSMNEDHPGYGK.E	[183-209]		Not Used
	FALSE	High	[R].DLKPENILLDDNMNIK.[L]	1xOxidation [M13(100)]		1.28164e-08	0	1	1	3	Q16816	Q16816 [150-165]	0	1900.97	0	9079545		High	High	2	950.987	60.9987	0	1.454e-09	5.15	61.09	R.DLKPENILLDDNMNIK.L	[150-165]		Used
	FALSE	High	[R].MIMSGNYQFGSPEWDDYSDTVK.[D]	1xOxidation [M]		3.24821e-07	0	1	1	4	Q16816	Q16816 [241-262]	0	2586.08	0	3.24229e+06		High	High	2	1293.55	64.902	0	1.328e-07	5.73	65.75	R.MIMSGNYQFGSPEWDDYSDTVK.D	[241-262]		Used
	FALSE	High	[R].MIMSGNYQFGSPEWDDYSDTVKDLVSR.[F]	1xOxidation [M]		6.42058e-14	0	1	1	2	Q16816	Q16816 [241-267]	1	3156.39	0	5.44265e+06		High	High	3	1052.8	67.6038	0	1.766e-15	7.57	67.59	R.MIMSGNYQFGSPEWDDYSDTVKDLVSR.F	[241-267]		Used
	FALSE	High	[K].LTDFGFSCQLEPGER.[L]	1xCarbamidomethyl [C8(100)]		4.82586e-08	0	1	1	11	Q16816	Q16816 [166-180]	0	1755.8	0	3.42781e+09		High	High	2	878.404	64.173	0	6.395e-09	4.91	62.94	K.LTDFGFSCQLEPGER.L	[166-180]		Used
	FALSE	High	[R].ALLEVICTLHKLNIVHR.[D]	1xCarbamidomethyl [C7(100)]		3.07095e-10	0	1	1	3	Q16816	Q16816 [133-149]	1	2029.17	0	1.30103e+07		High	High	4	508.05	65.5352	0	2.265e-11	7.11	65.42	R.ALLEVICTLHKLNIVHR.D	[133-149]		Used
	FALSE	High	[R].ALLEVICTLHK.[L]	1xCarbamidomethyl [C7(100)]		7.7429e-05	0	1	1	20	Q16816	Q16816 [133-143]	0	1296.73	0	3170474667		High	High	2	648.87	62.6385	0	0.0001154	3.85	60.13	R.ALLEVICTLHK.L	[133-143]		Used
	FALSE	High	[R].LREVCGTPSYLAPEIIECSMNEDHPGYGK.[E]	1xCarbamidomethyl [C5(100)]		1.61285e-10	0	1	1	1	Q16816	Q16816 [181-209]	1	3265.5	0	6.06347e+06		High	High	4	817.13	64.7444	0	1.104e-11	7.01	64.75	R.LREVCGTPSYLAPEIIECSMNEDHPGYGK.E	[181-209]		Used
	FALSE	High	[R].RCIHKPTSQEYAVK.[V]	1xCarbamidomethyl [C2(100)]		9.16505e-06	0	1	1	8	Q16816	Q16816 [36-49]	1	1716.88	0	1.27487e+08		High	High	4	429.977	12.0806	0	1.351e-05	4.98	12.03	R.RCIHKPTSQEYAVK.V	[36-49]		Used
	FALSE	High	[R].EVCGTPSYLAPEIIECSMNEDHPGYGK.[E]	1xCarbamidomethyl [C16(100)]		3.27108e-10	0	1	1	2	Q16816	Q16816 [183-209]	0	2996.31	0	16477272		High	High	3	999.442	66.6996	0	2.423e-11	6.28	66.89	R.EVCGTPSYLAPEIIECSMNEDHPGYGK.E	[183-209]		Used
	FALSE	High	[R].CIHKPTSQEYAVKVIDVTGGGSFSPEEVR.[E]	1xCarbamidomethyl [C1(100)]		2.42495e-08	0	1	1	1	Q16816	Q16816 [37-65]	1	3190.58	0		No Quan Values	High	High	4	798.407	59.5052	0	2.955e-09	7.11		R.CIHKPTSQEYAVKVIDVTGGGSFSPEEVR.E	[37-65]		Not Used
	FALSE	High	[R].CIHKPTSQEYAVK.[V]	1xCarbamidomethyl [C1(100)]		7.22027e-12	0	1	1	19	Q16816	Q16816 [37-49]	0	1560.78	0	4.84906e+08		High	High	3	520.933	13.6622	0	4.781e-12	5.52	12.83	R.CIHKPTSQEYAVK.V	[37-49]		Used
	FALSE	High	[-].MTRDEALPDSHSAQDFYENYEPK.[E]	1xAcetyl [N-Term]	Q16816 1xAcetyl [N-Term]	1.26645e-11	0	1	1	5	Q16816	Q16816 [1-23]	1	2785.2	0	2.95313e+08		High	High	3	929.073	62.7829	0	2.314e-11	8.07	61.72	-.MTRDEALPDSHSAQDFYENYEPK.E	[1-23]	1xAcetyl [N-Term]	Used
	FALSE	High	[-].MTRDEALPDSHSAQDFYENYEPKEILGR.[G]	1xAcetyl [N-Term]	Q16816 1xAcetyl [N-Term]	4.0496e-14	0	1	1	1	Q16816	Q16816 [1-28]	2	3353.54	0	35041508		High	High	4	839.14	64.1185	0	1.059e-15	10.24	64.18	-.MTRDEALPDSHSAQDFYENYEPKEILGR.G	[1-28]	1xAcetyl [N-Term]	Used
	FALSE	High	[R].IYGHWVKKGQQQNR.[A]			8.8079e-07	0	1	1	2	Q16816	Q16816 [354-367]	2	1741.92	0	70912.3		High	High	3	581.313	12.6827	0	1.625e-07	4.34	13.88	R.IYGHWVKKGQQQNR.A	[354-367]		Used
	FALSE	High	[R].LYGHWVKK.[G]			0.00387148	0	2	2	12	Q16816; P15735	Q16816 [354-361]; P15735 [357-364]	1	1030.58	0	31522788	Shared	High	High	2	515.795	13.9486	0.0001583	0.00425	2.88	13.02	R.IYGHWVKK.G	[354-361]		Used
	FALSE	High	[K].RGELFDYLTEK.[V]			9.28151e-06	0	1	1	8	Q16816	Q16816 [109-119]	1	1370.7	0	891284592		High	High	2	685.851	59.5248	0	2.254e-06	4.13	58.53	K.RGELFDYLTEK.V	[109-119]		Used
	FALSE	High	[K].RGELFDYLTEKVTLSEK.[E]			1.69521e-07	0	1	1	1	Q16816	Q16816 [109-125]	2	2028.06	0	2.289e+06		High	High	3	676.693	63.9051	0	2.583e-08	5.23	63.91	K.RGELFDYLTEKVTLSEK.E	[109-125]		Used
	FALSE	High	[R].IYGHWVK.[K]			0.00412306	0	2	2	182	Q16816; P15735	Q16816 [354-360]; P15735 [357-363]	0	902.488	0	7.38813e+08	Shared	High	High	2	451.748	61.6989	0.0001583	0.01057	2.25	19.56	R.IYGHWVK.K	[354-360]		Used
	FALSE	High	[R].IYYQYR.[R]			0.0919905	0.00323819	1	1	1	Q16816	Q16816 [318-323]	0	905.452	0	6.48359e+06		High	High	2	453.229	23.4696	0.002358	0.06638	1.67	23.14	R.IYYQYR.R	[318-323]		Used
	FALSE	High	[R].RLIDAYAFR.[I]			0.000544589	0	1	1	3	Q16816	Q16816 [345-353]	1	1124.62	0	126030704		High	High	2	562.815	44.8453	0	0.0002126	3.68	44.63	R.RLIDAYAFR.I	[345-353]		Used
	FALSE	High	[KR].QMIMIR.[MS]			0.0648659	0.00217779	1	3	30	Q16816	Q16816 [235-240]	0	791.427	0	4.62785e+08		High	High	2	396.217	38.9779	0.009512	0.1856	2.23	37.6	K.QMLMLR.M	[235-240]		Used
	FALSE	High	[R].MIMSGNYQFGSPEWDDYSDTVK.[D]			9.4061e-09	0	1	1	9	Q16816	Q16816 [241-262]	0	2570.09	0	4.0582e+08		High	High	2	1285.55	66.9599	0	1.089e-09	5.36	66.98	R.MIMSGNYQFGSPEWDDYSDTVK.D	[241-262]		Used
	FALSE	High	[R].MIMSGNYQFGSPEWDDYSDTVKDLVSR.[F]			4.53698e-14	0	1	1	13	Q16816	Q16816 [241-267]	1	3140.4	0	4.56041e+08		High	High	3	1047.47	67.8711	0	1.984e-14	7.31	67.89	R.MIMSGNYQFGSPEWDDYSDTVKDLVSR.F	[241-267]		Used
	FALSE	High	[K].VSGHPNIIQLKDTYETNTFFFLVFDLMK.[R]			1.62914e-08	0	1	1	1	Q16816	Q16816 [81-108]	1	3317.69	0	9439086		High	High	4	830.178	69.6226	0	1.905e-09	7.7	69.62	K.VSGHPNIIQLKDTYETNTFFFLVFDLMK.R	[81-108]		Used
	FALSE	High	[K].VSGHPNIIQLK.[D]			1.44396e-05	0	1	1	14	Q16816	Q16816 [81-91]	0	1205.7	0	8.27716e+08		High	High	2	603.353	29.493	0	2.7e-05	4.07	29.68	K.VSGHPNIIQLK.D	[81-91]		Used
	FALSE	High	[K].VIALTVLASVR.[I]			0.00103012	0	1	1	1	Q16816	Q16816 [307-317]	0	1141.73	0	19392746		High	High	2	571.369	66.6928	0	0.000431	3.24	66.75	K.VIALTVLASVR.I	[307-317]		Used
	FALSE	High	[K].VIDVTGGGSFSPEEVRELR.[E]			1.10841e-08	0	1	1	1	Q16816	Q16816 [50-68]	1	2047.05	0	31814202		High	High	3	683.02	60.8709	0	1.237e-09	4.67	60.97	K.VIDVTGGGSFSPEEVRELR.E	[50-68]		Used
	FALSE	High	[K].VIDVTGGGSFSPEEVR.[E]			2.1333e-09	0	1	1	21	Q16816	Q16816 [50-65]	0	1648.82	0	2925046310		High	High	2	824.912	61.258	0	2.335e-10	4.88	58.67	K.VIDVTGGGSFSPEEVR.E	[50-65]		Used
	FALSE	High	[R].YTAEEALAHPFFQQYLVEEVR.[H]			2.52034e-11	0	1	1	9	Q16816	Q16816 [277-297]	0	2540.25	0	9.51642e+08		High	High	3	847.42	68.1716	0	1.486e-11	6.95	67.62	R.YTAEEALAHPFFQQYLVEEVR.H	[277-297]		Used
	FALSE	High	[K].VTLSEKETR.[K]			0.10637	0.00406712	1	1	1	Q16816	Q16816 [120-128]	1	1062.58	0	51146.4		High	High	2	531.793	8.8232	0.003251	0.07818	1.42	8.86	K.VTLSEKETR.K	[120-128]		Used
	FALSE	High	[R].FLVVQPQNR.[Y]			0.000967125	0	1	1	32	Q16816	Q16816 [268-276]	0	1100.62	1	3.27939e+09		High	High	2	550.814	39.1183	0	0.0008321	3.09	36.07	R.FLVVQPQNR.Y	[268-276]		Used
	FALSE	High	[R].ELREATLKEVDILR.[K]			0.000404789	0	1	1	1	Q16816	Q16816 [66-79]	2	1684.96	0	1.14397e+06		High	High	3	562.325	53.3816	0	0.0001525	3.85	53.46	R.ELREATLKEVDILR.K	[66-79]		Used
	FALSE	High	[R].EIVIRDPYALRPLRR.[L]			0.0813139	0.00270524	1	1	4	Q16816	Q16816 [331-345]	2	1867.1	0	2.17163e+08		High	High	3	623.039	46.4537	0.00405	0.09244	2.52	46.84	R.EIVIRDPYALRPLRR.L	[331-345]		Used
	FALSE	High	[R].EIVIRDPYALRPLR.[R]			0.000602457	0	1	1	6	Q16816	Q16816 [331-344]	1	1711	0	396018560		High	High	3	571.005	55.8586	0	0.001473	3.34	56.06	R.EIVIRDPYALRPLR.R	[331-344]		Used
	FALSE	High	[K].EVDMWSTGVIMYTLLAGSPPFWHRK.[Q]			8.5402e-10	0	1	1	10	Q16816	Q16816 [210-234]	1	2921.45	0	6.17207e+07		High	High	3	974.484	70.9198	0	2.795e-10	7.47	69.54	K.EVDMWSTGVIMYTLLAGSPPFWHRK.Q	[210-234]		Used
	FALSE	High	[K].EVDMWSTGVIMYTLLAGSPPFWHR.[K]			2.83625e-12	0	1	1	9	Q16816	Q16816 [210-233]	0	2793.35	0	3.68227e+08		High	High	3	931.79	72.6787	0	1.993e-11	6.6	70.51	K.EVDMWSTGVIMYTLLAGSPPFWHR.K	[210-233]		Used
	FALSE	High	[K].EVDILRK.[V]			0.0424638	0.000838172	1	1	5	Q16816	Q16816 [74-80]	1	872.52	0	128465968		High	High	2	436.764	16.8465	0.001661	0.04145	2.75	16.6	K.EVDILRK.V	[74-80]		Used
	FALSE	High	[KR].EVDLLR.[KMA]			0.0914541	0.00312942	1	3	6	Q16816	Q16816 [74-79]	0	744.425	0	103981242		High	High	2	372.716	28.3408	0.002358	0.06604	1.73	28.56	K.EVDILR.K	[74-79]		Used
	FALSE	High	[R].GELFDYLTEKVTLSEKETR.[K]			1.10634e-09	0	1	1	1	Q16816	Q16816 [110-128]	2	2258.16	0		No Quan Values	High	High	3	753.39	64.2158	0	9.45e-11	6.33		R.GELFDYLTEKVTLSEKETR.K	[110-128]		Not Used
	FALSE	High	[RK].GELFDYLTEK.[V]			0.00125264	0	2	2	2	Q16816; P15735	Q16816 [110-119]; P15735 [113-122]	0	1214.59	0	144500720	Shared	High	High	2	607.801	64.313	0	0.0006087	2.79	63.85	R.GELFDYLTEK.V	[110-119]		Used
	FALSE	High	[R].ALLEVICTLHK.[L]			3.40767e-05	0	1	1	9	Q16816	Q16816 [133-143]	0	1239.71	0	2.04624e+08		High	High	2	620.36	63.461	0	9.643e-06	3.61	63.08	R.ALLEVICTLHK.L	[133-143]		Used
	FALSE	High	[R].AALFENTPK.[A]			0.00133421	0	1	1	11	Q16816	Q16816 [368-376]	0	990.525	0	1.30549e+09		High	High	2	495.766	29.29	0	0.002545	2.88	29.47	R.AALFENTPK.A	[368-376]		Used
	FALSE	High	[K].DTYETNTFFFLVFDLMK.[R]			2.78628e-08	0	1	1	6	Q16816	Q16816 [92-108]	0	2131.01	0	126035069		High	High	2	1066.01	71.7864	0	3.466e-09	5.27	71.82	K.DTYETNTFFFLVFDLMK.R	[92-108]		Used
	FALSE	High	[K].DTYETNTFFFLVFDLMKR.[G]			2.84688e-10	0	1	1	1	Q16816	Q16816 [92-109]	1	2287.11	0		No Quan Values	High	High	3	763.041	70.3607	0	2.075e-11	5.09		K.DTYETNTFFFLVFDLMKR.G	[92-109]		Not Used
	FALSE	High	[R].DPYALRPLRR.[L]			0.0827656	0.00292795	1	1	4	Q16816	Q16816 [336-345]	1	1256.72	0	2.9716e+08		High	High	3	419.579	25.7907	0.002232	0.06304	1.92	25.01	R.DPYALRPLRR.L	[336-345]		Used
	FALSE	High	[R].DPYALRPLR.[R]			0.0157848	0.000259998	1	1	2	Q16816	Q16816 [336-344]	0	1100.62	0	129135408		High	High	2	550.814	34.8498	0.0001583	0.00916	2.04	34.59	R.DPYALRPLR.R	[336-344]		Used
	FALSE	High	[R].EATLKEVDILRK.[V]			3.22777e-07	0	1	1	1	Q16816	Q16816 [69-80]	2	1414.83	0	11487347		High	High	3	472.28	35.2397	0	5.307e-08	4.67	35.31	R.EATLKEVDILRK.V	[69-80]		Used
	FALSE	High	[R].EATLKEVDILR.[K]			2.23228e-05	0	1	1	3	Q16816	Q16816 [69-79]	1	1286.73	0	22789912		High	High	2	643.869	46.6847	0	6.029e-06	3.85	46.83	R.EATLKEVDILR.K	[69-79]		Used
	FALSE	High	[K].AVLLSLAEEDY.[-]			0.00233872	0	1	1	10	Q16816	Q16816 [377-387]	0	1222.62	0	7.24589e+08		High	High	2	611.814	71.0541	9.332e-05	0.003162	3.46	68.21	K.AVLLSLAEEDY.-	[377-387]		Used
	FALSE	High	[R].DLKPENILLDDNMNIK.[L]			1.1296e-08	0	1	1	16	Q16816	Q16816 [150-165]	0	1884.97	1	2.09101e+09		High	High	2	942.991	65.5774	0	2.05e-08	4.96	64.55	R.DLKPENILLDDNMNIK.L	[150-165]		Used
	FALSE	High	[R].DEALPDSHSAQDFYENYEPKEILGR.[G]			1.00074e-12	0	1	1	1	Q16816	Q16816 [4-28]	1	2923.34	0	3.78132e+06		High	High	3	975.117	63.1893	0	3.792e-14	8.32	63.18	R.DEALPDSHSAQDFYENYEPKEILGR.G	[4-28]		Used
	FALSE	High	[R].DEALPDSHSAQDFYENYEPK.[E]			1.13463e-09	0	1	1	4	Q16816	Q16816 [4-23]	0	2355	0	3.18938e+08		High	High	2	1178.01	59.5982	0	2.223e-10	6.76	59.73	R.DEALPDSHSAQDFYENYEPK.E	[4-23]		Used
	FALSE	High	[R].LIDAYAFR.[I]			0.00543821	0.000152699	1	1	29	Q16816	Q16816 [346-353]	0	968.52	1	2.36921e+09		High	High	2	484.763	52.6763	0.0001583	0.005823	2.78	50.73	R.LIDAYAFR.I	[346-353]		Used
	FALSE	High	[K].LTDFGFSCQLEPGER.[L]			5.90632e-08	0	1	1	4	Q16816	Q16816 [166-180]	0	1698.78	0	50098088		High	High	2	849.894	65.2517	0	2.198e-07	4.66	65.33	K.LTDFGFSCQLEPGER.L	[166-180]		Used
	FALSE	High	[K].LNIVHRDLKPENILLDDNMNIK.[L]			4.53379e-11	0	1	1	2	Q16816	Q16816 [144-165]	1	2617.41	0	1.36319e+06		High	High	3	873.143	61.969	0	2.669e-12	7.22	61.96	K.LNIVHRDLKPENILLDDNMNIK.L	[144-165]		Used
	FALSE	High	[K].LNIVHR.[D]			0.111385	0.0042779	1	1	1	Q16816	Q16816 [144-149]	0	751.457	0	59410.2		High	High	2	376.232	13.8179	0.003375	0.08231	1.58	13.85	K.LNIVHR.D	[144-149]		Used
	FALSE	High	[R].KQMLMLR.[M]			0.0193888	0.000259998	1	1	13	Q16816	Q16816 [234-240]	1	919.522	0	3.5757e+08		High	High	2	460.264	23.2777	0.001973	0.05755	3.12	22.94	R.KQMLMLR.M	[234-240]		Used
	FALSE	High	[R].KVSGHPNIIQLKDTYETNTFFFLVFDLMK.[R]			4.17359e-08	0	1	1	1	Q16816	Q16816 [80-108]	2	3445.79	0	7337452		High	High	4	862.203	69.112	0	5.434e-09	7.8	69.11	R.KVSGHPNIIQLKDTYETNTFFFLVFDLMK.R	[80-108]		Used
	FALSE	High	[R].KVSGHPNIIQLK.[D]			1.13676e-08	0	1	1	20	Q16816	Q16816 [80-91]	1	1333.8	0	4.41047e+08		High	High	3	445.27	23.5957	0	4.514e-07	5.64	22.78	R.KVSGHPNIIQLK.D	[80-91]		Used
FALSE	High	Master Protein	P0DMV9	Heat shock 70 kDa protein 1B OS=Homo sapiens OX=9606 GN=HSPA1B PE=1 SV=1	0	485.935	75	48	163	37	1	641	70	5.66	616.7	48	12	3.07111e+09	High
	Checked	Confidence	Annotated Sequence	Modifications	Modifications in Master Proteins	Qvality PEP	Qvality q-value	# Protein Groups	# Proteins	# PSMs	Master Protein Accessions	Positions in Master Proteins	# Missed Cleavages	Theo. MH+ [Da]	# Razor Quan Results	Abundance: F1: Sample	Quan Info	Found in Sample: [S1] F1: Sample	Confidence (by Search Engine): Sequest HT	Charge (by Search Engine): Sequest HT	m/z [Da] (by Search Engine): Sequest HT	RT [min] (by Search Engine): Sequest HT	Percolator q-Value (by Search Engine): Sequest HT	Percolator PEP (by Search Engine): Sequest HT	XCorr (by Search Engine): Sequest HT	Top Apex RT [min]	Sequence in Protein	Positions in Protein	Peptide Group Modifications in Protein	Quan Usage
	FALSE	High	[R].KFGDPVVQSDMK.[H]	1xOxidation [M11(100)]		0.0045313	0	1	1	1	P0DMV9	P0DMV9 [77-88]	1	1366.67	0		No Quan Values	High	High	2	683.837	26.1709	0	0.002261	1.9		R.KFGDPVVQSDMK.H	[77-88]		Not Used
	FALSE	High	[K].FGDPVVQSDMK.[H]	1xOxidation [M10(100)]		0.0170116	0.000259998	1	1	1	P0DMV9	P0DMV9 [78-88]	0	1238.57	0		No Quan Values	High	High	2	619.789	34.9877	0.0001583	0.009926	1.17		K.FGDPVVQSDMK.H	[78-88]		Not Used
	FALSE	High	[K].NALESYAFNMK.[S]	1xOxidation [M10(100)]		0.000318459	0	1	2	3	P0DMV9	P0DMV9 [540-550]	0	1303.6	0	167464		High	High	2	652.302	55.4666	0	0.0001165	2.64	53.96	K.NALESYAFNMK.S	[540-550]		Used
	FALSE	High	[K].AFYPEEISSMVLTK.[ML]	1xOxidation [M10(100)]		1.77844e-05	0	1	2	2	P0DMV9	P0DMV9 [113-126]	0	1630.8	0		No Quan Values	High	High	2	815.906	64.0325	0	5.461e-06	2.91		K.AFYPEEISSMVLTK.M	[113-126]		Not Used
	FALSE	High	[K].RKELEQVCNPIISGLYQGAGGPGPGGFGAQGPK.[G]	1xCarbamidomethyl [C8(100)]		1.10376e-17	0	1	1	2	P0DMV9	P0DMV9 [596-628]	2	3339.69	0	27802475		High	High	3	1113.9	63.5717	0	1.113e-19	10.87	63.44	K.RKELEQVCNPIISGLYQGAGGPGPGGFGAQGPK.G	[596-628]		Used
	FALSE	High	[R].ARFEELCSDLFR.[S]	1xCarbamidomethyl [C7(100)]		3.71567e-06	0	2	3	2	P17066; P0DMV9	P17066 [302-313]; P0DMV9 [300-311]	1	1542.74	0	158907024	Shared	High	High	2	771.872	60.8665	0	1.038e-05	4.21	60.98	R.ARFEELCSDLFR.S	[300-311]		Used
	FALSE	High	[R].KELEQVCNPIISGLYQGAGGPGPGGFGAQGPK.[G]	1xCarbamidomethyl [C7(100)]		2.51271e-16	0	1	1	1	P0DMV9	P0DMV9 [597-628]	1	3183.59	0	4.46296e+06		High	High	3	1061.87	65.8661	0	3.64e-18	10.3	65.85	R.KELEQVCNPIISGLYQGAGGPGPGGFGAQGPK.G	[597-628]		Used
	FALSE	High	[K].ELEQVCNPIISGLYQGAGGPGPGGFGAQGPK.[G]	1xCarbamidomethyl [C6(100)]		2.83625e-12	0	1	1	3	P0DMV9	P0DMV9 [598-628]	0	3055.49	0	41749100		High	High	3	1019.17	67.7526	0	1.214e-13	9	67.75	K.ELEQVCNPIISGLYQGAGGPGPGGFGAQGPK.G	[598-628]		Used
	FALSE	High	[R].FEELCSDLFR.[S]	1xCarbamidomethyl [C5(100)]		0.000820784	0	2	3	2	P17066; P0DMV9	P17066 [304-313]; P0DMV9 [302-311]	0	1315.6	0	22033714	Shared	High	High	2	658.303	63.3258	0	0.0003367	3.28	63.4	R.FEELCSDLFR.S	[302-311]		Used
	FALSE	High	[K].AAAIGIDLGTTYSCVGVFQHGK.[V]	1xCarbamidomethyl [C14(100)]		6.37568e-11	0	1	1	8	P0DMV9	P0DMV9 [4-25]	0	2265.13	0	93703309		High	High	3	755.716	65.2607	0	3.904e-12	6.62	64.77	K.AAAIGIDLGTTYSCVGVFQHGK.V	[4-25]		Used
	FALSE	High	[K].CQEVISWLDANTLAEKDEFEHKR.[K]	1xCarbamidomethyl [C1(100)]		9.65347e-12	0	1	1	1	P0DMV9	P0DMV9 [574-596]	2	2818.35	0		No Quan Values	High	High	3	940.121	62.2488	0	4.76e-13	6.36		K.CQEVISWLDANTLAEKDEFEHKR.K	[574-596]		Not Used
	FALSE	High	[K].CQEVISWLDANTLAEKDEFEHK.[R]	1xCarbamidomethyl [C1(100)]		2.1428e-10	0	1	1	2	P0DMV9	P0DMV9 [574-595]	1	2662.25	0	45186376		High	High	3	888.087	64.3533	0	1.517e-11	8.17	64.4	K.CQEVISWLDANTLAEKDEFEHK.R	[574-595]		Used
	FALSE	High	[K].QTQIFTTYSDNQPGVLIQVYEGER.[A]			4.51051e-07	0	1	2	1	P0DMV9	P0DMV9 [424-447]	0	2786.36	0	24565918		High	High	3	929.459	67.6305	0	7.713e-08	6.22	67.63	K.QTQIFTTYSDNQPGVLIQVYEGER.A	[424-447]		Used
	FALSE	High	[K].RKELEQVCNPIISGLYQGAGGPGPGGFGAQGPK.[G]			1.10376e-17	0	1	1	1	P0DMV9	P0DMV9 [596-628]	2	3282.67	0		No Quan Values	High	High	3	1094.89	65.5945	0	1.112e-19	8.97		K.RKELEQVCNPIISGLYQGAGGPGPGGFGAQGPK.G	[596-628]		Not Used
	FALSE	High	[R].LVNHFVEEFK.[R]			6.7388e-05	0	1	1	6	P0DMV9	P0DMV9 [237-246]	0	1261.66	0	1.17396e+08		High	High	2	631.332	45.1846	0	6.738e-05	4.28	45.25	R.LVNHFVEEFK.R	[237-246]		Used
	FALSE	High	[R].LVNHFVEEFKR.[K]			6.51733e-06	0	1	1	7	P0DMV9	P0DMV9 [237-247]	1	1417.76	0	9.91385e+07		High	High	3	473.258	35.4707	0	1.523e-06	5.18	35.62	R.LVNHFVEEFKR.K	[237-247]		Used
	FALSE	High	[R].LVNHFVEEFKRK.[H]			5.99257e-07	0	1	1	1	P0DMV9	P0DMV9 [237-248]	2	1545.85	0	1.3817e+06		High	High	3	515.956	29.4002	0	1.061e-07	4.85	29.42	R.LVNHFVEEFKRK.H	[237-248]		Used
	FALSE	High	[K].NALESYAFNMK.[S]			0.000155062	0	1	2	3	P0DMV9	P0DMV9 [540-550]	0	1287.6	0	249461392		High	High	2	644.305	58.702	0	5.239e-05	3.89	58.82	K.NALESYAFNMK.S	[540-550]		Used
	FALSE	High	[R].MVQEAEKYK.[A]			0.000780375	0	2	2	1	P11142; P0DMV9	P11142 [518-526]; P0DMV9 [518-526]	1	1125.56	0	642328	Shared	High	High	2	563.284	9.5181	0	0.0003169	2.58	9.59	R.MVQEAEKYK.A	[518-526]		Used
	FALSE	High	[R].MVQEAEKYKAEDEVQR.[E]			4.84735e-09	0	1	1	6	P0DMV9	P0DMV9 [518-533]	2	1952.94	0	1.13835e+06		High	High	3	651.651	19.5028	0	4.905e-10	4.89	19.52	R.MVQEAEKYKAEDEVQR.E	[518-533]		Used
	FALSE	High	[K].NQVALNPQNTVFDAK.[R]			2.80918e-07	0	1	1	7	P0DMV9	P0DMV9 [57-71]	0	1658.85	0	165194880		High	High	2	829.928	55.1327	0	1.106e-06	4.84	54.96	K.NQVALNPQNTVFDAK.R	[57-71]		Used
	FALSE	High	[K].NQVALNPQNTVFDAKR.[L]			2.67269e-10	0	1	1	4	P0DMV9	P0DMV9 [57-72]	1	1814.95	0	31312205		High	High	3	605.655	44.0096	0	1.934e-11	5.75	44.27	K.NQVALNPQNTVFDAKR.L	[57-72]		Used
	FALSE	High	[K].MKEIAEAYLGYPVTNAVITVPAYFNDSQR.[Q]			2.47306e-11	0	1	1	9	P0DMV9	P0DMV9 [127-155]	1	3260.63	0	1.01992e+08		High	High	3	1087.54	67.9807	0	1.355e-12	6.77	68.01	K.MKEIAEAYLGYPVTNAVITVPAYFNDSQR.Q	[127-155]		Used
	FALSE	High	[R].VSAKNALESYAFNMK.[S]			0.000158026	0	1	1	1	P0DMV9	P0DMV9 [536-550]	1	1672.84	0	1.24322e+06		High	High	3	558.283	57.4361	0	5.351e-05	3.58	57.53	R.VSAKNALESYAFNMK.S	[536-550]		Used
	FALSE	High	[K].YKAEDEVQRER.[V]			0.00945048	0.000259998	1	1	1	P0DMV9	P0DMV9 [525-535]	2	1422.7	0	1.28583e+06		High	High	3	474.903	8.4174	0.0001583	0.005144	1.74	8.48	K.YKAEDEVQRER.V	[525-535]		Used
	FALSE	High	[RK].VEIIANDQGNR.[TI]			3.53923e-05	0	5	7	12	P17066; P54652; P11142; P11021; P0DMV9	P17066 [28-38]; P54652 [27-37]; P11142 [26-36]; P11021 [50-60]; P0DMV9 [26-36]	0	1228.63	0	3.09508e+07	Shared	High	High	2	614.818	21.6307	0	9.662e-05	3.41	21.93	K.VEIIANDQGNR.T	[26-36]		Used
	FALSE	High	[R].STLEPVEK.[A]			0.0107796	0.000259998	2	3	2	P17066; P0DMV9	P17066 [314-321]; P0DMV9 [312-319]	0	902.483	0	2.66547e+06	Shared	High	High	2	451.745	14.8383	0.0001583	0.005958	2.51	14.88	R.STLEPVEK.A	[312-319]		Used
	FALSE	High	[K].SENVQDLLLLDVAPLSLGLETAGGVMTALIKR.[N]			1.13676e-08	0	1	1	2	P0DMV9	P0DMV9 [385-416]	1	3336.84	0		No Quan Values	High	High	3	1112.95	71.2507	0	1.268e-09	6.59		K.SENVQDLLLLDVAPLSLGLETAGGVMTALIKR.N	[385-416]		Not Used
	FALSE	High	[K].SENVQDLLLLDVAPLSLGLETAGGVMTALIK.[R]			3.84472e-08	0	1	1	1	P0DMV9	P0DMV9 [385-415]	0	3180.74	0	7212959		High	High	3	1060.92	72.2309	0	4.954e-09	7.49	72.2	K.SENVQDLLLLDVAPLSLGLETAGGVMTALIK.R	[385-415]		Used
	FALSE	High	[K].SINPDEAVAYGAAVQAAILMGDK.[S]			2.85221e-09	0	1	2	2	P0DMV9	P0DMV9 [362-384]	0	2304.15	0	16511124		High	High	3	768.724	68.9375	0	2.723e-10	7.08	68.95	K.SINPDEAVAYGAAVQAAILMGDK.S	[362-384]		Used
	FALSE	High	[R].TTPSYVAFTDTERLIGDAAK.[N]			1.08965e-07	0	3	4	1	P54652; P11142; P0DMV9	P54652 [38-57]; P11142 [37-56]; P0DMV9 [37-56]	1	2156.09	0		No Quan Values	High	High	2	1078.55	65.8531	0	1.586e-08	3.58		R.TTPSYVAFTDTERLIGDAAK.N	[37-56]		Not Used
	FALSE	High	[R].TTPSYVAFTDTER.[L]			0.000128307	0	4	6	5	P17066; P54652; P11142; P0DMV9	P17066 [39-51]; P54652 [38-50]; P11142 [37-49]; P0DMV9 [37-49]	0	1487.7	0	182005280	Shared	High	High	2	744.354	47.7729	0	4.743e-05	3.51	48.05	R.TTPSYVAFTDTER.L	[37-49]		Used
	FALSE	High	[R].TLSSSTQASLEIDSLFEGIDFYTSITR.[A]			1.08761e-08	0	1	1	7	P0DMV9	P0DMV9 [273-299]	0	2981.46	0	9.59928e+06		High	High	2	1491.23	70.3107	0	5.501e-09	6.42	70.31	R.TLSSSTQASLEIDSLFEGIDFYTSITR.A	[273-299]		Used
	FALSE	High	[R].FEELCSDLFR.[S]			0.000836471	0	2	3	1	P17066; P0DMV9	P17066 [304-313]; P0DMV9 [302-311]	0	1258.58	0	2.38084e+06	Shared	High	High	2	629.792	66.2084	0	0.0003433	3.02	66.19	R.FEELCSDLFR.S	[302-311]		Used
	FALSE	High	[K].FGDPVVQSDMKHWPFQVINDGDKPK.[V]			7.3859e-10	0	1	1	1	P0DMV9	P0DMV9 [78-102]	1	2884.41	0	3.99786e+06		High	High	4	721.856	62.6656	0	6.03e-11	7.52	62.7	K.FGDPVVQSDMKHWPFQVINDGDKPK.V	[78-102]		Used
	FALSE	High	[K].FGDPVVQSDMK.[H]			3.19918e-05	0	1	1	3	P0DMV9	P0DMV9 [78-88]	0	1222.58	0	43712492		High	High	2	611.793	37.635	0	9e-06	3.26	37.85	K.FGDPVVQSDMK.H	[78-88]		Used
	FALSE	High	[K].EIAEAYLGYPVTNAVITVPAYFNDSQR.[Q]			8.25936e-11	0	1	1	1	P0DMV9	P0DMV9 [129-155]	0	3001.49	0		No Quan Values	High	High	3	1001.17	68.8167	0	5.229e-12	6.89		K.EIAEAYLGYPVTNAVITVPAYFNDSQR.Q	[129-155]		Not Used
	FALSE	High	[K].GRLSKEEIER.[M]			0.0364367	0.000733048	1	2	1	P0DMV9	P0DMV9 [508-517]	2	1216.66	0	16253.4		High	High	3	406.226	9.4033	0.0005171	0.02341	1.73	9.38	K.GRLSKEEIER.M	[508-517]		Used
	FALSE	High	[R].ARFEELCSDLFR.[S]			4.4905e-06	0	2	3	2	P17066; P0DMV9	P17066 [302-313]; P0DMV9 [300-311]	1	1485.72	0	19315946	Shared	High	High	2	743.362	66.3506	0	1.004e-06	3.83	65.83	R.ARFEELCSDLFR.S	[300-311]		Used
	FALSE	High	[K].AQIHDLVLVGGSTR.[I]			1.37638e-07	0	1	1	6	P0DMV9	P0DMV9 [329-342]	0	1465.81	0	1.3415e+08		High	High	2	733.41	43.7835	0	6.349e-08	4.4	44.09	K.AQIHDLVLVGGSTR.I	[329-342]		Used
	FALSE	High	[R].AMTKDNNLLGR.[F]			7.45509e-05	0	2	3	1	P17066; P0DMV9	P17066 [450-460]; P0DMV9 [448-458]	1	1232.64	0	625137	Shared	High	High	2	616.824	18.0416	0	2.31e-05	2.65	18.09	R.AMTKDNNLLGR.F	[448-458]		Used
	FALSE	High	[K].AAAIGIDLGTTYSCVGVFQHGK.[V]			9.18193e-05	0	1	1	1	P0DMV9	P0DMV9 [4-25]	0	2208.11	0	1.4649e+06		High	High	3	736.709	66.8524	0	2.918e-05	4.55	66.88	K.AAAIGIDLGTTYSCVGVFQHGK.V	[4-25]		Used
	FALSE	High	[K].AFYPEEISSMVLTK.[ML]			1.52838e-05	0	1	2	6	P0DMV9	P0DMV9 [113-126]	0	1614.81	0	264199520		High	High	2	807.907	67.996	0	7.166e-06	3.16	67.43	K.AFYPEEISSMVLTK.M	[113-126]		Used
	FALSE	High	[K].ATAGDTHLGGEDFDNR.[L]			1.92472e-10	0	2	4	4	P17066; P0DMV9	P17066 [223-238]; P0DMV9 [221-236]	0	1675.73	0	18460828	Shared	High	High	2	838.369	23.8828	0	3.414e-10	4.94	24	K.ATAGDTHLGGEDFDNR.L	[221-236]		Used
	FALSE	High	[K].DNNLLGR.[F]			0.0146456	0.000259998	2	3	3	P17066; P0DMV9	P17066 [454-460]; P0DMV9 [452-458]	0	801.421	0	2.65318e+06	Shared	High	High	2	401.214	19.4974	0.0009202	0.03519	2.27	19.55	K.DNNLLGR.F	[452-458]		Used
	FALSE	High	[K].DAGVIAGLNVLR.[I]			0.000168324	0	1	2	2	P0DMV9	P0DMV9 [160-171]	0	1197.69	0	210025776		High	High	2	599.351	66.3373	0	5.739e-05	3.62	65.87	K.DAGVIAGLNVLR.I	[160-171]		Used
	FALSE	High	[R].LIGDAAKNQVALNPQNTVFDAKR.[L]			0.000483043	0	1	1	1	P0DMV9	P0DMV9 [50-72]	2	2483.34	0	853820		High	High	3	828.452	54.6864	0	0.0001855	1.11	54.79	R.LIGDAAKNQVALNPQNTVFDAKR.L	[50-72]		Used
	FALSE	High	[R].LIGDAAKNQVALNPQNTVFDAK.[R]			3.56165e-05	0	1	1	1	P0DMV9	P0DMV9 [50-71]	1	2327.24	0		No Quan Values	High	High	3	776.42	60.0591	0	1.014e-05	3.52		R.LIGDAAKNQVALNPQNTVFDAK.R	[50-71]		Not Used
	FALSE	High	[K].LLQDFFNGR.[D]			0.00215469	0	1	1	4	P0DMV9	P0DMV9 [349-357]	0	1109.57	0	212796256		High	High	2	555.291	61.6304	0.0001583	0.003811	2.76	61.67	K.LLQDFFNGR.D	[349-357]		Used
	FALSE	High	[K].LLQDFFNGRDLNK.[S]			1.83205e-06	0	1	1	1	P0DMV9	P0DMV9 [349-361]	1	1579.82	0		No Quan Values	High	High	2	790.415	60.3164	0	3.68e-07	2.93		K.LLQDFFNGRDLNK.S	[349-361]		Not Used
	FALSE	High	[R].IINEPTAAAIAYGLDR.[RT]			5.60492e-09	0	2	2	3	P17066; P0DMV9	P17066 [174-189]; P0DMV9 [172-187]	0	1687.9	0	402062320	Shared	High	High	3	563.305	65.0355	0	5.51e-09	5.49	64.58	R.IINEPTAAAIAYGLDR.T	[172-187]		Used
	FALSE	High	[K].HWPFQVINDGDKPK.[V]			6.13868e-11	0	1	1	11	P0DMV9	P0DMV9 [89-102]	0	1680.85	0	2.44218e+08		High	High	3	560.955	46.5598	0	9.649e-12	6.59	46.32	K.HWPFQVINDGDKPK.V	[89-102]		Used
	FALSE	High	[R].KFGDPVVQSDMKHWPFQVINDGDKPK.[V]			7.16143e-13	0	1	1	1	P0DMV9	P0DMV9 [77-102]	2	3012.5	0	4.23638e+06		High	High	4	753.881	60.9558	0	2.604e-14	9.54	61	R.KFGDPVVQSDMKHWPFQVINDGDKPK.V	[77-102]		Used
	FALSE	High	[R].KFGDPVVQSDMK.[H]			3.12746e-07	0	1	1	3	P0DMV9	P0DMV9 [77-88]	1	1350.67	0	44967188		High	High	2	675.84	28.9064	0	5.145e-08	4.59	28.64	R.KFGDPVVQSDMK.H	[77-88]		Used
	FALSE	High	[R].GVPQIEVTFDIDANGILNVTATDK.[S]			0.00404592	0	1	2	1	P0DMV9	P0DMV9 [470-493]	0	2530.3	0		No Quan Values	High	High	2	1265.65	74.1052	0	0.00199	1.8		R.GVPQIEVTFDIDANGILNVTATDK.S	[470-493]		Not Used
	FALSE	High	[K].LDKAQIHDLVLVGGSTR.[I]			1.27119e-09	0	1	1	3	P0DMV9	P0DMV9 [326-342]	1	1822.02	0	2.32681e+07		High	High	2	911.511	49.976	0	1.102e-10	6.15	50.07	K.LDKAQIHDLVLVGGSTR.I	[326-342]		Used
FALSE	High	Master Protein	Q14204	Cytoplasmic dynein 1 heavy chain 1 OS=Homo sapiens OX=9606 GN=DYNC1H1 PE=1 SV=5	0	444.693	27	112	117	112	1	4646	532.1	6.4	301.71	112	0	5.26272e+07	High
	Checked	Confidence	Annotated Sequence	Modifications	Modifications in Master Proteins	Qvality PEP	Qvality q-value	# Protein Groups	# Proteins	# PSMs	Master Protein Accessions	Positions in Master Proteins	# Missed Cleavages	Theo. MH+ [Da]	# Razor Quan Results	Abundance: F1: Sample	Quan Info	Found in Sample: [S1] F1: Sample	Confidence (by Search Engine): Sequest HT	Charge (by Search Engine): Sequest HT	m/z [Da] (by Search Engine): Sequest HT	RT [min] (by Search Engine): Sequest HT	Percolator q-Value (by Search Engine): Sequest HT	Percolator PEP (by Search Engine): Sequest HT	XCorr (by Search Engine): Sequest HT	Top Apex RT [min]	Sequence in Protein	Positions in Protein	Peptide Group Modifications in Protein	Quan Usage
	FALSE	High	[K].VQYPQSQACK.[M]	1xCarbamidomethyl [C9(100)]		0.000583742	0	1	1	1	Q14204	Q14204 [625-634]	0	1208.57	0		No Quan Values	High	High	2	604.79	12.636	0	0.0002295	1.76		K.VQYPQSQACK.M	[625-634]		Not Used
	FALSE	High	[R].EAIVNSCVFVHQTLHQANAR.[L]	1xCarbamidomethyl [C7(100)]		1.44228e-09	0	1	1	1	Q14204	Q14204 [3141-3160]	0	2294.15	0	603469		High	High	3	765.387	48.2321	0	1.271e-10	5	48.36	R.EAIVNSCVFVHQTLHQANAR.L	[3141-3160]		Used
	FALSE	High	[R].IQFVGACNPPTDPGR.[K]	1xCarbamidomethyl [C7(100)]		5.53069e-06	0	1	1	1	Q14204	Q14204 [2706-2720]	0	1628.78	0	732386		High	High	2	814.896	47.6934	0	1.262e-06	3.13	47.77	R.IQFVGACNPPTDPGR.K	[2706-2720]		Used
	FALSE	High	[R].SSLQSQCLNEVLK.[A]	1xCarbamidomethyl [C7(100)]		8.6043e-06	0	1	1	1	Q14204	Q14204 [3706-3718]	0	1505.76	0	757715		High	High	2	753.386	52.5138	0	2.074e-06	3.7	52.42	R.SSLQSQCLNEVLK.A	[3706-3718]		Used
	FALSE	High	[K].TFDHYCEYRR.[T]	1xCarbamidomethyl [C6(100)]		0.0531767	0.00128951	1	1	1	Q14204	Q14204 [2634-2643]	1	1446.62	0	128780		High	High	3	482.879	15.317	0.0009202	0.03581	1.6	15.3	K.TFDHYCEYRR.T	[2634-2643]		Used
	FALSE	High	[K].TFDHYCEYR.[R]	1xCarbamidomethyl [C6(100)]		0.00141215	0	1	1	1	Q14204	Q14204 [2634-2642]	0	1290.52	0	184180		High	High	2	645.764	20.7698	0	0.0006136	2.24	20.86	K.TFDHYCEYR.R	[2634-2642]		Used
	FALSE	High	[R].SLETCMYDHK.[T]	1xCarbamidomethyl [C5(100)]		0.00291593	0	1	1	1	Q14204	Q14204 [863-872]	0	1283.54	0	282328		High	High	2	642.274	20.5843	0	0.001384	1.9	20.64	R.SLETCMYDHK.T	[863-872]		Used
	FALSE	High	[R].ASLACGPMVK.[W]	1xCarbamidomethyl [C5(100)]		0.00308606	0	1	1	1	Q14204	Q14204 [3385-3394]	0	1033.52	0	665106		High	High	2	517.262	27.3785	0	0.00147	1.73	27.41	R.ASLACGPMVK.W	[3385-3394]		Used
	FALSE	High	[R].LSCLPAFK.[D]	1xCarbamidomethyl [C3(100)]		0.00354478	0	1	1	1	Q14204	Q14204 [3938-3945]	0	935.502	0		No Quan Values	High	High	2	468.255	46.1101	0	0.001714	2.5		R.LSCLPAFK.D	[3938-3945]		Not Used
	FALSE	High	[K].LCDEQLSSQSHYDFGLR.[A]	1xCarbamidomethyl [C2(100)]		7.01717e-07	0	1	1	1	Q14204	Q14204 [2075-2091]	0	2054.92	0	1.07211e+06		High	High	3	685.646	54.7639	0	1.269e-07	3.82	54.88	K.LCDEQLSSQSHYDFGLR.A	[2075-2091]		Used
	FALSE	High	[K].KLHSLQPHACFR.[L]	1xCarbamidomethyl [C10(100)]		0.00708095	0.000259998	1	1	1	Q14204	Q14204 [4112-4123]	1	1493.78	0	153199		High	High	4	374.2	21.1768	0.0001583	0.003719	2.14	21.17	K.KLHSLQPHACFR.L	[4112-4123]		Used
	FALSE	High	[R].QDLADVVQVCEGK.[K]	1xCarbamidomethyl [C10(100)]		2.77393e-07	0	1	1	1	Q14204	Q14204 [4429-4441]	0	1460.7	0		No Quan Values	High	High	2	730.856	52.2153	0	4.489e-08	3.72		R.QDLADVVQVCEGK.K	[4429-4441]		Not Used
	FALSE	High	[K].LYQEMFAWK.[M]			0.0200014	0.000259998	1	1	1	Q14204	Q14204 [982-990]	0	1215.59	0		Not Reliable	High	High	2	608.3	63.6032	0.0001583	0.01189	2.67		K.LYQEMFAWK.M	[982-990]		Not Used
	FALSE	High	[K].QTDVLQQLSIQMANAK.[F]			1.21765e-05	0	1	1	1	Q14204	Q14204 [1850-1865]	0	1787.93	0		No Quan Values	High	High	2	894.47	66.75	0	3.061e-06	2.8		K.QTDVLQQLSIQMANAK.F	[1850-1865]		Not Used
	FALSE	High	[R].QYASYEFVQR.[L]			0.000511278	0	1	1	1	Q14204	Q14204 [1379-1388]	0	1290.61	0	560555		High	High	2	645.81	40.474	0	0.0001986	2.67	40.52	R.QYASYEFVQR.L	[1379-1388]		Used
	FALSE	High	[K].LVQTPLTDR.[C]			0.0146456	0.000259998	1	1	1	Q14204	Q14204 [1879-1887]	0	1042.59	0	1.32473e+06		High	High	2	521.799	32.4086	0.0001583	0.008372	2.43	32.53	K.LVQTPLTDR.C	[1879-1887]		Used
	FALSE	High	[R].IWAHEALR.[L]			0.00191142	0	1	1	1	Q14204	Q14204 [2824-2831]	0	995.542	0	882046		High	High	2	498.275	22.4648	0	0.0008615	2.2	22.51	R.IWAHEALR.L	[2824-2831]		Used
	FALSE	High	[R].RKDSAIQQQVANLQMK.[I]			0.000284253	0	1	1	1	Q14204	Q14204 [1227-1242]	2	1858	0		No Quan Values	High	High	3	620.004	34.4868	0	0.0001029	4.13		R.RKDSAIQQQVANLQMK.I	[1227-1242]		Not Used
	FALSE	High	[K].IVPFFK.[LA]			0.124157	0.00508936	1	2	2	Q14204	Q14204 [2069-2074]	0	750.455	0	357179		High	High	2	375.731	54.0659	0.00405	0.09345	1.58	54.27	K.IVPFFK.L	[2069-2074]		Used
	FALSE	High	[R].NVAQYNANHPDFPMQIEQLER.[Y]			4.36525e-11	0	1	1	1	Q14204	Q14204 [2468-2488]	0	2514.18	0		No Quan Values	High	High	3	838.733	62.8033	0	2.566e-12	5.89		R.NVAQYNANHPDFPMQIEQLER.Y	[2468-2488]		Not Used
	FALSE	High	[K].NVHLAPGWLMQLEK.[K]			9.71876e-05	0	1	1	1	Q14204	Q14204 [4098-4111]	0	1635.87	0	826059		High	High	3	545.961	65.1659	0	3.094e-05	4.46	65.12	K.NVHLAPGWLMQLEK.K	[4098-4111]		Used
	FALSE	High	[R].NTISLLVAGLKK.[E]			0.00011598	0	1	1	1	Q14204	Q14204 [799-810]	1	1256.79	0		No Quan Values	High	High	2	628.9	60.7754	0	3.787e-05	3.6		R.NTISLLVAGLKK.E	[799-810]		Not Used
	FALSE	High	[R].QALVAIFTHLR.[K]			0.000216678	0	1	1	1	Q14204	Q14204 [355-365]	0	1268.75	0		No Quan Values	High	High	2	634.877	64.006	0	7.564e-05	3.89		R.QALVAIFTHLR.K	[355-365]		Not Used
	FALSE	High	[K].MVVLSLPR.[I]			0.00640381	0.000152699	1	1	1	Q14204	Q14204 [991-998]	0	914.549	0	816039		High	High	2	457.778	59.3791	9.332e-05	0.003335	2.02	59.36	K.MVVLSLPR.I	[991-998]		Used
	FALSE	High	[K].NYMSNPSYNYEIVNR.[A]			3.35238e-07	0	1	1	1	Q14204	Q14204 [3370-3384]	0	1863.83	0	1290114		High	High	2	932.42	55.2786	0	5.555e-08	3.83	55.38	K.NYMSNPSYNYEIVNR.A	[3370-3384]		Used
	FALSE	High	[R].NLHVVFTMNPSSEGLKDR.[A]			1.45891e-13	0	1	1	2	Q14204	Q14204 [3061-3078]	1	2044.03	0	638754		High	High	3	682.014	53.6136	0	4.424e-15	6.5	53.63	R.NLHVVFTMNPSSEGLKDR.A	[3061-3078]		Used
	FALSE	High	[R].QLTAYMK.[R]			0.0214169	0.000259998	1	1	1	Q14204	Q14204 [657-663]	0	854.444	0	343178		High	High	2	427.725	23.9554	0.0001583	0.01285	2.1	23.85	R.QLTAYMK.R	[657-663]		Used
	FALSE	High	[R].QPQGHLLLIGVSGAGK.[T]			0.00507468	0	1	1	1	Q14204	Q14204 [2928-2943]	0	1574.9	0		No Quan Values	High	High	3	525.639	49.8766	0	0.002562	3.02		R.QPQGHLLLIGVSGAGK.T	[2928-2943]		Not Used
	FALSE	High	[R].QNLDALLNQLK.[S]			5.13667e-05	0	1	1	1	Q14204	Q14204 [1361-1371]	0	1269.72	0		No Quan Values	High	High	2	635.361	65.8873	0	1.523e-05	3.88		R.QNLDALLNQLK.S	[1361-1371]		Not Used
	FALSE	High	[R].QNISPDKIPWSALK.[T]			8.42711e-07	0	1	1	1	Q14204	Q14204 [4231-4244]	1	1596.87	0		No Quan Values	High	High	2	798.941	59.8512	0	1.548e-07	4.58		R.QNISPDKIPWSALK.T	[4231-4244]		Not Used
	FALSE	High	[R].QNLFTTWSHHLQQANIQFR.[T]			5.00282e-09	0	1	1	2	Q14204	Q14204 [3526-3544]	0	2369.19	0		No Quan Values	High	High	3	790.403	64.3759	0	5.073e-10	6.5		R.QNLFTTWSHHLQQANIQFR.T	[3526-3544]		Not Used
	FALSE	High	[R].VPLAIVNK.[A]			0.0126055	0.000259998	1	1	1	Q14204	Q14204 [760-767]	0	853.551	0	1.26717e+06		High	High	2	427.279	34.433	0.0001583	0.00708	2.44	34.54	R.VPLAIVNK.A	[760-767]		Used
	FALSE	High	[R].VLRPQVTAVAQQNQGEVPEPQDMK.[V]			2.3452e-09	0	1	1	1	Q14204	Q14204 [483-506]	0	2662.36	0	1.34643e+06		High	High	3	888.126	52.3553	0	2.181e-10	5.13	52.48	R.VLRPQVTAVAQQNQGEVPEPQDMK.V	[483-506]		Used
	FALSE	High	[K].VLQLYQITQINHGLMMVGPSGSGK.[S]			0.0589234	0.00174574	1	1	1	Q14204	Q14204 [2207-2230]	0	2571.34	0		No Quan Values	High	High	3	857.787	67.3428	0.001264	0.04013	1.5		K.VLQLYQITQINHGLMMVGPSGSGK.S	[2207-2230]		Not Used
	FALSE	High	[K].VSPDMAIFITMNPGYAGR.[S]			3.17904e-05	0	1	1	1	Q14204	Q14204 [2008-2025]	0	1939.94	0		No Quan Values	High	High	2	970.474	68.1845	0	8.913e-06	1.55		K.VSPDMAIFITMNPGYAGR.S	[2008-2025]		Not Used
	FALSE	High	[R].VTFVNFTVTR.[S]			0.000330752	0	1	1	1	Q14204	Q14204 [3696-3705]	0	1183.65	0	1671666		High	High	2	592.327	61.8432	0	0.0001213	3.28	61.83	R.VTFVNFTVTR.S	[3696-3705]		Used
	FALSE	High	[K].VTDFGDKVEDPTFLNQLQSGVNR.[W]			0.00106313	0	1	1	1	Q14204	Q14204 [229-251]	1	2579.27	0		No Quan Values	High	High	3	860.431	64.8772	0	0.0004482	3.1		K.VTDFGDKVEDPTFLNQLQSGVNR.W	[229-251]		Not Used
	FALSE	High	[K].VPQIEVETHK.[V]			4.52734e-05	0	1	1	1	Q14204	Q14204 [2552-2561]	0	1179.64	0	391532		High	High	2	590.322	21.4921	0	1.318e-05	2.64	21.52	K.VPQIEVETHK.V	[2552-2561]		Used
	FALSE	High	[R].VQVALEELQDLK.[G]			8.09277e-05	0	1	1	1	Q14204	Q14204 [1319-1330]	0	1384.77	0		No Quan Values	High	High	2	692.888	63.9466	0	2.532e-05	2.61		R.VQVALEELQDLK.G	[1319-1330]		Not Used
	FALSE	High	[R].VKDDIESLHDKFK.[V]			0.008602	0.000259998	1	1	1	Q14204	Q14204 [612-624]	2	1573.82	0		No Quan Values	High	High	3	525.28	25.5317	0.0001583	0.004633	2.74		R.VKDDIESLHDKFK.V	[612-624]		Not Used
	FALSE	High	[R].VEPLRNELQK.[L]			0.120675	0.00501244	1	1	1	Q14204	Q14204 [3409-3418]	1	1225.69	0	312659		High	High	2	613.349	20.2426	0.00405	0.09036	2.06	20.24	R.VEPLRNELQK.L	[3409-3418]		Used
	FALSE	High	[R].VLLTTQGVDMISK.[M]			4.19701e-05	0	1	1	1	Q14204	Q14204 [4330-4342]	0	1404.78	0	5210641		High	High	2	702.892	60.9222	0	1.212e-05	3.68	60.94	R.VLLTTQGVDMISK.M	[4330-4342]		Used
	FALSE	High	[K].VWEQIDQMK.[E]			0.000412528	0	1	1	1	Q14204	Q14204 [1339-1347]	0	1176.57	0	381504		High	High	2	588.79	43.7279	0	0.0001555	2.63	43.77	K.VWEQIDQMK.E	[1339-1347]		Used
	FALSE	High	[K].WAIAQLNYADMLKR.[V]			0.000100304	0	1	1	1	Q14204	Q14204 [3395-3408]	1	1692.89	0		No Quan Values	High	High	2	846.948	65.984	0	3.207e-05	2.74		K.WAIAQLNYADMLKR.V	[3395-3408]		Not Used
	FALSE	High	[K].WFTSQVIR.[N]			0.0101887	0.000259998	1	1	1	Q14204	Q14204 [3053-3060]	0	1036.56	0	1.20235e+06		High	High	2	518.783	53.6979	0.0001583	0.005613	1.96	53.67	K.WFTSQVIR.N	[3053-3060]		Used
	FALSE	High	[R].WTDENIDTVALK.[H]			4.041e-05	0	1	1	1	Q14204	Q14204 [2845-2856]	0	1404.7	0	586261		High	High	2	702.854	56.9927	0	1.168e-05	3.79	57.05	R.WTDENIDTVALK.H	[2845-2856]		Used
	FALSE	High	[K].SVLVSAGNVK.[R]			0.0456881	0.000838172	1	1	1	Q14204	Q14204 [2095-2104]	0	973.568	0	499397		High	High	2	487.288	25.0556	0.0006508	0.03008	2.38	25.11	K.SVLVSAGNVK.R	[2095-2104]		Used
	FALSE	High	[K].SVLVSAGNVKR.[E]			0.10637	0.00406712	1	1	1	Q14204	Q14204 [2095-2105]	1	1129.67	0	571316		High	High	2	565.338	17.2301	0.003251	0.0785	2.13	17.31	K.SVLVSAGNVKR.E	[2095-2105]		Used
	FALSE	High	[K].SFEWLSQMR.[F]			0.00163262	0	1	1	1	Q14204	Q14204 [1835-1843]	0	1183.56	0		No Quan Values	High	High	2	592.282	64.1319	0	0.0007229	2.51		K.SFEWLSQMR.F	[1835-1843]		Not Used
	FALSE	High	[R].SMANPPAAVK.[L]			0.00561191	0.000152699	1	1	1	Q14204	Q14204 [3309-3318]	0	985.514	0	247647		High	High	2	493.26	16.9708	9.332e-05	0.002873	1.99	17.14	R.SMANPPAAVK.L	[3309-3318]		Used
	FALSE	High	[K].SNSLAFIKR.[T]			0.025797	0.000498078	1	1	1	Q14204	Q14204 [113-121]	1	1035.59	0		No Quan Values	High	High	2	518.302	26.864	0.0003118	0.01587	1.8		K.SNSLAFIKR.T	[113-121]		Not Used
	FALSE	High	[R].SNLPDNLKK.[L]			0.0705249	0.00227341	1	1	1	Q14204	Q14204 [2026-2034]	1	1028.57	0		No Quan Values	High	High	2	514.791	13.0262	0.001715	0.0493	1.29		R.SNLPDNLKK.L	[2026-2034]		Not Used
	FALSE	High	[K].SLLQALNEVK.[G]			0.00146662	0	1	1	1	Q14204	Q14204 [3748-3757]	0	1114.65	0	2.09116e+06		High	High	2	557.827	62.1109	0	0.0006416	2.78	62.13	K.SLLQALNEVK.G	[3748-3757]		Used
	FALSE	High	[R].TVENIKDPLFR.[F]			0.0032252	0	1	1	1	Q14204	Q14204 [4401-4411]	1	1331.73	0	391040		High	High	2	666.369	43.988	0	0.001552	2.73	44.1	R.TVENIKDPLFR.F	[4401-4411]		Used
	FALSE	High	[R].TSFLDDAFRK.[N]			0.00358971	0	1	1	1	Q14204	Q14204 [3612-3621]	1	1199.61	0	1.05957e+06		High	High	2	600.306	47.053	0	0.001747	1.08	47.17	R.TSFLDDAFRK.N	[3612-3621]		Used
	FALSE	High	[K].TPVSITEHPK.[I]			5.07221e-05	0	1	1	1	Q14204	Q14204 [1688-1697]	0	1108.6	0	569330		High	High	2	554.804	14.3017	0	1.498e-05	3.33	14.38	K.TPVSITEHPK.I	[1688-1697]		Used
	FALSE	High	[R].TPVIDADKPVSSQLR.[V]			8.71364e-06	0	1	1	1	Q14204	Q14204 [122-136]	0	1625.89	0	393447		High	High	2	813.446	37.3747	0	2.108e-06	3.3	37.45	R.TPVIDADKPVSSQLR.V	[122-136]		Used
	FALSE	High	[K].TFSEILNR.[V]			0.00833635	0.000259998	1	1	1	Q14204	Q14204 [873-880]	0	979.521	0		No Quan Values	High	High	2	490.263	41.7206	0.0001583	0.004468	1.38		K.TFSEILNR.V	[873-880]		Not Used
	FALSE	High	[R].TFSSIPVSR.[I]			0.00198513	0	1	1	2	Q14204	Q14204 [4160-4168]	0	993.536	0	1.01689e+06		High	High	2	497.272	34.1914	0.0005171	0.0235	2.39	34.17	R.TFSSIPVSR.I	[4160-4168]		Used
	FALSE	High	[R].TLINELVK.[G]			0.0041491	0	1	1	2	Q14204	Q14204 [4450-4457]	0	929.567	0	1.39232e+06		High	High	2	465.287	55.3689	0.005919	0.1147	1.45	55.05	R.TLINELVK.G	[4450-4457]		Used
	FALSE	High	[K].TMTLFSALR.[A]			0.00485605	0	1	1	1	Q14204	Q14204 [2602-2610]	0	1039.56	0		No Quan Values	High	High	2	520.284	63.9764	0	0.002449	2.33		K.TMTLFSALR.A	[2602-2610]		Not Used
	FALSE	High	[K].TLMAQSIYGGR.[V]			0.00212769	0	1	1	1	Q14204	Q14204 [4245-4255]	0	1196.61	0	311922		High	High	2	598.808	42.4177	0	0.000974	2.4	42.49	K.TLMAQSIYGGR.V	[4245-4255]		Used
	FALSE	High	[R].TMAITPR.[H]			0.0152047	0.000259998	1	1	1	Q14204	Q14204 [3168-3174]	0	789.429	0	318464		High	High	2	395.218	17.4816	0.0001583	0.008789	1.77	17.68	R.TMAITPR.H	[3168-3174]		Used
	FALSE	High	[K].FGQMLGSNMTEFHSQISK.[S]			2.69466e-09	0	1	1	1	Q14204	Q14204 [1131-1148]	0	2041.95	0		No Quan Values	High	High	3	681.321	59.0039	0	2.552e-10	4.34		K.FGQMLGSNMTEFHSQISK.S	[1131-1148]		Not Used
	FALSE	High	[K].FLSDPQVHTVLVER.[S]			7.16472e-06	0	1	1	1	Q14204	Q14204 [68-81]	0	1639.88	0	570395		High	High	3	547.298	53.7033	0	1.694e-06	3.17	53.68	K.FLSDPQVHTVLVER.S	[68-81]		Used
	FALSE	High	[R].FNALFVRPHIR.[G]			0.0397017	0.000838172	1	1	1	Q14204	Q14204 [588-598]	0	1369.79	0		No Quan Values	High	High	3	457.267	46.6593	0.0005897	0.02566	2.63		R.FNALFVRPHIR.G	[588-598]		Not Used
	FALSE	High	[R].EWTDGLFTHVLR.[K]			0.000896596	0	1	1	1	Q14204	Q14204 [2274-2285]	0	1473.75	0		No Quan Values	High	High	2	737.378	65.2194	0	0.0003702	2.34		R.EWTDGLFTHVLR.K	[2274-2285]		Not Used
	FALSE	High	[K].EQPWVSVQPR.[K]			0.00197265	0	1	1	1	Q14204	Q14204 [1348-1357]	0	1225.63	0		No Quan Values	High	High	2	613.32	43.3143	0	0.0008934	2.04		K.EQPWVSVQPR.K	[1348-1357]		Not Used
	FALSE	High	[K].GKEDEGEEAASPMLQIQR.[D]			6.1229e-09	0	1	1	1	Q14204	Q14204 [2400-2417]	1	1987.94	0		No Quan Values	High	High	2	994.473	41.4238	0	6.373e-10	3.81		K.GKEDEGEEAASPMLQIQR.D	[2400-2417]		Not Used
	FALSE	High	[R].GNEIVLSAGSTPR.[I]			8.04183e-05	0	1	1	1	Q14204	Q14204 [3911-3923]	0	1300.69	0	926097		High	High	2	650.846	36.559	0	2.516e-05	3.93	36.54	R.GNEIVLSAGSTPR.I	[3911-3923]		Used
	FALSE	High	[R].FTQDTQPHYIYSPR.[E]			2.26648e-07	0	1	1	1	Q14204	Q14204 [2784-2797]	0	1752.83	0	751164		High	High	3	584.949	34.8542	0	3.577e-08	4.16	34.93	R.FTQDTQPHYIYSPR.E	[2784-2797]		Used
	FALSE	High	[R].GEMTALREELKK.[V]			0.0936169	0.00344985	1	1	1	Q14204	Q14204 [2173-2184]	2	1404.75	0	254069		High	High	3	468.922	27.7647	0.002552	0.06796	1.75	27.81	R.GEMTALREELKK.V	[2173-2184]		Used
	FALSE	High	[K].AISKDHLYGTLDPNTR.[E]			0.000465091	0	1	1	1	Q14204	Q14204 [2258-2273]	1	1800.92	0	371666		High	High	3	600.98	31.5341	0	0.000178	2.84	31.72	K.AISKDHLYGTLDPNTR.E	[2258-2273]		Used
	FALSE	High	[K].ALGEYLER.[E]			0.00887607	0.000259998	1	1	1	Q14204	Q14204 [1614-1621]	0	950.494	0		No Quan Values	High	High	2	475.75	35.5776	0.0001583	0.004781	1.73		K.ALGEYLER.E	[1614-1621]		Not Used
	FALSE	High	[K].AMSRPILYSNWLSK.[D]			2.0051e-05	0	1	1	1	Q14204	Q14204 [2866-2879]	0	1665.88	0		No Quan Values	High	High	2	833.443	60.8213	0	5.317e-06	4.33		K.AMSRPILYSNWLSK.D	[2866-2879]		Not Used
	FALSE	High	[K].ANEVEQMIR.[D]			0.00148524	0	1	1	1	Q14204	Q14204 [3430-3438]	0	1089.54	0	574195		High	High	2	545.272	34.6254	0	0.0006485	2.96	34.63	K.ANEVEQMIR.D	[3430-3438]		Used
	FALSE	High	[R].AATSPALFNR.[C]			0.00126855	0	1	1	1	Q14204	Q14204 [3079-3088]	0	1047.56	0	1.73596e+06		High	High	2	524.283	32.1906	0	0.0005468	2.95	32.24	R.AATSPALFNR.C	[3079-3088]		Used
	FALSE	High	[K].ALEHAFQLEHIMDLTR.[L]			5.30523e-08	0	1	1	2	Q14204	Q14204 [2436-2451]	0	1923.97	0	1.03806e+06		High	High	3	641.997	63.9011	0	7.078e-09	6.31	63.89	K.ALEHAFQLEHIMDLTR.L	[2436-2451]		Used
	FALSE	High	[K].DSAIQQQVANLQMK.[I]			4.72314e-06	0	1	1	1	Q14204	Q14204 [1229-1242]	0	1573.8	0		No Quan Values	High	High	2	787.404	58.1616	0	1.065e-06	3.28		K.DSAIQQQVANLQMK.I	[1229-1242]		Not Used
	FALSE	High	[K].DYIPVDQEELR.[D]			0.00352252	0	1	1	1	Q14204	Q14204 [2880-2890]	0	1376.67	0	177218		High	High	2	688.838	54.4628	0	0.001712	1.86	54.51	K.DYIPVDQEELR.D	[2880-2890]		Used
	FALSE	High	[K].EHINSVSAMK.[L]			9.18193e-05	0	1	1	1	Q14204	Q14204 [1499-1508]	0	1115.55	0		No Quan Values	High	High	2	558.28	12.6924	0	2.913e-05	2.36		K.EHINSVSAMK.L	[1499-1508]		Not Used
	FALSE	High	[K].DLFQVAFNR.[V]			0.010579	0.000259998	1	1	1	Q14204	Q14204 [3862-3870]	0	1109.57	0	1.43484e+06		High	High	2	555.291	65.9666	0.0001583	0.00584	2.57	65.94	K.DLFQVAFNR.V	[3862-3870]		Used
	FALSE	High	[K].DHLYGTLDPNTR.[E]			0.000444989	0	1	1	1	Q14204	Q14204 [2262-2273]	0	1401.68	0		No Quan Values	High	High	2	701.342	31.9082	0	0.000169	2.99		K.DHLYGTLDPNTR.E	[2262-2273]		Not Used
	FALSE	High	[R].LLNTFLER.[L]			0.01511	0.000259998	1	1	1	Q14204	Q14204 [4264-4271]	0	1005.57	0		No Quan Values	High	High	2	503.29	56.0473	0.0001583	0.00869	2.25		R.LLNTFLER.L	[4264-4271]		Not Used
	FALSE	High	[K].LLQDVR.[Q]			0.0744038	0.00227341	1	2	1	Q14204	Q14204 [4423-4428]	0	743.441	0	225141		High	High	2	372.224	17.5721	0.001715	0.05233	1.42	17.62	K.LLQDVR.Q	[4423-4428]		Used
	FALSE	High	[R].LLLIQAFRPDR.[L]			0.000852457	0	1	1	1	Q14204	Q14204 [3990-4000]	0	1341.8	0	1.53305e+06		High	High	2	671.404	62.4932	0	0.0003496	2.42	62.5	R.LLLIQAFRPDR.L	[3990-4000]		Used
	FALSE	High	[R].IKQLQNISLAAASGGAK.[E]			3.5129e-09	0	1	1	1	Q14204	Q14204 [4486-4502]	1	1669.96	0		No Quan Values	High	High	2	835.483	42.3704	0	3.438e-10	3.98		R.IKQLQNISLAAASGGAK.E	[4486-4502]		Not Used
	FALSE	High	[K].IKNVVHELR.[I]			0.000226468	0	1	1	1	Q14204	Q14204 [955-963]	1	1107.66	0	356674		High	High	3	369.892	15.7795	0	7.966e-05	2.8	15.8	K.IKNVVHELR.I	[955-963]		Used
	FALSE	High	[K].IKETVDQVEELRR.[D]			0.00690527	0.000259998	1	1	1	Q14204	Q14204 [3208-3220]	2	1614.88	0	322192		High	High	3	538.965	27.7095	0.0001583	0.003618	2.16	27.71	K.IKETVDQVEELRR.D	[3208-3220]		Used
	FALSE	High	[R].IQGLTVEQAEAVVR.[L]			7.15135e-07	0	1	1	1	Q14204	Q14204 [3924-3937]	0	1512.84	0	2.62677e+06		High	High	2	756.922	60.9253	0	1.292e-07	3.47	60.93	R.IQGLTVEQAEAVVR.L	[3924-3937]		Used
	FALSE	High	[K].LQGEFQLR.[L]			0.0091588	0.000259998	1	1	1	Q14204	Q14204 [3734-3741]	0	990.537	0	818054		High	High	2	495.772	37.6731	0.0001583	0.004961	1.54	37.73	K.LQGEFQLR.L	[3734-3741]		Used
	FALSE	High	[K].LSPYYK.[V]			0.0578681	0.00163093	1	1	1	Q14204	Q14204 [1509-1514]	0	770.408	0	254761		High	High	2	385.708	17.0928	0.001195	0.03938	1.63	17.2	K.LSPYYK.V	[1509-1514]		Used
	FALSE	High	[K].LSLSNAISTALPLTQLR.[W]			9.94902e-06	0	1	1	1	Q14204	Q14204 [4575-4591]	0	1798.04	0		No Quan Values	High	High	2	899.525	68.5199	0	2.444e-06	4.29		K.LSLSNAISTALPLTQLR.W	[4575-4591]		Not Used
	FALSE	High	[R].IMFEVQDLK.[Y]			0.00199768	0	1	1	1	Q14204	Q14204 [2341-2349]	0	1122.59	0		No Quan Values	High	High	2	561.797	61.3757	0	0.0009063	2.22		R.IMFEVQDLK.Y	[2341-2349]		Not Used
	FALSE	High	[K].LMHVAYEEFEK.[V]			0.00753985	0.000259998	1	1	1	Q14204	Q14204 [401-411]	0	1395.66	0	214091		High	High	2	698.336	44.9668	0.0001583	0.003995	1.91	44.9	K.LMHVAYEEFEK.V	[401-411]		Used
	FALSE	High	[R].LGGSPFGPAGTGK.[T]			8.2475e-05	0	1	1	1	Q14204	Q14204 [1900-1912]	0	1145.59	0	1.54706e+06		High	High	2	573.301	33.0669	0	2.585e-05	3.34	33.14	R.LGGSPFGPAGTGK.T	[1900-1912]		Used
	FALSE	High	[K].KASVVTLPVYLNFTR.[A]			0.000495394	0	1	1	1	Q14204	Q14204 [4601-4615]	1	1707.98	0		No Quan Values	High	High	2	854.493	65.7944	0	0.0001907	1.48		K.KASVVTLPVYLNFTR.A	[4601-4615]		Not Used
	FALSE	High	[K].KEFGPVVIDYGK.[V]			4.81345e-06	0	1	1	1	Q14204	Q14204 [1100-1111]	1	1351.73	0	284551		High	High	2	676.368	47.7984	0	1.085e-06	3.11	47.78	K.KEFGPVVIDYGK.V	[1100-1111]		Used
	FALSE	High	[R].KLEHLITELVHQR.[D]			1.81712e-07	0	1	1	1	Q14204	Q14204 [1807-1819]	1	1615.93	0		No Quan Values	High	High	3	539.313	55.8406	0	2.793e-08	4.3		R.KLEHLITELVHQR.D	[1807-1819]		Not Used
	FALSE	High	[R].KFLSDPQVHTVLVER.[S]			0.000117453	0	1	1	1	Q14204	Q14204 [67-81]	1	1767.98	0		No Quan Values	High	High	3	589.996	46.4232	0	3.824e-05	2.53		R.KFLSDPQVHTVLVER.S	[67-81]		Not Used
	FALSE	High	[K].HFPNIDREK.[A]			0.0652555	0.00217779	1	1	1	Q14204	Q14204 [2857-2865]	1	1155.59	0		No Quan Values	High	High	3	385.868	15.1925	0.001661	0.04513	1.56		K.HFPNIDREK.A	[2857-2865]		Not Used
	FALSE	High	[R].GWDDLFNK.[V]			0.0468143	0.00106762	1	1	1	Q14204	Q14204 [1489-1496]	0	994.463	0		No Quan Values	High	High	2	497.735	61.6113	0.0007874	0.0309	1.87		R.GWDDLFNK.V	[1489-1496]		Not Used
	FALSE	High	[K].GVWSELSK.[V]			0.185962	0.00949451	1	1	1	Q14204	Q14204 [1331-1338]	0	905.473	0		No Quan Values	High	High	2	453.24	40.037	0.007863	0.1473	0.98		K.GVWSELSK.V	[1331-1338]		Not Used
	FALSE	High	[K].HLLPVETQR.[F]			0.0789468	0.00270524	1	1	1	Q14204	Q14204 [1559-1567]	0	1092.62	0	706161		High	High	2	546.812	26.2359	0.001973	0.05579	1.73	26.48	K.HLLPVETQR.F	[1559-1567]		Used
	FALSE	High	[K].LDPYVQR.[L]			0.0808353	0.00270524	1	1	1	Q14204	Q14204 [829-835]	0	890.473	0	237864		High	High	2	445.741	19.6394	0.001973	0.0573	1.04	19.62	K.LDPYVQR.L	[829-835]		Used
	FALSE	High	[K].IDLEVR.[S]			0.076191	0.00260749	1	1	1	Q14204	Q14204 [857-862]	0	744.425	0		No Quan Values	High	High	2	372.716	31.2744	0.001916	0.05357	1.41		K.IDLEVR.S	[857-862]		Not Used
	FALSE	High	[R].IFVFEPPPGVK.[A]			0.0100618	0.000259998	1	1	1	Q14204	Q14204 [4144-4154]	0	1229.69	0	823824		High	High	2	615.35	64.3826	0.0001583	0.005519	2.38	64.27	R.IFVFEPPPGVK.A	[4144-4154]		Used
	FALSE	High	[R].IFTIESTR.[V]			0.0173327	0.000259998	1	1	1	Q14204	Q14204 [717-724]	0	966.525	0		No Quan Values	High	High	2	483.766	36.3461	0.0001583	0.01011	2.18		R.IFTIESTR.V	[717-724]		Not Used
	FALSE	High	[K].KNYMSNPSYNYEIVNR.[A]			0.0111225	0.000259998	1	1	1	Q14204	Q14204 [3369-3384]	1	1991.93	0	491028		High	High	2	996.465	44.4381	0.0001583	0.00618	1.36	43.91	K.KNYMSNPSYNYEIVNR.A	[3369-3384]		Used
	FALSE	High	[R].LAETVFNFQEK.[V]			0.000275421	0	1	1	1	Q14204	Q14204 [836-846]	0	1325.67	0	555458		High	High	2	663.34	59.4322	0	9.93e-05	3.47	59.36	R.LAETVFNFQEK.V	[836-846]		Used
	FALSE	High	[K].KYEFGESDLR.[S]			0.000280687	0	1	1	1	Q14204	Q14204 [4204-4213]	1	1243.6	0	638719		High	High	2	622.302	28.8116	0	0.0001016	3.18	28.88	K.KYEFGESDLR.S	[4204-4213]		Used
	FALSE	High	[R].LADLLGK.[I]			0.13363	0.00559576	1	1	1	Q14204	Q14204 [1604-1610]	0	729.451	0	307470		High	High	2	365.229	34.4439	0.004414	0.1016	1.63	34.52	R.LADLLGK.I	[1604-1610]		Used
FALSE	High	Master Protein	P05165	Propionyl-CoA carboxylase alpha chain, mitochondrial OS=Homo sapiens OX=9606 GN=PCCA PE=1 SV=4	0	388.7	73	53	89	53	1	728	80	7.52	306.69	53	0	5.59663e+08	High
	Checked	Confidence	Annotated Sequence	Modifications	Modifications in Master Proteins	Qvality PEP	Qvality q-value	# Protein Groups	# Proteins	# PSMs	Master Protein Accessions	Positions in Master Proteins	# Missed Cleavages	Theo. MH+ [Da]	# Razor Quan Results	Abundance: F1: Sample	Quan Info	Found in Sample: [S1] F1: Sample	Confidence (by Search Engine): Sequest HT	Charge (by Search Engine): Sequest HT	m/z [Da] (by Search Engine): Sequest HT	RT [min] (by Search Engine): Sequest HT	Percolator q-Value (by Search Engine): Sequest HT	Percolator PEP (by Search Engine): Sequest HT	XCorr (by Search Engine): Sequest HT	Top Apex RT [min]	Sequence in Protein	Positions in Protein	Peptide Group Modifications in Protein	Quan Usage
	FALSE	High	[R].INGWAVECR.[V]	1xCarbamidomethyl [C8(100)]		0.0013092	0	1	1	1	P05165	P05165 [391-399]	0	1104.53	0	5.30941e+06		High	High	2	552.765	34.8766	0	0.0005659	1.76	34.38	R.INGWAVECR.V	[391-399]		Used
	FALSE	High	[K].MADEAVCVGPAPTSK.[S]	1xCarbamidomethyl [C7(100)]		1.37381e-08	0	1	1	2	P05165	P05165 [105-119]	0	1532.71	0	11289402		High	High	2	766.858	33.7079	0	1.574e-09	4.35	33.94	K.MADEAVCVGPAPTSK.S	[105-119]		Used
	FALSE	High	[K].SVHCQAGDTVGEGDLLVELE.[-]	1xCarbamidomethyl [C4(100)]		0.0872657	0.00312942	1	1	1	P05165	P05165 [709-728]	0	2127.99	0	5771053		High	High	2	1064.5	66.2968	0.002232	0.06258	4.42	66.33	K.SVHCQAGDTVGEGDLLVELE.-	[709-728]		Used
	FALSE	High	[R].QCLMVSR.[N]	1xCarbamidomethyl [C2(100)]		0.049147	0.00106762	1	1	1	P05165	P05165 [43-49]	0	893.433	0		No Quan Values	High	High	2	447.22	18.4483	0.0007874	0.03281	1.62		R.QCLMVSR.N	[43-49]		Not Used
	FALSE	High	[K].ILVANRGEIACR.[V]	1xCarbamidomethyl [C11(100)]		0.00730682	0.000259998	1	1	1	P05165	P05165 [66-77]	1	1371.75	0	1.19215e+06		High	High	3	457.922	25.445	0.0001583	0.00385	1.57	25.7	K.ILVANRGEIACR.V	[66-77]		Used
	FALSE	High	[R].LQVEHPVTECITGLDLVQEMIR.[V]	1xCarbamidomethyl [C10(100)]		1.58259e-10	0	1	1	1	P05165	P05165 [354-375]	0	2580.32	0	13264134		High	High	3	860.777	68.0701	0	1.075e-11	7.49	68.02	R.LQVEHPVTECITGLDLVQEMIR.V	[354-375]		Used
	FALSE	High	[R].CLAAEDVVFIGPDTHAIQAMGDKIESK.[L]	1xCarbamidomethyl [C1(100)]		6.25606e-11	0	1	1	2	P05165	P05165 [155-181]	1	2915.43	0	12211695		High	High	3	972.48	66.2377	0	3.823e-12	8.73	66.26	R.CLAAEDVVFIGPDTHAIQAMGDKIESK.L	[155-181]		Used
	FALSE	High	[R].CLAAEDVVFIGPDTHAIQAMGDK.[I]	1xCarbamidomethyl [C1(100)]		1.06521e-09	0	1	1	1	P05165	P05165 [155-177]	0	2458.17	0		No Quan Values	High	High	2	1229.59	65.9907	0	9.046e-11	6.89		R.CLAAEDVVFIGPDTHAIQAMGDK.I	[155-177]		Not Used
	FALSE	High	[R].RAMGEQAVALAR.[A]			0.027785	0.000498078	1	1	2	P05165	P05165 [314-325]	1	1272.68	0	1.1307e+06		High	High	2	636.847	23.5366	0.0003778	0.01726	2.44	23.87	R.RAMGEQAVALAR.A	[314-325]		Used
	FALSE	High	[R].MADALDNYVIR.[G]			9.78031e-05	0	1	1	1	P05165	P05165 [466-476]	0	1280.63	0	26132448		High	High	2	640.819	59.3372	0	3.132e-05	3.73	59.48	R.MADALDNYVIR.G	[466-476]		Used
	FALSE	High	[K].NFYFLEMNTR.[L]			0.0010432	0	1	1	1	P05165	P05165 [344-353]	0	1334.62	0	8340360		High	High	2	667.814	65.672	0	0.0004377	2.63	65.7	K.NFYFLEMNTR.L	[344-353]		Used
	FALSE	High	[R].NLGSVGYDPNEKTFDK.[I]			4.59675e-07	0	1	1	1	P05165	P05165 [50-65]	1	1783.85	0	363563		High	High	2	892.428	38.8115	0	7.891e-08	3.49	38.79	R.NLGSVGYDPNEKTFDK.I	[50-65]		Used
	FALSE	High	[R].NLGSVGYDPNEK.[T]			0.00124477	0	1	1	1	P05165	P05165 [50-61]	0	1292.61	0	754278		High	High	2	646.809	28.9546	0	0.000534	2.64	29.03	R.NLGSVGYDPNEK.T	[50-61]		Used
	FALSE	High	[K].NQLLAIASSLFVAFQLR.[A]			1.90769e-08	0	1	1	1	P05165	P05165 [523-539]	0	1891.08	0	759552		High	High	2	946.044	71.2161	0	2.26e-09	4.58	71.13	K.NQLLAIASSLFVAFQLR.A	[523-539]		Used
	FALSE	High	[R].MPVIKPDIANWELSVK.[L]			1.27924e-09	0	1	1	2	P05165	P05165 [549-564]	0	1840	0	14498037		High	High	2	920.505	65.7149	0	1.112e-10	5.51	65.76	R.MPVIKPDIANWELSVK.L	[549-564]		Used
	FALSE	High	[K].VNILTR.[L]			0.0578681	0.00163093	1	1	4	P05165	P05165 [636-641]	0	715.446	0	7214306		High	High	2	358.227	23.0069	0.007679	0.1448	1.96	22.77	K.VNILTR.L	[636-641]		Used
	FALSE	High	[K].VTEDTSSVLR.[S]			0.000308564	0	1	1	4	P05165	P05165 [654-663]	0	1106.57	0	5.62183e+06		High	High	2	553.788	22.5421	0	0.0001123	2.65	22.74	K.VTEDTSSVLR.S	[654-663]		Used
	FALSE	High	[K].VHTVVASNNGSVFSVEVDGSK.[L]			2.38112e-11	0	1	1	2	P05165	P05165 [569-589]	0	2132.06	0	2.51515e+06		High	High	2	1066.54	51.8169	0	1.306e-12	6.17	51.95	K.VHTVVASNNGSVFSVEVDGSK.L	[569-589]		Used
	FALSE	High	[K].YSSAGTVEFLVDSKK.[N]			8.06278e-07	0	1	1	1	P05165	P05165 [329-343]	1	1630.83	0	5.21527e+06		High	High	2	815.919	50.6784	0	1.474e-07	4.04	50.84	K.YSSAGTVEFLVDSKK.N	[329-343]		Used
	FALSE	High	[K].YSSAGTVEFLVDSK.[K]			1.42318e-06	0	1	1	2	P05165	P05165 [329-342]	0	1502.74	0	9045019		High	High	2	751.872	60.9572	0	2.791e-07	4.25	61.01	K.YSSAGTVEFLVDSK.K	[329-342]		Used
	FALSE	High	[R].VYAEDPYK.[S]			0.00520398	0	1	1	1	P05165	P05165 [400-407]	0	984.467	0	901944		High	High	2	492.737	19.6184	0	0.002636	1.87	19.77	R.VYAEDPYK.S	[400-407]		Used
	FALSE	High	[R].VYAEDPYKSFGLPSIGR.[L]			1.00004e-09	0	1	1	2	P05165	P05165 [400-416]	1	1898.96	0	1.97484e+06		High	High	3	633.66	63.2173	0	8.425e-11	5.39	63.19	R.VYAEDPYKSFGLPSIGR.L	[400-416]		Used
	FALSE	High	[K].VVEEAPSIFLDAETR.[R]			2.10504e-06	0	1	1	1	P05165	P05165 [299-313]	0	1675.85	0	11586773		High	High	2	838.431	64.5642	0	4.302e-07	3.81	64.54	K.VVEEAPSIFLDAETR.R	[299-313]		Used
	FALSE	High	[K].VVEEAPSIFLDAETRR.[A]			2.23805e-07	0	1	1	1	P05165	P05165 [299-314]	1	1831.95	0	12047213		High	High	3	611.323	60.0999	0	3.525e-08	5.08	60.15	K.VVEEAPSIFLDAETRR.A	[299-314]		Used
	FALSE	High	[K].SYLNMDAIMEAIKK.[T]			4.89633e-07	0	1	1	1	P05165	P05165 [120-133]	1	1626.82	0	29567384		High	High	2	813.915	67.1219	0	8.46e-08	4.51	67.14	K.SYLNMDAIMEAIKK.T	[120-133]		Used
	FALSE	High	[K].SYLNMDAIMEAIK.[K]			0.000125108	0	1	1	1	P05165	P05165 [120-132]	0	1498.73	0		No Quan Values	High	High	2	749.868	68.4082	0	4.104e-05	3.66		K.SYLNMDAIMEAIK.K	[120-132]		Not Used
	FALSE	High	[K].SFGLPSIGR.[L]			0.00230942	0	1	1	1	P05165	P05165 [408-416]	0	933.515	0	37949580		High	High	2	467.261	58.4766	0	0.001066	2.42	58.69	K.SFGLPSIGR.L	[408-416]		Used
	FALSE	High	[K].TVAIHSDVDASSVHVK.[M]			5.17657e-11	0	1	1	3	P05165	P05165 [89-104]	0	1664.86	0	2.01051e+07		High	High	3	555.625	25.8558	0	3.096e-12	5.76	26.03	K.TVAIHSDVDASSVHVK.M	[89-104]		Used
	FALSE	High	[R].VDSGIQPGSDISIYYDPMISK.[L]			3.35475e-10	0	1	1	1	P05165	P05165 [431-451]	0	2285.1	0		No Quan Values	High	High	2	1143.05	67.2252	0	2.489e-11	5.1		R.VDSGIQPGSDISIYYDPMISK.L	[431-451]		Not Used
	FALSE	High	[K].FIDNPR.[H]			0.124157	0.00508936	1	1	1	P05165	P05165 [263-268]	0	761.394	0	231576		High	High	2	381.201	14.1432	0.00405	0.09304	1.6	14.15	K.FIDNPR.H	[263-268]		Used
	FALSE	High	[K].FLSDVYPDGFK.[G]			0.00021396	0	1	1	2	P05165	P05165 [503-513]	0	1287.63	0	25904606		High	High	2	644.317	61.8919	0	7.465e-05	3.14	61.97	K.FLSDVYPDGFK.G	[503-513]		Used
	FALSE	High	[R].EIGYPVMIK.[A]			0.00608981	0.000152699	1	1	2	P05165	P05165 [211-219]	0	1049.57	0	33353224		High	High	2	525.288	55.6453	9.332e-05	0.003145	2.36	55.8	R.EIGYPVMIK.A	[211-219]		Used
	FALSE	High	[R].AMGEQAVALAR.[A]			2.51678e-05	0	1	1	2	P05165	P05165 [315-325]	0	1116.58	0	14703485		High	High	2	558.795	34.0393	0	6.873e-06	3.51	33.78	R.AMGEQAVALAR.A	[315-325]		Used
	FALSE	High	[R].AQAVHPGYGFLSENKEFAR.[C]			9.39514e-13	0	1	1	4	P05165	P05165 [136-154]	1	2121.05	0	1.48047e+07		High	High	3	707.689	46.4582	0	3.541e-14	7.29	46.76	R.AQAVHPGYGFLSENKEFAR.C	[136-154]		Used
	FALSE	High	[R].AQAVHPGYGFLSENK.[E]			1.2955e-09	0	1	1	2	P05165	P05165 [136-150]	0	1617.8	0	7.85665e+06		High	High	2	809.406	37.1888	0	1.127e-10	5.36	37.4	R.AQAVHPGYGFLSENK.E	[136-150]		Used
	FALSE	High	[K].AEVNTIPGFDGVVK.[D]			0.000250538	0	1	1	1	P05165	P05165 [187-200]	0	1445.76	0		No Quan Values	High	High	2	723.385	61.4949	0	8.914e-05	3.28		K.AEVNTIPGFDGVVK.D	[187-200]		Not Used
	FALSE	High	[R].EAGGNMSIQFLGTVYK.[V]			8.29031e-09	0	1	1	1	P05165	P05165 [620-635]	0	1714.85	0	13226486		High	High	2	857.927	66.179	0	8.953e-10	4.98	66.22	R.EAGGNMSIQFLGTVYK.V	[620-635]		Used
	FALSE	High	[K].LHDKVHTVVASNNGSVFSVEVDGSK.[L]			2.39452e-08	0	1	1	1	P05165	P05165 [565-589]	1	2625.33	0	243555		High	High	3	875.781	47.3031	0	2.909e-09	5.08	47.31	K.LHDKVHTVVASNNGSVFSVEVDGSK.L	[565-589]		Used
	FALSE	High	[R].LSSQEAASSFGDDRLLIEK.[F]			7.30687e-09	0	1	1	1	P05165	P05165 [244-262]	1	2066.04	0	3.72557e+06		High	High	3	689.352	58.5353	0	7.748e-10	6.77	58.55	R.LSSQEAASSFGDDRLLIEK.F	[244-262]		Used
	FALSE	High	[R].LSSQEAASSFGDDR.[L]			3.53265e-06	0	1	1	1	P05165	P05165 [244-257]	0	1469.65	0	6.9969e+06		High	High	2	735.329	27.9657	0	7.678e-07	4.69	28.09	R.LSSQEAASSFGDDR.L	[244-257]		Used
	FALSE	High	[R].LSQYQEPLHLPGVR.[V]			3.21345e-06	0	1	1	4	P05165	P05165 [417-430]	0	1636.88	0	64509784		High	High	3	546.298	55.9297	0.0001583	0.01018	4.49	55.87	R.LSQYQEPLHLPGVR.V	[417-430]		Used
	FALSE	High	[K].LITYGSDRTEALKR.[M]			0.000324547	0	1	1	3	P05165	P05165 [452-465]	2	1622.89	0	5.93291e+06		High	High	3	541.633	23.4029	0	0.0001193	2.57	23.51	K.LITYGSDRTEALKR.M	[452-465]		Used
	FALSE	High	[K].LITYGSDRTEALK.[R]			2.6305e-05	0	1	1	1	P05165	P05165 [452-464]	1	1466.78	0		No Quan Values	High	High	2	733.896	29.4903	0	7.21e-06	3.27		K.LITYGSDRTEALK.R	[452-464]		Not Used
	FALSE	High	[K].LITYGSDR.[T]			0.0525369	0.00128951	1	1	3	P05165	P05165 [452-459]	0	924.479	0	8.51589e+06		High	High	2	462.743	18.7741	0.0009202	0.03694	1.7	18.47	K.LITYGSDR.T	[452-459]		Used
	FALSE	High	[R].INGWAVECR.[V]			0.00165335	0	1	1	2	P05165	P05165 [391-399]	0	1047.5	0	2.02009e+06		High	High	2	524.256	40.5177	0	0.002652	3.12	40.63	R.INGWAVECR.V	[391-399]		Used
	FALSE	High	[K].LNVTSTWNLASPLLSVSVDGTQR.[T]			6.39957e-09	0	1	1	1	P05165	P05165 [590-612]	0	2458.29	0		No Quan Values	High	High	2	1229.65	68.7376	0	6.713e-10	4.43		K.LNVTSTWNLASPLLSVSVDGTQR.T	[590-612]		Not Used
	FALSE	High	[K].KAEVNTIPGFDGVVKDAEEAVR.[I]			1.93964e-16	0	1	1	1	P05165	P05165 [186-207]	2	2344.21	0	11705076		High	High	3	782.077	64.1027	0	2.734e-18	9.04	64.17	K.KAEVNTIPGFDGVVKDAEEAVR.I	[186-207]		Used
	FALSE	High	[K].KAEVNTIPGFDGVVK.[D]			4.15025e-11	0	1	1	2	P05165	P05165 [186-200]	1	1573.86	0	8645789		High	High	2	787.433	52.4601	0	2.425e-12	6.31	52.2	K.KAEVNTIPGFDGVVK.D	[186-200]		Used
	FALSE	High	[R].GVTHNIALLR.[E]			0.00033921	0	1	1	3	P05165	P05165 [477-486]	0	1093.65	0	35082672		High	High	2	547.327	32.1005	0	0.0002136	3.42	32.33	R.GVTHNIALLR.E	[477-486]		Used
	FALSE	High	[K].HGNALWLNER.[E]			9.41676e-05	0	1	1	2	P05165	P05165 [279-288]	0	1209.61	0	20924728		High	High	2	605.31	30.7095	0	2.999e-05	4.23	30.42	K.HGNALWLNER.E	[279-288]		Used
	FALSE	High	[R].HIEIQVLGDK.[H]			4.47054e-05	0	1	1	2	P05165	P05165 [269-278]	0	1151.64	0	16994384		High	High	2	576.324	37.7019	0	2.314e-05	3.84	37.96	R.HIEIQVLGDK.H	[269-278]		Used
	FALSE	High	[R].HIEIQVLGDKHGNALWLNER.[E]			2.64596e-12	0	1	1	1	P05165	P05165 [269-288]	1	2342.24	0	1.29734e+06		High	High	3	781.418	59.7445	0	1.121e-13	7.22	59.69	R.HIEIQVLGDKHGNALWLNER.E	[269-288]		Used
	FALSE	High	[R].IAWDDEETRDGFR.[L]			1.01393e-05	0	1	1	1	P05165	P05165 [231-243]	1	1609.72	0	6.29303e+06		High	High	2	805.366	42.9404	0	2.498e-06	2.46	43.12	R.IAWDDEETRDGFR.L	[231-243]		Used
	FALSE	High	[K].KNFYFLEMNTR.[L]			6.55861e-06	0	1	1	1	P05165	P05165 [343-353]	1	1462.71	0	11933564		High	High	2	731.861	57.7006	0	1.528e-06	3.22	57.82	K.KNFYFLEMNTR.L	[343-353]		Used
FALSE	High	Master Protein	P11498	Pyruvate carboxylase, mitochondrial OS=Homo sapiens OX=9606 GN=PC PE=1 SV=2	0	373.1	70	60	81	60	1	1178	129.6	6.84	278.71	60	0	5.2915e+08	High
	Checked	Confidence	Annotated Sequence	Modifications	Modifications in Master Proteins	Qvality PEP	Qvality q-value	# Protein Groups	# Proteins	# PSMs	Master Protein Accessions	Positions in Master Proteins	# Missed Cleavages	Theo. MH+ [Da]	# Razor Quan Results	Abundance: F1: Sample	Quan Info	Found in Sample: [S1] F1: Sample	Confidence (by Search Engine): Sequest HT	Charge (by Search Engine): Sequest HT	m/z [Da] (by Search Engine): Sequest HT	RT [min] (by Search Engine): Sequest HT	Percolator q-Value (by Search Engine): Sequest HT	Percolator PEP (by Search Engine): Sequest HT	XCorr (by Search Engine): Sequest HT	Top Apex RT [min]	Sequence in Protein	Positions in Protein	Peptide Group Modifications in Protein	Quan Usage
	FALSE	High	[R].INGCAIQCR.[V]	2xCarbamidomethyl [C4(100); C8(100)]		0.00127658	0	1	1	1	P11498	P11498 [369-377]	0	1091.51	0	4212397		High	High	2	546.258	14.4753	0	0.0005508	2.8	14.64	R.INGCAIQCR.V	[369-377]		Used
	FALSE	High	[R].GLYAAFDCTATMK.[S]	1xCarbamidomethyl [C8(100)]		3.8663e-05	0	1	1	3	P11498	P11498 [843-855]	0	1448.65	0	10097678		High	High	2	724.831	59.0764	0	7.14e-05	3.7	59.15	R.GLYAAFDCTATMK.S	[843-855]		Used
	FALSE	High	[R].ADFAQACQDAGVR.[F]	1xCarbamidomethyl [C7(100)]		2.1904e-05	0	1	1	1	P11498	P11498 [125-137]	0	1408.63	0	11506599		High	High	2	704.816	30.0457	0	5.877e-06	3.99	30.19	R.ADFAQACQDAGVR.F	[125-137]		Used
	FALSE	High	[R].AGTHILCIK.[D]	1xCarbamidomethyl [C7(100)]		0.000389745	0	1	1	5	P11498	P11498 [733-741]	0	1012.56	0	8.06566e+06		High	High	2	506.784	23.7768	0	0.0001466	3.42	23.46	R.AGTHILCIK.D	[733-741]		Used
	FALSE	High	[R].FLYECPWR.[R]	1xCarbamidomethyl [C5(100)]		0.00999893	0.000259998	1	1	1	P11498	P11498 [618-625]	0	1170.54	0	35237880		High	High	2	585.774	60.0415	0.0001583	0.005489	2.38	60.12	R.FLYECPWR.R	[618-625]		Used
	FALSE	High	[R].INGCAIQCR.[V]	1xCarbamidomethyl [C4(100)]		0.0144638	0.000259998	1	1	1	P11498	P11498 [369-377]	0	1034.49	0	116301		High	High	2	517.747	18.0116	0.0001583	0.00831	2.15	18.07	R.INGCAIQCR.V	[369-377]		Used
	FALSE	High	[R].ACTELGIR.[T]	1xCarbamidomethyl [C2(100)]		0.0111924	0.000259998	1	1	1	P11498	P11498 [55-62]	0	919.467	0	2.11809e+06		High	High	2	460.237	22.1412	0.0001583	0.00623	2.4	22.36	R.ACTELGIR.T	[55-62]		Used
	FALSE	High	[K].FCEVAKENGMDVFR.[V]	1xCarbamidomethyl [C2(100)]		0.00133421	0	1	1	1	P11498	P11498 [662-675]	1	1701.77	0		No Quan Values	High	High	3	567.929	48.2055	0	0.0005784	1.4		K.FCEVAKENGMDVFR.V	[662-675]		Not Used
	FALSE	High	[K].DMAGLLKPTACTMLVSSLR.[D]	1xCarbamidomethyl [C11(100)]		2.04251e-12	0	1	1	1	P11498	P11498 [742-760]	0	2064.07	0	14485368		High	High	2	1032.54	67.4353	0	8.398e-14	4.5	67.43	K.DMAGLLKPTACTMLVSSLR.D	[742-760]		Used
	FALSE	High	[R].QVFFELNGQLR.[S]			0.00210103	0	1	1	1	P11498	P11498 [1075-1085]	0	1350.72	0	9812488		High	High	2	675.862	63.9715	0	0.0009589	3.16	64.05	R.QVFFELNGQLR.S	[1075-1085]		Used
	FALSE	High	[K].QVGYENAGTVEFLVDR.[H]			8.99309e-06	0	1	1	1	P11498	P11498 [301-316]	0	1796.88	0		No Quan Values	High	High	2	898.947	64.3613	0	2.179e-06	3.23		K.QVGYENAGTVEFLVDR.H	[301-316]		Not Used
	FALSE	High	[K].IVGDLAQFMVQNGLSR.[A]			1.21851e-08	0	1	1	1	P11498	P11498 [913-928]	0	1747.92	0	24462196		High	High	2	874.461	67.8021	0	1.378e-09	5.17	67.82	K.IVGDLAQFMVQNGLSR.A	[913-928]		Used
	FALSE	High	[R].RLEYKPIK.[K]			0.0898623	0.00312942	1	1	1	P11498	P11498 [31-38]	1	1046.64	0	1147112		High	High	3	349.55	12.9061	0.002294	0.06484	2.68	12.94	R.RLEYKPIK.K	[31-38]		Used
	FALSE	High	[R].NHPGLLLMDTTFR.[D]			3.44456e-06	0	1	1	1	P11498	P11498 [559-571]	0	1514.78	0	24317770		High	High	2	757.893	61.9476	0	7.446e-07	3.62	62.04	R.NHPGLLLMDTTFR.D	[559-571]		Used
	FALSE	High	[R].QKADEAYLIGR.[G]			3.79376e-05	0	1	1	2	P11498	P11498 [78-88]	1	1263.67	0	4553109		High	High	2	632.338	25.9629	0	1.082e-05	2.84	25.66	R.QKADEAYLIGR.G	[78-88]		Used
	FALSE	High	[K].VMVANRGEIAIR.[V]			0.056489	0.0015193	1	1	1	P11498	P11498 [40-51]	1	1328.75	0	1.33007e+06		High	High	2	664.877	31.3269	0.001059	0.0382	1.88	31.5	K.VMVANRGEIAIR.V	[40-51]		Used
	FALSE	High	[R].VFDYSEYWEGAR.[G]			6.76895e-06	0	1	1	1	P11498	P11498 [831-842]	0	1521.66	0	11019663		High	High	2	761.336	63.3878	0	1.591e-06	3.6	63.45	R.VFDYSEYWEGAR.G	[831-842]		Used
	FALSE	High	[K].VLKDLPR.[V]			0.0274436	0.000498078	1	1	1	P11498	P11498 [967-973]	1	840.53	0	4878142		High	High	2	420.769	16.0772	0.0003778	0.01703	1.77	16.21	K.VLKDLPR.V	[967-973]		Used
	FALSE	High	[K].YSLQYYMGLAEELVR.[A]			5.99257e-07	0	1	1	1	P11498	P11498 [718-732]	0	1834.9	0	5.76891e+06		High	High	2	917.956	69.5265	0	1.058e-07	4.89	69.5	K.YSLQYYMGLAEELVR.A	[718-732]		Used
	FALSE	High	[K].VVEIAPAAHLDPQLR.[T]			2.7915e-07	0	1	1	2	P11498	P11498 [274-288]	0	1628.91	0	15967649		High	High	2	814.959	56.0655	0	4.522e-08	4.36	56.24	K.VVEIAPAAHLDPQLR.T	[274-288]		Used
	FALSE	High	[R].VVHSYEELEENYTR.[A]			0.000242753	0	1	1	1	P11498	P11498 [206-219]	0	1767.82	0	2.87401e+06		High	High	3	589.945	39.4171	0	8.604e-05	4.53	39.56	R.VVHSYEELEENYTR.A	[206-219]		Used
	FALSE	High	[R].SVVEFLQGYIGVPHGGFPEPFR.[S]			1.14476e-11	0	1	1	1	P11498	P11498 [943-964]	0	2432.24	0	16286854		High	High	3	811.419	68.4318	0	5.74e-13	5.95	68.43	R.SVVEFLQGYIGVPHGGFPEPFR.S	[943-964]		Used
	FALSE	High	[K].SGNSDVYENEIPGGQYTNLHFQAHSMGLGSK.[F]			3.03241e-10	0	1	1	1	P11498	P11498 [856-886]	0	3337.52	0	6.01819e+06		High	High	3	1113.18	61.3557	0	2.229e-11	7.75	61.34	K.SGNSDVYENEIPGGQYTNLHFQAHSMGLGSK.F	[856-886]		Used
	FALSE	High	[R].SFQPDTGRIEVFR.[S]			0.00389594	0	1	1	1	P11498	P11498 [386-398]	1	1551.79	0	1.71725e+06		High	High	2	776.399	52.0037	0	0.001916	2.24	52.2	R.SFQPDTGRIEVFR.S	[386-398]		Used
	FALSE	High	[R].SLPDLGLRQENIR.[I]			0.0271062	0.000498078	1	1	1	P11498	P11498 [356-368]	1	1510.83	0	1.37341e+06		High	High	2	755.921	49.7157	0.0003778	0.01677	2.08	49.73	R.SLPDLGLRQENIR.I	[356-368]		Used
	FALSE	High	[R].SLPDLGLR.[Q]			0.0541505	0.00128951	1	1	2	P11498	P11498 [356-363]	0	870.504	0	7.29395e+06		High	High	2	435.755	51.7696	0.0009202	0.03639	1.63	51.44	R.SLPDLGLR.Q	[356-363]		Used
	FALSE	High	[R].TVAIYSEQDTGQMHR.[Q]			4.98995e-07	0	1	1	3	P11498	P11498 [63-77]	0	1735.81	0	3.55074e+06		High	High	2	868.407	27.8255	0	8.663e-08	4.07	27.97	R.TVAIYSEQDTGQMHR.Q	[63-77]		Used
	FALSE	High	[R].TSTAPAASPNVR.[R]			0.000741954	0	1	1	2	P11498	P11498 [19-30]	0	1171.61	0	4353597		High	High	2	586.307	13.5849	0	0.000299	2.71	13.72	R.TSTAPAASPNVR.R	[19-30]		Used
	FALSE	High	[R].VEGRPGASLPPLDLQALEK.[E]			5.14999e-07	0	1	1	1	P11498	P11498 [974-992]	0	1990.1	0	21379290		High	High	3	664.036	63.5931	0	8.961e-08	4.94	63.64	R.VEGRPGASLPPLDLQALEK.E	[974-992]		Used
	FALSE	High	[K].VAKENNVDAVHPGYGFLSER.[A]			0.000741954	0	1	1	1	P11498	P11498 [105-124]	1	2202.09	0	742347		High	High	3	734.702	43.9744	0	0.0002995	1.06	44.02	K.VAKENNVDAVHPGYGFLSER.A	[105-124]		Used
	FALSE	High	[R].TKYSLQYYMGLAEELVR.[A]			1.40795e-05	0	1	1	1	P11498	P11498 [716-732]	1	2064.05	0		No Quan Values	High	High	3	688.688	68.5777	0	3.584e-06	4.08		R.TKYSLQYYMGLAEELVR.A	[716-732]		Not Used
	FALSE	High	[K].TNIAFLQNVLNNQQFLAGTVDTQFIDENPELFQLRPAQNR.[A]			9.35349e-12	0	1	1	1	P11498	P11498 [457-496]	0	4617.35	0		No Quan Values	High	High	4	1155.09	69.4364	0	4.596e-13	10.34		K.TNIAFLQNVLNNQQFLAGTVDTQFIDENPELFQLRPAQNR.A	[457-496]		Not Used
	FALSE	High	[R].FIGPSPEVVRK.[M]			0.00094302	0	1	1	1	P11498	P11498 [138-148]	1	1228.7	0	2.92309e+06		High	High	2	614.856	30.9644	0	0.0003918	1.98	31.19	R.FIGPSPEVVRK.M	[138-148]		Used
	FALSE	High	[R].FIGPSPEVVR.[K]			0.00258688	0	1	1	1	P11498	P11498 [138-147]	0	1100.61	0		No Quan Values	High	High	2	550.809	45.2529	0	0.001213	2.39	45.34	R.FIGPSPEVVR.K	[138-147]		Not Used
	FALSE	High	[K].ENNVDAVHPGYGFLSER.[A]			3.77258e-08	0	1	1	1	P11498	P11498 [108-124]	0	1903.89	0	7.82154e+06		High	High	2	952.451	52.5667	0	4.846e-09	5.29	52.81	K.ENNVDAVHPGYGFLSER.A	[108-124]		Used
	FALSE	High	[K].ENGMDVFR.[V]			0.00792816	0.000259998	1	1	1	P11498	P11498 [668-675]	0	967.43	0	3.40687e+06		High	High	2	484.219	35.0106	0.0001583	0.004229	2.4	35.19	K.ENGMDVFR.V	[668-675]		Used
	FALSE	High	[R].ELIPNIPFQMLLR.[G]			3.42925e-05	0	1	1	1	P11498	P11498 [632-644]	0	1583.9	0	21329988		High	High	2	792.452	69.4237	0	9.673e-06	2.98	69.42	R.ELIPNIPFQMLLR.G	[632-644]		Used
	FALSE	High	[R].GLAPVQAYLHIPDIIK.[V]			8.61038e-09	0	1	1	1	P11498	P11498 [89-104]	0	1748.01	0	10231786		High	High	2	874.51	67.6462	0	9.288e-10	5.6	67.64	R.GLAPVQAYLHIPDIIK.V	[89-104]		Used
	FALSE	High	[R].GANAVGYTNYPDNVVFK.[F]			5.68677e-08	0	1	1	1	P11498	P11498 [645-661]	0	1828.89	0	25834218		High	High	2	914.947	60.4123	0	7.651e-09	4.6	60.44	R.GANAVGYTNYPDNVVFK.F	[645-661]		Used
	FALSE	High	[K].ASPSPTDPVVPAVPIGPPPAGFR.[D]			1.61587e-09	0	1	1	1	P11498	P11498 [520-542]	0	2226.19	0	17633632		High	High	2	1113.59	67.2454	0	1.443e-10	3.62	67.25	K.ASPSPTDPVVPAVPIGPPPAGFR.D	[520-542]		Used
	FALSE	High	[R].AEAEAQAEELSFPR.[S]			2.35399e-07	0	1	1	1	P11498	P11498 [929-942]	0	1547.73	0	9117506		High	High	2	774.371	50.4357	0	3.742e-08	4.75	50.72	R.AEAEAQAEELSFPR.S	[929-942]		Used
	FALSE	High	[R].ALAEFR.[V]			0.16414	0.00875282	1	1	1	P11498	P11498 [446-451]	0	706.388	0	1294759		High	High	2	353.698	21.3147	0.007263	0.1283	1.15	21.53	R.ALAEFR.V	[446-451]		Used
	FALSE	High	[K].ALAVSDLNR.[A]			0.00441866	0	1	1	1	P11498	P11498 [1062-1070]	0	958.532	0	11084606		High	High	2	479.769	29.9603	0	0.002195	2.59	30.18	K.ALAVSDLNR.A	[1062-1070]		Used
	FALSE	High	[R].AIAIAAGVPVVPGTDAPITSLHEAHEFSNTYGFPIIFK.[A]			3.36102e-09	0	1	1	1	P11498	P11498 [157-194]	0	3951.07	0	24683848		High	High	4	988.523	68.3518	0	3.272e-10	6.92	68.32	R.AIAIAAGVPVVPGTDAPITSLHEAHEFSNTYGFPIIFK.A	[157-194]		Used
	FALSE	High	[K].DTQAMKEMHFHPK.[A]			0.0898623	0.00312942	1	1	1	P11498	P11498 [1091-1103]	1	1599.74	0		No Quan Values	High	High	3	533.918	17.5708	0.002294	0.06477	0.93		K.DTQAMKEMHFHPK.A	[1091-1103]		Not Used
	FALSE	High	[R].EGPEGFAR.[A]			0.00833635	0.000259998	1	1	1	P11498	P11498 [548-555]	0	862.405	0	2.44945e+06		High	High	2	431.706	16.3506	0.0001583	0.004483	1.58	16.11	R.EGPEGFAR.A	[548-555]		Used
	FALSE	High	[R].DAHQSLLATR.[V]			0.000289688	0	1	1	1	P11498	P11498 [572-581]	0	1111.59	0	8.12526e+06		High	High	2	556.297	17.8531	0	0.0001048	2.84	18.05	R.DAHQSLLATR.V	[572-581]		Used
	FALSE	High	[K].DFTATFGPLDSLNTR.[L]			1.10556e-06	0	1	1	2	P11498	P11498 [1022-1036]	0	1654.81	0		No Quan Values	High	High	2	827.907	67.7564	0	2.099e-07	3.15		K.DFTATFGPLDSLNTR.L	[1022-1036]		Not Used
	FALSE	High	[K].LLHYLGHVMVNGPTTPIPVK.[A]			2.32011e-08	0	1	1	1	P11498	P11498 [500-519]	0	2186.22	0	9508897		High	High	3	729.41	62.4839	0	2.814e-09	6.16	62.76	K.LLHYLGHVMVNGPTTPIPVK.A	[500-519]		Used
	FALSE	High	[R].LQVEHTVTEEITDVDLVHAQIHVAEGR.[S]			1.48959e-12	0	1	1	1	P11498	P11498 [329-355]	0	3038.55	0	2.30104e+06		High	High	4	760.394	63.1427	0	5.892e-14	7.31	63.08	R.LQVEHTVTEEITDVDLVHAQIHVAEGR.S	[329-355]		Used
	FALSE	High	[K].KAYVEANQMLGDLIK.[V]			1.67081e-08	0	1	1	2	P11498	P11498 [892-906]	1	1692.9	0	1.01884e+07		High	High	3	564.971	62.6426	0	5.329e-06	4.32	62.72	K.KAYVEANQMLGDLIK.V	[892-906]		Used
	FALSE	High	[K].HYFIEVNSR.[L]			0.00094302	0	1	1	2	P11498	P11498 [320-328]	0	1164.58	0	11582136		High	High	2	582.794	30.1986	0	0.0005136	2.85	30.39	K.HYFIEVNSR.L	[320-328]		Used
	FALSE	High	[K].KIAPYVAHNFSK.[L]			1.72762e-07	0	1	1	2	P11498	P11498 [589-600]	1	1374.75	0	2.64158e+06		High	High	3	458.922	22.5042	0	2.645e-08	5.26	22.54	K.KIAPYVAHNFSK.L	[589-600]		Used
	FALSE	High	[R].HGEEVTPEDVLSAAMYPDVFAHFK.[D]			1.59261e-10	0	1	1	1	P11498	P11498 [998-1021]	0	2689.26	0	10508064		High	High	3	897.091	68.0731	0	1.088e-11	7.99	68.04	R.HGEEVTPEDVLSAAMYPDVFAHFK.D	[998-1021]		Used
	FALSE	High	[R].GTPLDTEVPMER.[V]			8.67476e-05	0	1	1	2	P11498	P11498 [819-830]	0	1344.65	0	10857424		High	High	2	672.826	47.2815	0	2.738e-05	3.07	47.55	R.GTPLDTEVPMER.V	[819-830]		Used
	FALSE	High	[R].HIEVQILGDQYGNILHLYER.[D]			9.04173e-20	0	1	1	1	P11498	P11498 [244-263]	0	2410.25	0	10154538		High	High	3	804.088	67.0467	0	5.239e-22	8.72	67.03	R.HIEVQILGDQYGNILHLYER.D	[244-263]		Used
	FALSE	High	[R].LDNASAFQGAVISPHYDSLLVK.[V]			3.20372e-11	0	1	1	2	P11498	P11498 [407-428]	0	2345.21	0	22926803		High	High	3	782.41	65.113	0	1.816e-12	7.72	65.17	R.LDNASAFQGAVISPHYDSLLVK.V	[407-428]		Used
	FALSE	High	[K].LFSMENWGGATFDVAMR.[F]			4.79549e-08	0	1	1	1	P11498	P11498 [601-617]	0	1931.88	0	4.0631e+06		High	High	2	966.442	68.3672	0	6.327e-09	5.14	68.36	K.LFSMENWGGATFDVAMR.F	[601-617]		Used
	FALSE	High	[R].LFLQGPK.[I]			0.020378	0.000259998	1	1	2	P11498	P11498 [1037-1043]	0	802.482	0	15084902		High	High	2	401.745	35.7267	0.0003118	0.01442	1.75	35.43	R.LFLQGPK.I	[1037-1043]		Used
	FALSE	High	[K].IAPYVAHNFSK.[L]			0.000241226	0	1	1	2	P11498	P11498 [590-600]	0	1246.66	0	18710076		High	High	2	623.833	27.225	0	8.584e-05	2.65	26.9	K.IAPYVAHNFSK.L	[590-600]		Used
	FALSE	High	[K].IAEEFEVELER.[G]			0.000239708	0	1	1	1	P11498	P11498 [1044-1054]	0	1363.67	0		No Quan Values	High	High	2	682.341	60.6323	0	8.505e-05	3.52		K.IAEEFEVELER.G	[1044-1054]		Not Used
FALSE	High	Master Protein	P46019	Phosphorylase b kinase regulatory subunit alpha, liver isoform OS=Homo sapiens OX=9606 GN=PHKA2 PE=1 SV=1	0	304.019	45	52	152	41	1	1235	138.3	6.44	434.51	52	0	1.0084e+08	High
	Checked	Confidence	Annotated Sequence	Modifications	Modifications in Master Proteins	Qvality PEP	Qvality q-value	# Protein Groups	# Proteins	# PSMs	Master Protein Accessions	Positions in Master Proteins	# Missed Cleavages	Theo. MH+ [Da]	# Razor Quan Results	Abundance: F1: Sample	Quan Info	Found in Sample: [S1] F1: Sample	Confidence (by Search Engine): Sequest HT	Charge (by Search Engine): Sequest HT	m/z [Da] (by Search Engine): Sequest HT	RT [min] (by Search Engine): Sequest HT	Percolator q-Value (by Search Engine): Sequest HT	Percolator PEP (by Search Engine): Sequest HT	XCorr (by Search Engine): Sequest HT	Top Apex RT [min]	Sequence in Protein	Positions in Protein	Peptide Group Modifications in Protein	Quan Usage
	FALSE	High	[R].IELAYLCTCWR.[M]	2xCarbamidomethyl [C7(100); C9(100)]		0.00012276	0	1	1	1	P46019	P46019 [545-555]	0	1484.7	0		No Quan Values	High	High	2	742.855	66.6409	0	4.031e-05	3.84		R.IELAYLCTCWR.M	[545-555]		Not Used
	FALSE	High	[K].KVEVLAEACTDLLSHQK.[Q]	1xCarbamidomethyl [C9(100)]		0.0091588	0.000259998	1	1	1	P46019	P46019 [833-849]	1	1941.01	0		No Quan Values	High	High	3	647.675	53.6311	0.0001583	0.004961	1.37		K.KVEVLAEACTDLLSHQK.Q	[833-849]		Not Used
	FALSE	High	[K].LVEQLKDCSNLQDQADILYILYVIK.[G]	1xCarbamidomethyl [C8(100)]		3.42925e-05	0	1	1	1	P46019	P46019 [763-787]	1	2994.59	0		No Quan Values	High	High	3	998.863	69.1407	0	9.704e-06	3.63		K.LVEQLKDCSNLQDQADILYILYVIK.G	[763-787]		Not Used
	FALSE	High	[R].SYLPPLCK.[N]	1xCarbamidomethyl [C7(100)]		0.0108474	0.000259998	1	1	1	P46019	P46019 [675-682]	0	977.512	0	974811		High	High	2	489.26	42.2641	0.0001583	0.006012	0.85	42.5	R.SYLPPLCK.N	[675-682]		Used
	FALSE	High	[R].GLLQCMMR.[Q]	1xCarbamidomethyl [C5(100)]		0.0392185	0.000838172	1	1	2	P46019	P46019 [87-94]	0	1008.48	0	6.52619e+06		High	High	2	504.742	55.1258	0.0009887	0.03769	1.95	55.38	R.GLLQCMMR.Q	[87-94]		Used
	FALSE	High	[K].SVIHVLPDEVEHCQSILFSMLPR.[A]	1xCarbamidomethyl [C13(100)]		5.69077e-11	0	1	1	1	P46019	P46019 [226-248]	0	2706.37	0		No Quan Values	High	High	2	1353.7	67.7819	0	3.442e-12	4.38		K.SVIHVLPDEVEHCQSILFSMLPR.A	[226-248]		Not Used
	FALSE	High	[R].KKVEVLAEACTDLLSHQK.[Q]	1xCarbamidomethyl [C10(100)]		1.10997e-14	0	1	1	1	P46019	P46019 [832-849]	2	2069.11	0		No Quan Values	High	High	3	690.373	45.5907	0	2.487e-16	7.99		R.KKVEVLAEACTDLLSHQK.Q	[832-849]		Not Used
	FALSE	High	[K].CHGLSIDGYVLPSSTTR.[E]	1xCarbamidomethyl [C1(100)]		0.000322505	0	1	1	3	P46019	P46019 [1095-1111]	0	1862.91	0	1.08039e+06		High	High	3	621.639	61.1053	0	0.0001181	3.26	59.73	K.CHGLSIDGYVLPSSTTR.E	[1095-1111]		Used
	FALSE	High	[R].RFSADEQFFSVGQAASSSAHSSK.[S]			3.0868e-14	0	1	1	3	P46019	P46019 [1013-1035]	1	2431.13	0	2.37258e+06		High	High	3	811.048	49.2043	0	7.834e-16	9.14	49.33	R.RFSADEQFFSVGQAASSSAHSSK.S	[1013-1035]		Used
	FALSE	High	[R].RRLDGALNR.[V]			0.000145575	0	2	2	10	P46020; P46019	P46020 [1058-1066]; P46019 [1071-1079]	2	1070.62	0	6.48289e+06	Shared	High	High	3	357.544	10.9212	0	0.0001922	4.1	10.66	R.RRLDGAINR.V	[1071-1079]		Not Used
	FALSE	High	[R].MTGRPTLTFPISR.[T]			3.56165e-05	0	1	1	2	P46019	P46019 [556-568]	0	1476.8	0	5.86828e+06		High	High	3	492.938	53.3457	0	1.543e-05	4.08	53.04	R.MTGRPTLTFPISR.T	[556-568]		Used
	FALSE	High	[K].NLLHHILSGKEFGVER.[S]			1.48959e-12	0	2	2	4	P46020; P46019	P46020 [956-971]; P46019 [953-968]	1	1849.01	0	1.11626e+08	Shared	High	High	3	617.008	59.5715	0	5.889e-14	7.38	60.08	K.NLLHHILSGKEFGVER.S	[953-968]		Not Used
	FALSE	High	[K].NLLHHILSGK.[E]			9.18193e-05	0	2	2	47	P46020; P46019	P46020 [956-965]; P46019 [953-962]	0	1131.66	0	1.44756e+09	Shared	High	High	2	566.335	42.8264	0	8.065e-05	4.56	36.07	K.NLLHHILSGK.E	[953-962]		Not Used
	FALSE	High	[K].NMNLSGRPYR.[H]			0.0133353	0.000259998	1	1	1	P46019	P46019 [491-500]	0	1207.6	0	3.60463e+06		High	High	2	604.304	17.4721	0.0001583	0.007577	2.37	17.59	K.NMNLSGRPYR.H	[491-500]		Used
	FALSE	High	[K].QLTVGLPPEPR.[E]			0.00126855	0	1	1	4	P46019	P46019 [850-860]	0	1206.68	0	1.77588e+06		High	High	2	603.846	53.3395	0	0.001495	3.46	53.03	K.QLTVGLPPEPR.E	[850-860]		Used
	FALSE	High	[K].VPESDFQWPR.[D]			0.0276138	0.000498078	1	1	1	P46019	P46019 [743-752]	0	1260.6	0	2045879		High	High	2	630.804	55.648	0.0003778	0.01707	0.84	55.97	K.VPESDFQWPR.D	[743-752]		Used
	FALSE	High	[R].VPVGFYQR.[V]			0.00447463	0	1	1	2	P46019	P46019 [1080-1087]	0	965.52	0	7492801		High	High	2	483.264	33.0414	9.332e-05	0.002813	2.27	33.23	R.VPVGFYQR.V	[1080-1087]		Used
	FALSE	High	[R].VPQPEYR.[Q]			0.0141068	0.000259998	2	2	4	P46020; P46019	P46020 [1118-1124]; P46019 [1131-1137]	0	888.457	0	397791264	Shared	High	High	2	444.733	15.2589	0.004292	0.09819	1.87	15.03	R.VPQPEYR.Q	[1131-1137]		Not Used
	FALSE	High	[R].YISGLLR.[K]			0.0314359	0.000498078	2	2	30	P46020; P46019	P46020 [828-834]; P46019 [825-831]	0	821.488	0	6.18835e+08	Shared	High	High	2	411.248	38.0352	0.002615	0.07004	2.16	37.14	R.YISGLLR.K	[825-831]		Not Used
	FALSE	High	[R].YISGILRK.[K]			0.0123712	0.000259998	2	2	26	P46020; P46019	P46020 [828-835]; P46019 [825-832]	1	949.583	0	1.35979e+08	Shared	High	High	2	475.295	24.5821	0.0001583	0.007032	2.35	23.3	R.YISGLLRK.K	[825-832]		Not Used
	FALSE	High	[R].SSTPSSPTGTSSSDSGGHHIGWGER.[Q]			6.42807e-10	0	1	1	1	P46019	P46019 [1039-1063]	0	2471.08	0	596638		High	High	3	824.365	23.5311	0	5.159e-11	4.65	23.7	R.SSTPSSPTGTSSSDSGGHHIGWGER.Q	[1039-1063]		Used
	FALSE	High	[R].SRSNSGVRLDGYAR.[L]			0.000453496	0	2	2	1	P46020; P46019	P46020 [3-16]; P46019 [3-16]	2	1537.78	0	4.58838e+06	Shared	High	High	3	513.265	15.0153	0	0.0001734	2.72	15.08	R.SRSNSGVRLDGYAR.L	[3-16]		Not Used
	FALSE	High	[R].SVRPIHSSTSSPTISIHEVGHTGVTK.[T]			6.08865e-12	0	1	1	1	P46019	P46019 [969-994]	0	2714.42	0		No Quan Values	High	High	3	905.474	29.9445	0	2.842e-13	6.09		R.SVRPIHSSTSSPTISIHEVGHTGVTK.T	[969-994]		Not Used
	FALSE	High	[R].SNSGVRLDGYAR.[L]			0.00501123	0	2	2	2	P46020; P46019	P46020 [5-16]; P46019 [5-16]	1	1294.65	0	11631596	Shared	High	High	2	647.828	20.0849	0	0.002538	3.39	19.83	R.SNSGVRLDGYAR.L	[5-16]		Not Used
	FALSE	High	[K].VADYGMWER.[G]			0.00547251	0.000152699	1	1	1	P46019	P46019 [178-186]	0	1126.5	0	615036		High	High	2	563.753	42.5427	9.332e-05	0.00279	1.94	42.62	K.VADYGMWER.G	[178-186]		Used
	FALSE	High	[K].TNQGIPELNASSVGMAK.[A]			1.81244e-05	0	1	1	1	P46019	P46019 [190-206]	0	1716.86	0	2.37148e+06		High	High	2	858.932	57.5429	0	4.767e-06	4.06	57.66	K.TNQGIPELNASSVGMAK.A	[190-206]		Used
	FALSE	High	[R].TMLTNDGSDIHSAVLSTIR.[K]			2.25381e-10	0	1	1	1	P46019	P46019 [569-587]	0	2031.02	0	6.92844e+06		High	High	3	677.677	60.6549	0	1.604e-11	6.51	60.74	R.TMLTNDGSDIHSAVLSTIR.K	[569-587]		Used
	FALSE	High	[R].FSADEQFFSVGQAASSSAHSSK.[S]			4.88149e-12	0	1	1	1	P46019	P46019 [1014-1035]	0	2275.03	0	1.49206e+06		High	High	3	759.013	57.7996	0	2.219e-13	5.59	57.78	R.FSADEQFFSVGQAASSSAHSSK.S	[1014-1035]		Used
	FALSE	High	[R].FLRDGYK.[T]			0.0355526	0.000733048	2	2	3	P46020; P46019	P46020 [296-302]; P46019 [296-302]	1	898.478	0	8.34375e+06	Shared	High	High	2	449.742	13.9531	0.002873	0.07205	2.75	13.55	R.FLRDGYK.T	[296-302]		Not Used
	FALSE	High	[K].FAVHVESVLNRVPQPEYR.[Q]			0.000244291	0	1	1	1	P46019	P46019 [1120-1137]	1	2140.13	0		No Quan Values	High	High	3	714.048	60.6815	0	8.697e-05	3.9		K.FAVHVESVLNRVPQPEYR.Q	[1120-1137]		Not Used
	FALSE	High	[K].FAVHVESVLNR.[V]			1.32181e-05	0	1	1	2	P46019	P46019 [1120-1130]	0	1270.69	0	2973800		High	High	2	635.848	48.669	0	3.349e-06	2.68	48.78	K.FAVHVESVLNR.V	[1120-1130]		Used
	FALSE	High	[K].EIDAGLLSIISFPAFAVEDVNLVNVTK.[N]			1.65603e-06	0	1	1	1	P46019	P46019 [254-280]	0	2874.55	0		No Quan Values	High	High	3	958.855	71.3537	0	3.304e-07	4.26		K.EIDAGLLSIISFPAFAVEDVNLVNVTK.N	[254-280]		Not Used
	FALSE	High	[K].GLEVPFVPMTLPTK.[V]			2.49628e-06	0	1	1	1	P46019	P46019 [708-721]	0	1528.84	0	7.50041e+06		High	High	2	764.926	68.2599	0	5.203e-07	3.32	68.25	K.GLEVPFVPMTLPTK.V	[708-721]		Used
	FALSE	High	[R].EKIISAPLPPEELTK.[L]			0.000514515	0	1	1	1	P46019	P46019 [861-875]	1	1664.95	0		No Quan Values	High	High	2	832.977	56.2214	0	0.0001991	2.07		R.EKIISAPLPPEELTK.L	[861-875]		Not Used
	FALSE	High	[R].FSTSVKPDVVVQVTVLAENNHIK.[D]			3.29412e-13	0	1	1	1	P46019	P46019 [430-452]	0	2524.38	0	2.56934e+06		High	High	3	842.131	63.881	0	1.093e-14	8.44	63.92	R.FSTSVKPDVVVQVTVLAENNHIK.D	[430-452]		Used
	FALSE	High	[R].GDKTNQGIPELNASSVGMAK.[A]			1.67394e-07	0	1	1	1	P46019	P46019 [187-206]	1	2017	0		No Quan Values	High	High	2	1009	48.466	0	2.557e-08	3.77		R.GDKTNQGIPELNASSVGMAK.A	[187-206]		Not Used
	FALSE	High	[R].AQPSLFVEMLR.[L]			0.00151362	0	1	1	1	P46019	P46019 [904-914]	0	1290.69	0		No Quan Values	High	High	2	645.848	67.2902	0	0.0006646	2.65		R.AQPSLFVEMLR.L	[904-914]		Not Used
	FALSE	High	[K].AGLNQEWGLIR.[Y]			4.70213e-05	0	1	1	1	P46019	P46019 [814-824]	0	1256.67	0	10347035		High	High	2	628.841	61.5895	0	1.384e-05	3.82	61.65	K.AGLNQEWGLIR.Y	[814-824]		Used
	FALSE	High	[K].EFGVER.[S]			0.157078	0.00784241	2	2	1	P46020; P46019	P46020 [966-971]; P46019 [963-968]	0	736.362	0	862183	Shared	High	High	2	368.685	15.9309	0.006656	0.1216	1.56	16	K.EFGVER.S	[963-968]		Not Used
	FALSE	High	[R].EALEGILIR.[G]			0.00568292	0.000152699	1	1	1	P46019	P46019 [353-361]	0	1013.6	0	3.28742e+06		High	High	2	507.303	60.5745	9.332e-05	0.002908	2.84	60.63	R.EALEGILIR.G	[353-361]		Used
	FALSE	High	[R].EDPNRLHYDPAELK.[L]			0.000265185	0	1	1	1	P46019	P46019 [306-319]	1	1696.83	0	451186		High	High	3	566.281	30.9366	0	9.508e-05	3.49	30.94	R.EDPNRLHYDPAELK.L	[306-319]		Used
	FALSE	High	[K].AYELEQNVVK.[L]			5.68266e-05	0	1	1	1	P46019	P46019 [74-83]	0	1192.62	0	2.79361e+06		High	High	2	596.814	36.6644	0	1.7e-05	3.04	36.77	K.AYELEQNVVK.L	[74-83]		Used
	FALSE	High	[R].DILSVMAK.[A]			0.020633	0.000259998	1	1	1	P46019	P46019 [698-705]	0	876.486	0	846627		High	High	2	438.746	57.1676	0.0001583	0.01234	1.39	57.33	R.DILSVMAK.A	[698-705]		Used
	FALSE	High	[K].IISAPLPPEELTK.[L]			6.72635e-06	0	1	1	1	P46019	P46019 [863-875]	0	1407.81	0	4773001		High	High	2	704.409	60.8076	0	1.581e-06	3.25	60.84	K.IISAPLPPEELTK.L	[863-875]		Used
	FALSE	High	[R].LHYDPAELK.[L]			0.00318482	0	1	1	1	P46019	P46019 [311-319]	0	1085.56	0	2.30984e+06		High	High	2	543.286	27.0563	0	0.001522	2.68	27.22	R.LHYDPAELK.L	[311-319]		Used
	FALSE	High	[R].ILSHIYAK.[L]			0.00119099	0	1	1	3	P46019	P46019 [478-485]	0	944.556	0	5.98189e+06		High	High	2	472.782	18.4429	0	0.001264	2.42	18.63	R.ILSHIYAK.L	[478-485]		Used
	FALSE	High	[R].HVFSAIHSTR.[D]			8.7297e-05	0	1	1	2	P46019	P46019 [688-697]	0	1154.61	0	3.26111e+06		High	High	2	577.806	16.4339	0	2.746e-05	3.08	16.56	R.HVFSAIHSTR.D	[688-697]		Used
	FALSE	High	[R].KLEDGYFGGAR.[V]			0.00497981	0	1	1	1	P46019	P46019 [588-598]	1	1212.6	0	3.07624e+06		High	High	2	606.804	24.8136	0	0.00252	2.19	24.94	R.KLEDGYFGGAR.V	[588-598]		Used
	FALSE	High	[R].KHGVNVQSIADIHPIQVQPGR.[I]			1.6763e-13	0	1	1	1	P46019	P46019 [457-477]	1	2293.25	0		No Quan Values	High	High	3	765.089	51.1024	0	5.145e-15	6.62		R.KHGVNVQSIADIHPIQVQPGR.I	[457-477]		Not Used
	FALSE	High	[K].HGVNVQSIADIHPIQVQPGR.[I]			1.73776e-14	0	1	1	1	P46019	P46019 [458-477]	0	2165.16	0	4616045		High	High	3	722.39	57.7434	0	4.126e-16	7.91	57.77	K.HGVNVQSIADIHPIQVQPGR.I	[458-477]		Used
	FALSE	High	[R].HIGVLGTSK.[L]			0.000569189	0	1	1	2	P46019	P46019 [501-509]	0	911.531	0	2.30685e+06		High	High	2	456.269	15.125	0	0.0002224	2.41	15.28	R.HIGVLGTSK.L	[501-509]		Used
	FALSE	High	[R].LDGAINR.[V]			0.0375717	0.000733048	2	2	2	P46020; P46019	P46020 [1060-1066]; P46019 [1073-1079]	0	758.416	0	196357	Shared	High	High	2	379.711	43.7888	0.0005171	0.02413	2.07	43.74	R.LDGAINR.V	[1073-1079]		Not Used
FALSE	High	Master Protein	Q9HCC0	Methylcrotonoyl-CoA carboxylase beta chain, mitochondrial OS=Homo sapiens OX=9606 GN=MCCC2 PE=1 SV=1	0	274.53	73	36	69	36	1	563	61.3	7.68	234.07	36	0	4.42037e+08	High
	Checked	Confidence	Annotated Sequence	Modifications	Modifications in Master Proteins	Qvality PEP	Qvality q-value	# Protein Groups	# Proteins	# PSMs	Master Protein Accessions	Positions in Master Proteins	# Missed Cleavages	Theo. MH+ [Da]	# Razor Quan Results	Abundance: F1: Sample	Quan Info	Found in Sample: [S1] F1: Sample	Confidence (by Search Engine): Sequest HT	Charge (by Search Engine): Sequest HT	m/z [Da] (by Search Engine): Sequest HT	RT [min] (by Search Engine): Sequest HT	Percolator q-Value (by Search Engine): Sequest HT	Percolator PEP (by Search Engine): Sequest HT	XCorr (by Search Engine): Sequest HT	Top Apex RT [min]	Sequence in Protein	Positions in Protein	Peptide Group Modifications in Protein	Quan Usage
	FALSE	High	[K].KGTHFVQLCCQR.[N]	2xCarbamidomethyl [C9(100); C10(100)]		1.33361e-07	0	1	1	3	Q9HCC0	Q9HCC0 [383-394]	1	1533.74	0	4.46874e+06		High	High	3	511.919	20.2481	0	4.502e-08	5.71	20.37	K.KGTHFVQLCCQR.N	[383-394]		Used
	FALSE	High	[K].GTHFVQLCCQR.[N]	2xCarbamidomethyl [C8(100); C9(100)]		0.000142844	0	1	1	1	Q9HCC0	Q9HCC0 [384-394]	0	1405.65	0	5.27886e+06		High	High	2	703.326	24.7346	0	4.784e-05	3.63	24.79	K.GTHFVQLCCQR.N	[384-394]		Used
	FALSE	High	[K].MVAAVACAQVPK.[I]	1xCarbamidomethyl [C7(100)]		2.2141e-06	0	1	1	3	Q9HCC0	Q9HCC0 [425-436]	0	1244.65	0	67330984		High	High	2	622.828	37.9385	0	4.554e-07	3.91	38.13	K.MVAAVACAQVPK.I	[425-436]		Used
	FALSE	High	[R].VSGVECMIIANDATVK.[G]	1xCarbamidomethyl [C6(100)]		1.91977e-08	0	1	1	4	Q9HCC0	Q9HCC0 [126-141]	0	1706.85	0	1.11237e+07		High	High	2	853.926	61.0234	0	2.28e-09	5.76	61.12	R.VSGVECMIIANDATVK.G	[126-141]		Used
	FALSE	High	[R].LPCIYLVDSGGAYLPR.[Q]	1xCarbamidomethyl [C3(100)]		1.21851e-08	0	1	1	2	Q9HCC0	Q9HCC0 [165-180]	0	1793.93	0	20363654		High	High	2	897.467	67.5846	0	1.371e-09	4.83	67.59	R.LPCIYLVDSGGAYLPR.Q	[165-180]		Used
	FALSE	High	[K].AATGEEVSAEDLGGADLHCR.[K]	1xCarbamidomethyl [C19(100)]		9.09038e-07	0	1	1	1	Q9HCC0	Q9HCC0 [249-268]	0	2057.92	0	4.49948e+06		High	High	3	686.644	40.8597	0	1.691e-07	5.3	40.81	K.AATGEEVSAEDLGGADLHCR.K	[249-268]		Used
	FALSE	High	[K].AATGEEVSAEDLGGADLHCRK.[S]	1xCarbamidomethyl [C19(100)]		5.20936e-11	0	1	1	1	Q9HCC0	Q9HCC0 [249-269]	1	2186.01	0	908001		High	High	3	729.343	31.4671	0	3.128e-12	5.93	31.51	K.AATGEEVSAEDLGGADLHCRK.S	[249-269]		Used
	FALSE	High	[K].ITLIIGGSYGAGNYGMCGR.[A]	1xCarbamidomethyl [C17(100)]		4.24545e-09	0	1	1	2	Q9HCC0	Q9HCC0 [437-455]	0	1959.94	0	13207362		High	High	2	980.472	65.3325	0	4.24e-10	5.12	65.4	K.ITLIIGGSYGAGNYGMCGR.A	[437-455]		Used
	FALSE	High	[R].LVLGLSFSAALNAPIEK.[T]			8.49634e-06	0	1	1	1	Q9HCC0	Q9HCC0 [539-555]	0	1743.01	0	5597521		High	High	2	872.007	68.3788	0	2.04e-06	3.74	68.41	R.LVLGLSFSAALNAPIEK.T	[539-555]		Used
	FALSE	High	[R].QADVFPDRDHFGR.[T]			0.0279573	0.000498078	1	1	1	Q9HCC0	Q9HCC0 [181-193]	1	1559.73	0	9510763		High	High	2	780.371	29.1362	0.0003778	0.01734	1.62	29.28	R.QADVFPDRDHFGR.T	[181-193]		Used
	FALSE	High	[K].MVAAVACAQVPK.[I]			5.79132e-05	0	1	1	3	Q9HCC0	Q9HCC0 [425-436]	0	1187.63	0	2729795		High	High	2	594.318	43.921	0	1.74e-05	3.5	44.06	K.MVAAVACAQVPK.I	[425-436]		Used
	FALSE	High	[R].NIPLLFLQNITGFMVGR.[E]			1.1246e-07	0	1	1	4	Q9HCC0	Q9HCC0 [395-411]	0	1933.07	0	2.44111e+07		High	High	2	967.04	70.8583	0	1.643e-08	4.47	70.53	R.NIPLLFLQNITGFMVGR.E	[395-411]		Used
	FALSE	High	[K].QFSSADEAALKEPIIK.[K]			1.72762e-07	0	1	1	2	Q9HCC0	Q9HCC0 [496-511]	1	1746.93	0	6252857		High	High	3	582.979	50.7833	0	2.649e-08	5.44	50.57	K.QFSSADEAALKEPIIK.K	[496-511]		Used
	FALSE	High	[K].QFSSADEAALKEPIIKK.[F]			5.28171e-07	0	1	1	1	Q9HCC0	Q9HCC0 [496-512]	2	1875.02	0	1.78845e+06		High	High	3	625.678	38.7912	0	9.181e-08	4.01	38.86	K.QFSSADEAALKEPIIKK.F	[496-512]		Used
	FALSE	High	[K].QGTIFLAGPPLVK.[A]			5.92844e-06	0	1	1	2	Q9HCC0	Q9HCC0 [236-248]	0	1340.79	0	37473780		High	High	2	670.9	65.3932	0	1.368e-06	4.6	65.46	K.QGTIFLAGPPLVK.A	[236-248]		Used
	FALSE	High	[R].VSGVECMIIANDATVK.[G]			1.8754e-07	0	1	1	1	Q9HCC0	Q9HCC0 [126-141]	0	1649.82	0		No Quan Values	High	High	2	825.416	63.5703	0	2.907e-08	4.01		R.VSGVECMIIANDATVK.G	[126-141]		Not Used
	FALSE	High	[R].VWDDGIIDPADTR.[L]			1.07799e-06	0	1	1	1	Q9HCC0	Q9HCC0 [526-538]	0	1472.7	0	11607442		High	High	2	736.855	60.9825	0	2.041e-07	3.81	61.05	R.VWDDGIIDPADTR.L	[526-538]		Used
	FALSE	High	[K].TDFGIFR.[M]			0.0346894	0.000619202	1	1	3	Q9HCC0	Q9HCC0 [556-562]	0	855.436	0	5.61446e+06		High	High	2	428.222	55.0782	0.0005171	0.02449	2.18	54.99	K.TDFGIFR.M	[556-562]		Used
	FALSE	High	[K].SGVSDHWALDDHHALHLTRK.[V]			7.82684e-06	0	1	1	1	Q9HCC0	Q9HCC0 [270-289]	1	2295.14	0		No Quan Values	High	High	3	765.717	34.717	0	1.869e-06	4.17		K.SGVSDHWALDDHHALHLTRK.V	[270-289]		Not Used
	FALSE	High	[K].SGVSDHWALDDHHALHLTR.[K]			7.90785e-14	0	1	1	3	Q9HCC0	Q9HCC0 [270-288]	0	2167.04	0	2.4928e+06		High	High	3	723.019	41.908	0	2.232e-15	6.15	42.11	K.SGVSDHWALDDHHALHLTR.K	[270-288]		Used
	FALSE	High	[R].TFYNQAIMSSK.[N]			2.54876e-05	0	1	1	4	Q9HCC0	Q9HCC0 [194-204]	0	1289.62	0	3.01823e+06		High	High	2	645.313	41.7926	0	6.985e-06	3.16	42.16	R.TFYNQAIMSSK.N	[194-204]		Used
	FALSE	High	[K].FEEEGNPYYSSAR.[V]			3.15316e-06	0	1	1	1	Q9HCC0	Q9HCC0 [513-525]	0	1548.66	0	1.05634e+06		High	High	2	774.834	32.4513	0	6.771e-07	3.72	32.57	K.FEEEGNPYYSSAR.V	[513-525]		Used
	FALSE	High	[R].FLYIWPNAR.[I]			0.00277258	0	1	1	3	Q9HCC0	Q9HCC0 [461-469]	0	1179.63	0	39385408		High	High	2	590.319	65.8179	0.0001583	0.003533	2.89	65.87	R.FLYIWPNAR.I	[461-469]		Used
	FALSE	High	[R].EYEAEGIAK.[D]			0.0528559	0.00128951	1	1	1	Q9HCC0	Q9HCC0 [412-420]	0	1009.48	0	404434		High	High	2	505.246	16.8531	0.0009202	0.03558	1.79	16.95	R.EYEAEGIAK.D	[412-420]		Used
	FALSE	High	[K].GGAYYPVTVKK.[Q]			0.0013092	0	1	1	1	Q9HCC0	Q9HCC0 [142-152]	1	1182.65	0	769046		High	High	2	591.83	20.7399	0	0.0005632	2.05	20.92	K.GGAYYPVTVKK.Q	[142-152]		Used
	FALSE	High	[K].GGAYYPVTVK.[K]			0.00304742	0	1	1	2	Q9HCC0	Q9HCC0 [142-151]	0	1054.56	0	10917233		High	High	2	527.782	34.0004	0	0.001456	2.42	33.65	K.GGAYYPVTVK.K	[142-151]		Used
	FALSE	High	[K].ALVNQLHER.[V]			0.000558513	0	1	1	5	Q9HCC0	Q9HCC0 [51-59]	0	1079.6	0	25143741		High	High	2	540.302	16.71	0	0.0002714	3.42	16.89	K.ALVNQLHER.V	[51-59]		Used
	FALSE	High	[K].ALVNQLHERVEHIK.[L]			0.00186382	0	1	1	1	Q9HCC0	Q9HCC0 [51-64]	1	1685.94	0		No Quan Values	High	High	3	562.654	33.2103	0	0.0008377	2.13		K.ALVNQLHERVEHIK.L	[51-64]		Not Used
	FALSE	High	[R].AQEIAMQNR.[L]			0.00439093	0	1	1	1	Q9HCC0	Q9HCC0 [156-164]	0	1060.52	0	417566		High	High	2	530.764	13.5876	0	0.002186	2.46	13.63	R.AQEIAMQNR.L	[156-164]		Used
	FALSE	High	[K].AFYGDTLVTGFAR.[I]			1.1267e-06	0	1	1	1	Q9HCC0	Q9HCC0 [349-361]	0	1417.71	0	48262700		High	High	2	709.359	64.9673	0	2.142e-07	3.73	65	K.AFYGDTLVTGFAR.I	[349-361]		Used
	FALSE	High	[R].ISVMGGEQAANVLATITK.[D]			5.70143e-10	0	1	1	1	Q9HCC0	Q9HCC0 [470-487]	0	1802.97	0	30012758		High	High	2	901.988	67.5859	0	4.516e-11	5.88	67.59	R.ISVMGGEQAANVLATITK.D	[470-487]		Used
	FALSE	High	[K].KFEEEGNPYYSSAR.[V]			8.06278e-07	0	1	1	2	Q9HCC0	Q9HCC0 [512-525]	1	1676.76	0	5194219		High	High	2	838.88	25.071	0	1.475e-07	3.91	24.62	K.KFEEEGNPYYSSAR.V	[512-525]		Used
	FALSE	High	[K].KLDVTIEPSEEPLFPADELYGIVGANLKR.[S]			1.2248e-12	0	1	1	1	Q9HCC0	Q9HCC0 [299-327]	2	3213.7	0		No Quan Values	High	High	3	1071.91	68.1363	0	4.762e-14	5.34		K.KLDVTIEPSEEPLFPADELYGIVGANLKR.S	[299-327]		Not Used
	FALSE	High	[R].IDNLIDPGSPFLELSQFAGYQLYDNEEVPGGGIITGIGR.[V]			2.47768e-10	0	1	1	1	Q9HCC0	Q9HCC0 [87-125]	0	4165.08	0		No Quan Values	High	High	3	1389.03	70.5224	0	1.782e-11	5.84		R.IDNLIDPGSPFLELSQFAGYQLYDNEEVPGGGIITGIGR.V	[87-125]		Not Used
	FALSE	High	[R].IFGYPVGIVGNNGVLFSESAKK.[G]			9.45465e-13	0	1	1	1	Q9HCC0	Q9HCC0 [362-383]	1	2296.23	0		No Quan Values	High	High	3	766.083	67.1317	0	3.561e-14	6.7		R.IFGYPVGIVGNNGVLFSESAKK.G	[362-383]		Not Used
	FALSE	High	[R].IFGYPVGIVGNNGVLFSESAK.[K]			6.81664e-09	0	1	1	1	Q9HCC0	Q9HCC0 [362-382]	0	2168.14	0	21004804		High	High	2	1084.57	68.2087	0	7.17e-10	4.92	68.2	R.IFGYPVGIVGNNGVLFSESAK.K	[362-382]		Used
	FALSE	High	[R].KSGVSDHWALDDHHALHLTR.[K]			6.70126e-08	0	1	1	1	Q9HCC0	Q9HCC0 [269-288]	1	2295.14	0	3.23827e+06		High	High	4	574.54	35.291	0	9.195e-09	3.25	35.08	R.KSGVSDHWALDDHHALHLTR.K	[269-288]		Used
	FALSE	High	[R].KQGTIFLAGPPLVK.[A]			8.55619e-09	0	1	1	1	Q9HCC0	Q9HCC0 [235-248]	1	1468.89	0	18552868		High	High	2	734.948	59.3873	0	9.269e-10	5.51	59.54	R.KQGTIFLAGPPLVK.A	[235-248]		Used
FALSE	High	Master Protein	Q96RQ3	Methylcrotonoyl-CoA carboxylase subunit alpha, mitochondrial OS=Homo sapiens OX=9606 GN=MCCC1 PE=1 SV=3	0	267.409	61	34	42	34	1	725	80.4	7.78	177.53	34	0	2.2498e+08	High
	Checked	Confidence	Annotated Sequence	Modifications	Modifications in Master Proteins	Qvality PEP	Qvality q-value	# Protein Groups	# Proteins	# PSMs	Master Protein Accessions	Positions in Master Proteins	# Missed Cleavages	Theo. MH+ [Da]	# Razor Quan Results	Abundance: F1: Sample	Quan Info	Found in Sample: [S1] F1: Sample	Confidence (by Search Engine): Sequest HT	Charge (by Search Engine): Sequest HT	m/z [Da] (by Search Engine): Sequest HT	RT [min] (by Search Engine): Sequest HT	Percolator q-Value (by Search Engine): Sequest HT	Percolator PEP (by Search Engine): Sequest HT	XCorr (by Search Engine): Sequest HT	Top Apex RT [min]	Sequence in Protein	Positions in Protein	Peptide Group Modifications in Protein	Quan Usage
	FALSE	High	[K].TSAAQAIHPGCGFLSENMEFAELCK.[Q]	2xCarbamidomethyl [C11(100); C24(100)]		5.58007e-08	0	1	1	1	Q96RQ3	Q96RQ3 [119-143]	0	2768.25	0	5.46851e+06		High	High	3	923.421	65.5337	0	7.477e-09	6.22	65.51	K.TSAAQAIHPGCGFLSENMEFAELCK.Q	[119-143]		Used
	FALSE	High	[K].ESLCQAALGLILK.[E]	1xCarbamidomethyl [C4(100)]		8.26899e-07	0	1	1	1	Q96RQ3	Q96RQ3 [506-518]	0	1415.79	0	23875896		High	High	2	708.4	68.5584	0	1.524e-07	4.17	68.57	K.ESLCQAALGLILK.E	[506-518]		Used
	FALSE	High	[K].HNFCFMEMNTR.[L]	1xCarbamidomethyl [C4(100)]		1.1217e-05	0	1	1	2	Q96RQ3	Q96RQ3 [329-339]	0	1486.6	0	4231761		High	High	2	743.805	46.9319	0	4.605e-06	4.17	47.18	K.HNFCFMEMNTR.L	[329-339]		Used
	FALSE	High	[K].SIMAAAGVPVVEGYHGEDQSDQCLKEHAR.[R]	1xCarbamidomethyl [C23(100)]		9.75787e-13	0	1	1	1	Q96RQ3	Q96RQ3 [168-196]	1	3154.47	0	2.17489e+06		High	High	4	789.371	51.0426	0	3.696e-14	7.66	51.01	K.SIMAAAGVPVVEGYHGEDQSDQCLKEHAR.R	[168-196]		Used
	FALSE	High	[K].SIMAAAGVPVVEGYHGEDQSDQCLK.[E]	1xCarbamidomethyl [C23(100)]		5.42061e-10	0	1	1	2	Q96RQ3	Q96RQ3 [168-192]	0	2661.23	0	8543356		High	High	3	887.748	60.2099	0	4.268e-11	6.38	60.27	K.SIMAAAGVPVVEGYHGEDQSDQCLK.E	[168-192]		Used
	FALSE	High	[K].TFQVLGNLYSEGDCTYLK.[C]	1xCarbamidomethyl [C14(100)]		1.03139e-06	0	1	1	1	Q96RQ3	Q96RQ3 [582-599]	0	2108	0	5.9336e+06		High	High	2	1054.5	67.2285	0	1.946e-07	4.72	67.22	K.TFQVLGNLYSEGDCTYLK.C	[582-599]		Used
	FALSE	High	[R].IYAEDPSNNFMPVAGPLVHLSTPR.[A]			3.07527e-16	0	1	1	1	Q96RQ3	Q96RQ3 [386-409]	0	2625.31	0	27806792		High	High	3	875.776	67.0727	0	4.552e-18	6.96	67.07	R.IYAEDPSNNFMPVAGPLVHLSTPR.A	[386-409]		Used
	FALSE	High	[R].RIGYPVMIK.[A]			0.0448606	0.000838172	1	1	1	Q96RQ3	Q96RQ3 [197-205]	1	1076.63	0	13428910		High	High	2	538.817	37.4737	0.0006508	0.02945	2.66	37.27	R.RIGYPVMIK.A	[197-205]		Used
	FALSE	High	[R].RLNISYTR.[N]			0.062574	0.00217779	1	1	2	Q96RQ3	Q96RQ3 [544-551]	1	1022.57	0	2.96075e+06		High	High	2	511.791	19.4084	0.001661	0.04283	1.62	19.48	R.RLNISYTR.N	[544-551]		Used
	FALSE	High	[K].LVVWAADR.[Q]			0.0061282	0.000152699	1	1	1	Q96RQ3	Q96RQ3 [437-444]	0	929.52	0	4.21058e+06		High	High	2	465.263	42.3583	9.332e-05	0.003175	2.57	42.56	K.LVVWAADR.Q	[437-444]		Used
	FALSE	High	[K].LVVWAADRQAALTK.[L]			9.53641e-05	0	1	1	1	Q96RQ3	Q96RQ3 [437-450]	1	1541.88	0		No Quan Values	High	High	2	771.443	47.5964	0	3.042e-05	3.09		K.LVVWAADRQAALTK.L	[437-450]		Not Used
	FALSE	High	[R].NSMHVDMADEAYSIGPAPSQQSYLSMEK.[I]			2.22137e-11	0	1	1	1	Q96RQ3	Q96RQ3 [85-112]	0	3086.35	0	3.5738e+06		High	High	3	1029.46	63.3286	0	1.203e-12	8.02	63.32	R.NSMHVDMADEAYSIGPAPSQQSYLSMEK.I	[85-112]		Used
	FALSE	High	[K].QLLLSR.[K]			0.108851	0.00417136	1	1	2	Q96RQ3	Q96RQ3 [495-500]	0	729.462	0	8500452		High	High	2	365.234	27.021	0.005106	0.1096	1.75	26.67	K.QLLLSR.K	[495-500]		Used
	FALSE	High	[K].QEGIIFIGPPPSAIR.[D]			6.31481e-06	0	1	1	1	Q96RQ3	Q96RQ3 [144-158]	0	1594.9	0	10940787		High	High	2	797.951	66.8378	0	1.467e-06	4.07	66.86	K.QEGIIFIGPPPSAIR.D	[144-158]		Used
	FALSE	High	[R].QGDEVSVHYDPMIAK.[L]			1.34457e-06	0	1	1	1	Q96RQ3	Q96RQ3 [422-436]	0	1688.79	0	4562912		High	High	2	844.902	43.1199	0	2.614e-07	4.14	43.27	R.QGDEVSVHYDPMIAK.L	[422-436]		Used
	FALSE	High	[K].YLSSVSSQETQGGPLAPMTGTIEK.[V]			2.7707e-11	0	1	1	1	Q96RQ3	Q96RQ3 [636-659]	0	2481.22	0	7.46829e+06		High	High	2	1241.11	62.5455	0	1.541e-12	5.98	62.61	K.YLSSVSSQETQGGPLAPMTGTIEK.V	[636-659]		Used
	FALSE	High	[K].SFNDDAMLIEK.[F]			0.000954996	0	1	1	1	Q96RQ3	Q96RQ3 [238-248]	0	1282.6	0	1.8927e+06		High	High	2	641.803	53.6189	0	0.000396	2.32	53.72	K.SFNDDAMLIEK.F	[238-248]		Used
	FALSE	High	[R].SEQEFQEQLESARR.[E]			6.72635e-06	0	1	1	1	Q96RQ3	Q96RQ3 [220-233]	1	1736.82	0	2.28985e+06		High	High	2	868.913	33.2324	0	1.571e-06	2.78	33.36	R.SEQEFQEQLESARR.E	[220-233]		Used
	FALSE	High	[R].SEQEFQEQLESAR.[R]			1.75612e-05	0	1	1	1	Q96RQ3	Q96RQ3 [220-232]	0	1580.72	0	3.64228e+06		High	High	2	790.863	41.4561	0	4.603e-06	3.91	41.66	R.SEQEFQEQLESAR.R	[220-232]		Used
	FALSE	High	[K].AMTDTFTLQAHDQFSPFSSSSGR.[R]			1.03018e-10	0	1	1	1	Q96RQ3	Q96RQ3 [521-543]	0	2518.13	0	9978946		High	High	3	840.048	63.7171	0	6.692e-12	7.26	63.72	K.AMTDTFTLQAHDQFSPFSSSSGR.R	[521-543]		Used
	FALSE	High	[K].EGSIEIDIPVPK.[Y]			3.42925e-05	0	1	1	1	Q96RQ3	Q96RQ3 [624-635]	0	1296.7	0	5016773		High	High	2	648.856	64.3665	0	9.721e-06	3.82	64.39	K.EGSIEIDIPVPK.Y	[624-635]		Used
	FALSE	High	[K].AVNYVGAGTVEFIMDSK.[H]			1.25994e-07	0	1	1	1	Q96RQ3	Q96RQ3 [312-328]	0	1800.88	0		No Quan Values	High	High	2	900.946	67.2324	0	1.857e-08	4.85		K.AVNYVGAGTVEFIMDSK.H	[312-328]		Not Used
	FALSE	High	[K].IIEEAPAPGIK.[S]			4.79204e-05	0	1	1	1	Q96RQ3	Q96RQ3 [285-295]	0	1137.65	0	16745111		High	High	2	569.329	35.5533	0	1.413e-05	3.03	35.71	K.IIEEAPAPGIK.S	[285-295]		Used
	FALSE	High	[K].LIILENTIYLFSK.[E]			3.84197e-05	0	1	1	1	Q96RQ3	Q96RQ3 [611-623]	0	1566.91	0		No Quan Values	High	High	2	783.962	68.9501	0	1.098e-05	3.72		K.LIILENTIYLFSK.E	[611-623]		Not Used
	FALSE	High	[R].IGYPVMIK.[A]			0.00260324	0	1	1	2	Q96RQ3	Q96RQ3 [198-205]	0	920.527	0	12567139		High	High	2	460.767	50.2195	0	0.002169	2.22	50.42	R.IGYPVMIK.A	[198-205]		Used
	FALSE	High	[K].LGVQTVAVYSEADR.[N]			1.86709e-06	0	1	1	1	Q96RQ3	Q96RQ3 [71-84]	0	1507.78	0	3.03737e+06		High	High	2	754.392	52.7412	0	3.777e-07	4.29	52.89	K.LGVQTVAVYSEADR.N	[71-84]		Used
	FALSE	High	[R].LQVEHPVTEMITGTDLVEWQLR.[I]			1.11048e-07	0	1	1	1	Q96RQ3	Q96RQ3 [340-361]	0	2594.33	0		No Quan Values	High	High	3	865.447	67.7576	0	1.613e-08	5.9		R.LQVEHPVTEMITGTDLVEWQLR.I	[340-361]		Not Used
	FALSE	High	[K].IPLSQEEITLQGHAFEAR.[I]			3.47776e-11	0	1	1	1	Q96RQ3	Q96RQ3 [368-385]	0	2039.06	0	16856922		High	High	3	680.356	60.4278	0	1.988e-12	6.61	60.49	K.IPLSQEEITLQGHAFEAR.I	[368-385]		Used
	FALSE	High	[R].LNISYTR.[N]			0.0251658	0.000498078	1	1	1	Q96RQ3	Q96RQ3 [545-551]	0	866.473	0	2705959		High	High	2	433.74	27.3002	0.0003118	0.01543	1.94	27.45	R.LNISYTR.N	[545-551]		Used
	FALSE	High	[R].HTPLVEFEEEESDKR.[E]			2.61092e-09	0	1	1	1	Q96RQ3	Q96RQ3 [708-722]	1	1844.87	0	768653		High	High	3	615.626	35.0147	0	2.465e-10	5.18	35.18	R.HTPLVEFEEEESDKR.E	[708-722]		Used
	FALSE	High	[R].HTPLVEFEEEESDKRESE.[-]			9.68963e-10	0	1	1	3	Q96RQ3	Q96RQ3 [708-725]	2	2189.98	0	576585		High	High	3	730.666	37.2126	0	2.707e-08	3.83	37.7	R.HTPLVEFEEEESDKRESE.-	[708-725]		Used
	FALSE	High	[R].HVEVQVFGDHHGNAVYLFER.[D]			8.85959e-14	0	1	1	2	Q96RQ3	Q96RQ3 [255-274]	0	2353.15	0	8.06997e+06		High	High	3	785.055	59.4807	0	2.536e-15	7.61	59.55	R.HVEVQVFGDHHGNAVYLFER.D	[255-274]		Used
	FALSE	High	[K].KSFNDDAMLIEK.[F]			2.92309e-06	0	1	1	1	Q96RQ3	Q96RQ3 [237-248]	1	1410.69	0	7.15087e+06		High	High	2	705.85	37.6159	0	6.227e-07	5.68	37.73	K.KSFNDDAMLIEK.F	[237-248]		Used
	FALSE	High	[R].IAAGEKIPLSQEEITLQGHAFEAR.[I]			8.23003e-21	0	1	1	1	Q96RQ3	Q96RQ3 [362-385]	1	2608.37	0		No Quan Values	High	High	3	870.13	60.5719	0	3.60312e-23	9.74		R.IAAGEKIPLSQEEITLQGHAFEAR.I	[362-385]		Not Used
FALSE	High	Master Protein	P07437	Tubulin beta chain OS=Homo sapiens OX=9606 GN=TUBB PE=1 SV=2	0	237.365	66	28	65	6	1	444	49.6	4.89	235.24	28	21	8.30598e+08	High
	Checked	Confidence	Annotated Sequence	Modifications	Modifications in Master Proteins	Qvality PEP	Qvality q-value	# Protein Groups	# Proteins	# PSMs	Master Protein Accessions	Positions in Master Proteins	# Missed Cleavages	Theo. MH+ [Da]	# Razor Quan Results	Abundance: F1: Sample	Quan Info	Found in Sample: [S1] F1: Sample	Confidence (by Search Engine): Sequest HT	Charge (by Search Engine): Sequest HT	m/z [Da] (by Search Engine): Sequest HT	RT [min] (by Search Engine): Sequest HT	Percolator q-Value (by Search Engine): Sequest HT	Percolator PEP (by Search Engine): Sequest HT	XCorr (by Search Engine): Sequest HT	Top Apex RT [min]	Sequence in Protein	Positions in Protein	Peptide Group Modifications in Protein	Quan Usage
	FALSE	High	[R].KEAESCDCLQGFQLTHSLGGGTGSGMGTLLISK.[I]	2xCarbamidomethyl [C6(100); C8(100)]		4.46854e-12	0	2	5	2	P07437; P68371	P07437 [122-154]; P68371 [122-154]	1	3439.63	0		No Quan Values	High	High	4	860.664	65.2066	0	2.016e-13	7.65		R.KEAESCDCLQGFQLTHSLGGGTGSGMGTLLISK.I	[122-154]		Not Used
	FALSE	High	[K].EAESCDCLQGFQLTHSLGGGTGSGMGTLLLSK.[I]	2xCarbamidomethyl [C5(100); C7(100)]		6.8342e-11	0	2	5	2	P07437; P68371	P07437 [123-154]; P68371 [123-154]	0	3311.53	0	23347444	Shared	High	High	3	1104.52	67.1758	0	4.238e-12	7.28	67.14	K.EAESCDCLQGFQLTHSLGGGTGSGMGTLLISK.I	[123-154]		Used
	FALSE	High	[R].ISEQFTAMFR.[R]	1xOxidation [M8(100)]		0.000565608	0	5	6	1	Q13885; Q13509; P07437; P68371; Q9BVA1	Q13885 [381-390]; Q13509 [381-390]; P07437 [381-390]; P68371 [381-390]; Q9BVA1 [381-390]	0	1245.59	0	419822	Shared	High	High	2	623.3	49.3963	0	0.000222	1.51	49.45	R.ISEQFTAMFR.R	[381-390]		Used
	FALSE	High	[K].LAVNMVPFPR.[L]	1xOxidation [M5(100)]		0.00152319	0	6	10	1	Q13885; Q13509; Q9BUF5; P07437; P68371; Q9BVA1	Q13885 [253-262]; Q13509 [253-262]; Q9BUF5 [253-262]; P07437 [253-262]; P68371 [253-262]; Q9BVA1 [253-262]	0	1159.63	0		No Quan Values	High	High	2	580.318	58.1779	0	0.0006689	2.36		K.LAVNMVPFPR.L	[253-262]		Not Used
	FALSE	High	[KR].NMMAACDPR.[H]	1xOxidation [M2(100)]; 1xCarbamidomethyl [C6(100)]		0.0451348	0.000838172	6	9	4	Q13885; Q13509; Q9BUF5; P07437; P68371; Q9BVA1	Q13885 [298-306]; Q13509 [298-306]; Q9BUF5 [298-306]; P07437 [298-306]; P68371 [298-306]; Q9BVA1 [298-306]	0	1081.42	0	550913	Shared	High	High	2	541.215	16.4703	0.0006508	0.02965	2.01	16.63	K.NMMAACDPR.H	[298-306]		Used
	FALSE	High	[R].IMNTFSVVPSPK.[V]	1xOxidation [M2(100)]		0.000450642	0	3	4	1	Q13509; P07437; P68371	Q13509 [163-174]; P07437 [163-174]; P68371 [163-174]	0	1335.7	0		No Quan Values	High	High	2	668.353	57.6629	0	0.0001723	2.63		R.IMNTFSVVPSPK.V	[163-174]		Not Used
	FALSE	High	[-].MREIVHLQAGQCGNQIGAK.[F]	1xOxidation [M1(100)]; 1xCarbamidomethyl [C12(100)]		4.54757e-06	0	5	6	2	Q13885; Q13509; P07437; P68371; Q9BVA1	Q13885 [1-19]; Q13509 [1-19]; P07437 [1-19]; P68371 [1-19]; Q9BVA1 [1-19]	1	2126.06	0		No Quan Values	High	High	3	709.359	27.2437	0	1.014e-06	3.71		-.MREIVHIQAGQCGNQIGAK.F	[1-19]		Not Used
	FALSE	High	[KR].NMMAACDPR.[H]	1xCarbamidomethyl [C6(100)]		0.0713701	0.00227341	6	9	2	Q13885; Q13509; Q9BUF5; P07437; P68371; Q9BVA1	Q13885 [298-306]; Q13509 [298-306]; Q9BUF5 [298-306]; P07437 [298-306]; P68371 [298-306]; Q9BVA1 [298-306]	0	1065.43	0	9682578	Shared	High	High	2	533.217	17.6747	0.001715	0.04985	2.33	17.91	K.NMMAACDPR.H	[298-306]		Used
	FALSE	High	[K].TAVCDIPPR.[G]	1xCarbamidomethyl [C4(100)]		0.000527671	0	4	7	13	Q13885; P07437; P68371; Q9BVA1	Q13885 [351-359]; P07437 [351-359]; P68371 [351-359]; Q9BVA1 [351-359]	0	1028.52	0	7.42151e+06	Shared	High	High	2	514.763	25.2631	0	0.0009255	3.18	23.9	K.TAVCDIPPR.G	[351-359]		Used
	FALSE	High	[K].LTTPTYGDLNHLVSATMSGVTTCLR.[F]	1xCarbamidomethyl [C23(100)]		3.04592e-11	0	4	5	1	Q13885; P07437; P68371; Q9BVA1	Q13885 [217-241]; P07437 [217-241]; P68371 [217-241]; Q9BVA1 [217-241]	0	2708.34	0	38794464	Shared	High	High	3	903.451	68.1224	0	1.713e-12	6.82	68.13	K.LTTPTYGDLNHLVSATMSGVTTCLR.F	[217-241]		Used
	FALSE	High	[-].MREIVHIQAGQCGNQIGAK.[F]	1xCarbamidomethyl [C12(100)]		1.94554e-11	0	5	6	6	Q13885; Q13509; P07437; P68371; Q9BVA1	Q13885 [1-19]; Q13509 [1-19]; P07437 [1-19]; P68371 [1-19]; Q9BVA1 [1-19]	1	2110.06	0	18379486	Shared	High	High	3	704.027	32.8382	0	1.04e-12	7.62	33	-.MREIVHIQAGQCGNQIGAK.F	[1-19]		Used
	FALSE	High	[R].EIVHIQAGQCGNQIGAK.[F]	1xCarbamidomethyl [C10(100)]		5.53459e-09	0	5	6	4	Q13885; Q13509; P07437; P68371; Q9BVA1	Q13885 [3-19]; Q13509 [3-19]; P07437 [3-19]; P68371 [3-19]; Q9BVA1 [3-19]	0	1822.92	0	31670783	Shared	High	High	2	911.966	32.205	0	5.7e-10	5.66	32.42	R.EIVHIQAGQCGNQIGAK.F	[3-19]		Used
	FALSE	High	[K].MAVTFIGNSTAIQELFKR.[I]			8.46464e-08	0	1	1	1	P07437	P07437 [363-380]	1	2026.08	0		No Quan Values	High	High	2	1013.54	67.6781	0	1.193e-08	5.42		K.MAVTFIGNSTAIQELFKR.I	[363-380]		Not Used
	FALSE	High	[K].MAVTFIGNSTAIQELFK.[R]			0.000380027	0	1	1	1	P07437	P07437 [363-379]	0	1869.98	0		No Quan Values	High	High	3	623.997	68.6977	0	0.0001421	1.73		K.MAVTFIGNSTAIQELFK.R	[363-379]		Not Used
	FALSE	High	[K].LTTPTYGDLNHLVSATMSGVTTCLR.[F]			1.77512e-06	0	4	5	1	Q13885; P07437; P68371; Q9BVA1	Q13885 [217-241]; P07437 [217-241]; P68371 [217-241]; Q9BVA1 [217-241]	0	2651.32	0		No Quan Values	High	High	3	884.453	68.6721	0	3.559e-07	5.78		K.LTTPTYGDLNHLVSATMSGVTTCLR.F	[217-241]		Not Used
	FALSE	High	[K].RISEQFTAMFR.[R]			2.34792e-05	0	5	6	2	Q13885; Q13509; P07437; P68371; Q9BVA1	Q13885 [380-390]; Q13509 [380-390]; P07437 [380-390]; P68371 [380-390]; Q9BVA1 [380-390]	1	1385.7	0	5048514	Shared	High	High	2	693.353	57.0185	0	6.341e-06	3.76	57.18	K.RISEQFTAMFR.R	[380-390]		Used
	FALSE	High	[K].NSSYFVEWIPNNVK.[TV]			2.528e-06	0	6	7	1	Q13885; Q13509; Q9BUF5; P07437; P68371; Q9BVA1	Q13885 [337-350]; Q13509 [337-350]; Q9BUF5 [337-350]; P07437 [337-350]; P68371 [337-350]; Q9BVA1 [337-350]	0	1696.83	0	52631684	Shared	High	High	2	848.92	66.7863	0	5.298e-07	3.73	66.82	K.NSSYFVEWIPNNVK.T	[337-350]		Used
	FALSE	High	[R].MSMKEVDEQMLNVQNK.[N]			4.36218e-08	0	4	4	1	Q13885; P07437; P68371; Q9BVA1	Q13885 [321-336]; P07437 [321-336]; P68371 [321-336]; Q9BVA1 [321-336]	1	1923.9	0		No Quan Values	High	High	2	962.452	53.5908	0	5.717e-09	5.17		R.MSMKEVDEQMLNVQNK.N	[321-336]		Not Used
	FALSE	High	[R].YLTVAAVFR.[G]			0.0187947	0.000259998	2	3	1	P07437; P68371	P07437 [310-318]; P68371 [310-318]	0	1039.59	0	99018920	Shared	High	High	2	520.3	62.8275	0.0001583	0.01108	2.76	62.94	R.YLTVAAVFR.G	[310-318]		Used
	FALSE	High	[R].FPGQLNADLRK.[L]			3.69228e-06	0	6	10	3	Q13885; Q13509; Q9BUF5; P07437; P68371; Q9BVA1	Q13885 [242-252]; Q13509 [242-252]; Q9BUF5 [242-252]; P07437 [242-252]; P68371 [242-252]; Q9BVA1 [242-252]	1	1258.69	0	9553071	Shared	High	High	3	420.235	35.2452	0	8.047e-07	4.18	34.63	R.FPGQLNADLRK.L	[242-252]		Used
	FALSE	High	[R].FPGQLNADLR.[K]			6.24712e-05	0	6	10	5	Q13885; Q13509; Q9BUF5; P07437; P68371; Q9BVA1	Q13885 [242-251]; Q13509 [242-251]; Q9BUF5 [242-251]; P07437 [242-251]; P68371 [242-251]; Q9BVA1 [242-251]	0	1130.6	0	13720950	Shared	High	High	2	565.801	48.6935	0	5.459e-05	2.91	48.81	R.FPGQLNADLR.K	[242-251]		Used
	FALSE	High	[K].EVDEQMLNVQNK.[N]			2.31414e-06	0	4	4	2	Q13885; P07437; P68371; Q9BVA1	Q13885 [325-336]; P07437 [325-336]; P68371 [325-336]; Q9BVA1 [325-336]	0	1446.69	0	12369651	Shared	High	High	2	723.848	36.4675	0	4.776e-07	3.65	36.62	K.EVDEQMLNVQNK.N	[325-336]		Used
	FALSE	High	[K].GHYTEGAELVDSVLDVVRK.[E]			1.40468e-13	0	5	5	1	Q13885; Q13509; P07437; P68371; Q9BVA1	Q13885 [104-122]; Q13509 [104-122]; P07437 [104-122]; P68371 [104-122]; Q9BVA1 [104-122]	1	2087.08	0	17067698	Shared	High	High	3	696.364	66.5443	0	4.23e-15	8.35	66.62	K.GHYTEGAELVDSVLDVVRK.E	[104-122]		Used
	FALSE	High	[K].GHYTEGAELVDSVLDVVR.[K]			2.6441e-09	0	5	5	1	Q13885; Q13509; P07437; P68371; Q9BVA1	Q13885 [104-121]; Q13509 [104-121]; P07437 [104-121]; P68371 [104-121]; Q9BVA1 [104-121]	0	1958.98	0		No Quan Values	High	High	2	979.994	67.7049	0	2.494e-10	6.21		K.GHYTEGAELVDSVLDVVR.K	[104-121]		Not Used
	FALSE	High	[K].FWEVISDEHGIDPTGTYHGDSDLQLDR.[I]			9.95146e-16	0	1	1	1	P07437	P07437 [20-46]	0	3102.41	0		No Quan Values	High	High	3	1034.81	64.4309	0	1.688e-17	8.74		K.FWEVISDEHGIDPTGTYHGDSDLQLDR.I	[20-46]		Not Used
	FALSE	High	[R].ALTVPELTQQVFDAK.[N]			2.66393e-05	0	1	1	2	P07437	P07437 [283-297]	0	1659.9	0	71209104		High	High	3	553.97	67.4327	0	7.324e-06	3.65	67.38	R.ALTVPELTQQVFDAK.N	[283-297]		Used
	FALSE	High	[R].AILVDLEPGTMDSVR.[S]			2.26064e-05	0	4	4	1	Q13885; Q13509; P07437; Q9BVA1	Q13885 [63-77]; Q13509 [63-77]; P07437 [63-77]; Q9BVA1 [63-77]	0	1615.84	0	74141664	Shared	High	High	2	808.422	65.3054	0	6.104e-06	3.79	65.36	R.AILVDLEPGTMDSVR.S	[63-77]		Used
	FALSE	High	[K].IREEYPDRIMNTFSVVPSPK.[V]			5.42692e-06	0	2	2	1	P07437; P68371	P07437 [155-174]; P68371 [155-174]	2	2378.22	0	1345298	Shared	High	High	3	793.41	61.6044	0	1.239e-06	3.83	61.63	K.IREEYPDRIMNTFSVVPSPK.V	[155-174]		Used
	FALSE	High	[R].ISVYYNEATGGKYVPR.[A]			5.59445e-10	0	1	1	1	P07437	P07437 [47-62]	1	1816.92	0		No Quan Values	High	High	3	606.312	45.3523	0	4.42e-11	5.43		R.ISVYYNEATGGKYVPR.A	[47-62]		Not Used
	FALSE	High	[R].ISVYYNEATGGK.[Y]			1.16501e-05	0	1	1	2	P07437	P07437 [47-58]	0	1301.64	0	43599568		High	High	2	651.322	33.7258	0	2.912e-06	3.52	33.43	R.ISVYYNEATGGK.Y	[47-58]		Used
	FALSE	High	[R].ISEQFTAMFR.[R]			0.00156211	0	5	6	1	Q13885; Q13509; P07437; P68371; Q9BVA1	Q13885 [381-390]; Q13509 [381-390]; P07437 [381-390]; P68371 [381-390]; Q9BVA1 [381-390]	0	1229.6	0	73957768	Shared	High	High	2	615.303	62.1509	0	0.0006894	3.55	62.17	R.ISEQFTAMFR.R	[381-390]		Used
	FALSE	High	[R].IMNTFSVVPSPK.[V]			3.47283e-05	0	3	4	2	Q13509; P07437; P68371	Q13509 [163-174]; P07437 [163-174]; P68371 [163-174]	0	1319.7	0	100836760	Shared	High	High	2	660.355	59.0946	0	9.841e-06	3.62	59.22	R.IMNTFSVVPSPK.V	[163-174]		Used
	FALSE	High	[R].KLAVNMVPFPR.[L]			1.10763e-05	0	6	10	1	Q13885; Q13509; Q9BUF5; P07437; P68371; Q9BVA1	Q13885 [252-262]; Q13509 [252-262]; Q9BUF5 [252-262]; P07437 [252-262]; P68371 [252-262]; Q9BVA1 [252-262]	1	1271.73	0	23296740	Shared	High	High	2	636.368	58.0553	0	2.747e-06	4.46	58.11	R.KLAVNMVPFPR.L	[252-262]		Used
	FALSE	High	[K].LAVNMVPFPR.[L]			0.00140327	0	6	10	2	Q13885; Q13509; Q9BUF5; P07437; P68371; Q9BVA1	Q13885 [253-262]; Q13509 [253-262]; Q9BUF5 [253-262]; P07437 [253-262]; P68371 [253-262]; Q9BVA1 [253-262]	0	1143.63	0	102533792	Shared	High	High	2	572.321	64.2085	0	0.0006098	3.34	63.74	K.LAVNMVPFPR.L	[253-262]		Used
FALSE	High	Master Protein	Q00610	Clathrin heavy chain 1 OS=Homo sapiens OX=9606 GN=CLTC PE=1 SV=5	0	221.405	32	47	47	47	1	1675	191.5	5.69	148.77	47	0	4.11522e+07	High
	Checked	Confidence	Annotated Sequence	Modifications	Modifications in Master Proteins	Qvality PEP	Qvality q-value	# Protein Groups	# Proteins	# PSMs	Master Protein Accessions	Positions in Master Proteins	# Missed Cleavages	Theo. MH+ [Da]	# Razor Quan Results	Abundance: F1: Sample	Quan Info	Found in Sample: [S1] F1: Sample	Confidence (by Search Engine): Sequest HT	Charge (by Search Engine): Sequest HT	m/z [Da] (by Search Engine): Sequest HT	RT [min] (by Search Engine): Sequest HT	Percolator q-Value (by Search Engine): Sequest HT	Percolator PEP (by Search Engine): Sequest HT	XCorr (by Search Engine): Sequest HT	Top Apex RT [min]	Sequence in Protein	Positions in Protein	Peptide Group Modifications in Protein	Quan Usage
	FALSE	High	[K].EVCFACVDGK.[E]	2xCarbamidomethyl [C3(100); C6(100)]		0.00160202	0	1	1	1	Q00610	Q00610 [1255-1264]	0	1184.51	0	381279		High	High	2	592.758	34.9538	0	0.0007087	1.91	34.99	K.EVCFACVDGK.E	[1255-1264]		Used
	FALSE	High	[R].HSSLAGCQIINYR.[T]	1xCarbamidomethyl [C7(100)]		1.45413e-08	0	1	1	1	Q00610	Q00610 [145-157]	0	1518.75	0	1.3555e+06		High	High	2	759.878	36.6993	0	1.669e-09	5.01	36.79	R.HSSLAGCQIINYR.T	[145-157]		Used
	FALSE	High	[K].RDPHLACVAYER.[G]	1xCarbamidomethyl [C7(100)]		1.01014e-07	0	1	2	1	Q00610	Q00610 [912-923]	1	1486.72	0	536335		High	High	3	496.246	21.1131	0	1.452e-08	5.24	21.14	K.RDPHLACVAYER.G	[912-923]		Used
	FALSE	High	[R].AHIAQLCEK.[A]	1xCarbamidomethyl [C7(100)]		0.00220972	0	1	2	1	Q00610	Q00610 [611-619]	0	1069.55	0	1353710		High	High	2	535.276	12.7566	0	0.001017	2.2	12.79	R.AHIAQLCEK.A	[611-619]		Used
	FALSE	High	[R].DPHLACVAYER.[G]	1xCarbamidomethyl [C6(100)]		0.000380027	0	1	2	1	Q00610	Q00610 [913-923]	0	1330.62	0		No Quan Values	High	High	2	665.814	30.2283	0	0.0001423	1.99		R.DPHLACVAYER.G	[913-923]		Not Used
	FALSE	High	[R].IHEGCEEPATHNALAK.[I]	1xCarbamidomethyl [C5(100)]		3.99316e-08	0	1	1	1	Q00610	Q00610 [866-881]	0	1776.83	0	626012		High	High	3	592.949	13.3014	0	5.173e-09	4.42	13.35	R.IHEGCEEPATHNALAK.I	[866-881]		Used
	FALSE	High	[K].VIQCFAETGQVQK.[I]	1xCarbamidomethyl [C4(100)]		7.13279e-05	0	1	1	1	Q00610	Q00610 [488-500]	0	1507.76	0	1.30363e+06		High	High	2	754.382	34.8631	0	2.199e-05	2.39	34.98	K.VIQCFAETGQVQK.I	[488-500]		Used
	FALSE	High	[R].FQEHLQLQNLGINPANIGFSTLTMESDKFICIR.[E]	1xCarbamidomethyl [C31(100)]		0.010382	0.000259998	1	1	1	Q00610	Q00610 [9-41]	1	3834.93	0		No Quan Values	High	High	4	959.492	68.4239	0.0001583	0.00571	4.25		R.FQEHLQLQNLGINPANIGFSTLTMESDKFICIR.E	[9-41]		Not Used
	FALSE	High	[K].YGYIHLYDLETGTCIYMNR.[I]	1xCarbamidomethyl [C14(100)]		0.000674938	0	1	1	1	Q00610	Q00610 [279-297]	0	2382.09	0		No Quan Values	High	High	3	794.704	66.6705	0	0.0002702	4.03		K.YGYIHLYDLETGTCIYMNR.I	[279-297]		Not Used
	FALSE	High	[R].CNEPAVWSQLAK.[A]	1xCarbamidomethyl [C1(100)]		2.54402e-06	0	1	1	1	Q00610	Q00610 [1102-1113]	0	1402.68	0	1.51021e+06		High	High	2	701.843	55.4905	0	5.314e-07	3.77	55.6	R.CNEPAVWSQLAK.A	[1102-1113]		Used
	FALSE	High	[K].IVLDNSVFSEHR.[N]			0.000318459	0	1	2	1	Q00610	Q00610 [1011-1022]	0	1415.73	0		No Quan Values	High	High	3	472.581	46.9969	0	0.0001164	3.29		K.IVLDNSVFSEHR.N	[1011-1022]		Not Used
	FALSE	High	[R].RKDPELWGSVLLESNPYR.[R]			1.50358e-07	0	1	1	1	Q00610	Q00610 [950-967]	2	2159.12	0		No Quan Values	High	High	3	720.38	63.4708	0	2.264e-08	6.38		R.RKDPELWGSVLLESNPYR.R	[950-967]		Not Used
	FALSE	High	[R].RPISADSAIMNPASK.[V]			0.0963862	0.00355461	1	1	1	Q00610	Q00610 [64-78]	0	1557.81	0		No Quan Values	High	High	3	519.94	30.0865	0.002615	0.06982	2.09		R.RPISADSAIMNPASK.V	[64-78]		Not Used
	FALSE	High	[R].NNLAGAEELFAR.[K]			3.91543e-05	0	1	1	1	Q00610	Q00610 [355-366]	0	1304.66	0		No Quan Values	High	High	2	652.832	60.0252	0	1.127e-05	3.99		R.NNLAGAEELFAR.K	[355-366]		Not Used
	FALSE	High	[K].NLILVVR.[G]			0.0705249	0.00227341	1	1	1	Q00610	Q00610 [831-837]	0	826.551	0	1.86116e+06		High	High	2	413.779	51.2808	0.001715	0.04918	2.11	51.29	K.NLILVVR.G	[831-837]		Used
	FALSE	High	[R].NLQNLLILTAIK.[A]			0.000253721	0	1	2	1	Q00610	Q00610 [1023-1034]	0	1353.85	0	2.51963e+06		High	High	2	677.427	68.371	0	9.054e-05	3.3	68.34	R.NLQNLLILTAIK.A	[1023-1034]		Used
	FALSE	High	[K].QLPLVKPYLR.[S]			0.0102527	0.000259998	1	1	1	Q00610	Q00610 [1444-1453]	0	1226.76	0	1.98817e+06		High	High	2	613.884	49.4098	0.0001583	0.005626	2.05	49.66	K.QLPLVKPYLR.S	[1444-1453]		Used
	FALSE	High	[K].MREHLELFWSR.[V]			8.45843e-05	0	1	1	1	Q00610	Q00610 [1332-1342]	1	1503.75	0		No Quan Values	High	High	2	752.38	55.8922	0	2.653e-05	3.85		K.MREHLELFWSR.V	[1332-1342]		Not Used
	FALSE	High	[R].VMEYINR.[L]			0.018678	0.000259998	1	1	1	Q00610	Q00610 [1040-1046]	0	924.461	0	739336		High	High	2	462.734	24.388	0.0001583	0.011	1.44	24.4	R.VMEYINR.L	[1040-1046]		Used
	FALSE	High	[K].VSQPIEGHAASFAQFK.[M]			2.10653e-09	0	1	1	1	Q00610	Q00610 [190-205]	0	1716.87	0	1.82829e+06		High	High	2	858.939	45.189	0	1.939e-10	4.87	45.16	K.VSQPIEGHAASFAQFK.M	[190-205]		Used
	FALSE	High	[K].VKQLPLVKPYLR.[S]			0.00252248	0	1	1	1	Q00610	Q00610 [1442-1453]	1	1453.93	0		No Quan Values	High	High	3	485.314	43.4469	0	0.001173	1.34		K.VKQLPLVKPYLR.S	[1442-1453]		Not Used
	FALSE	High	[K].YLQMAR.[K]			0.0454107	0.000838172	1	1	1	Q00610	Q00610 [1156-1161]	0	781.403	0	434946		High	High	2	391.205	17.1309	0.0006508	0.02984	1.11	17.31	K.YLQMAR.K	[1156-1161]		Used
	FALSE	High	[R].VVGAMQLYSVDRK.[V]			4.54757e-06	0	1	2	1	Q00610	Q00610 [177-189]	1	1465.78	0	1.47632e+06		High	High	2	733.395	40.6049	0	1.017e-06	3.97	40.76	R.VVGAMQLYSVDRK.V	[177-189]		Used
	FALSE	High	[R].VVGAMQLYSVDR.[K]			4.13666e-06	0	1	2	1	Q00610	Q00610 [177-188]	0	1337.69	1	1.36526e+06		High	High	2	669.348	54.685	0	9.145e-07	3.61	54.83	R.VVGAMQLYSVDR.K	[177-188]		Used
	FALSE	High	[K].WLLLTGISAQQNR.[V]			1.48749e-06	0	1	1	1	Q00610	Q00610 [164-176]	0	1499.83	0	2454160		High	High	2	750.42	66.5591	0	2.925e-07	3.8	66.58	K.WLLLTGISAQQNR.V	[164-176]		Used
	FALSE	High	[R].TSIDAYDNFDNISLAQR.[L]			2.29958e-06	0	1	1	1	Q00610	Q00610 [1482-1498]	0	1942.91	0		No Quan Values	High	High	2	971.959	64.4322	0	4.753e-07	3.87		R.TSIDAYDNFDNISLAQR.L	[1482-1498]		Not Used
	FALSE	High	[K].VDKLDASESLR.[K]			0.0133353	0.000259998	1	1	1	Q00610	Q00610 [1610-1620]	1	1232.65	0	191102		High	High	2	616.828	20.6405	0.0001583	0.007554	1.84	20.62	K.VDKLDASESLR.K	[1610-1620]		Used
	FALSE	High	[K].TLQIFNIEMK.[S]			0.0005949	0	1	2	1	Q00610	Q00610 [87-96]	0	1236.67	0	1.37529e+06		High	High	2	618.836	66.5537	0	0.0002342	3	66.55	K.TLQIFNIEMK.S	[87-96]		Used
	FALSE	High	[K].FNALFAQGNYSEAAK.[V]			0.000220821	0	1	1	1	Q00610	Q00610 [368-382]	0	1630.79	0		No Quan Values	High	High	2	815.894	57.6037	0	7.744e-05	2.39		K.FNALFAQGNYSEAAK.V	[368-382]		Not Used
	FALSE	High	[R].GQFSTDELVAEVEKR.[N]			5.25828e-06	0	1	2	1	Q00610	Q00610 [838-852]	1	1707.85	0		Not Reliable	High	High	2	854.431	60.7687	0	1.199e-06	4.24		R.GQFSTDELVAEVEKR.N	[838-852]		Not Used
	FALSE	High	[R].AMLSANIR.[Q]			0.00726108	0.000259998	1	1	1	Q00610	Q00610 [669-676]	0	875.477	0	1.44186e+06		High	High	2	438.242	29.2745	0.0001583	0.003836	2.38	29.29	R.AMLSANIR.Q	[669-676]		Used
	FALSE	High	[R].ALEHFTDLYDIKR.[A]			6.34294e-07	0	1	1	1	Q00610	Q00610 [626-638]	1	1620.84	0	1.09253e+06		High	High	3	540.95	51.2853	0	1.129e-07	3.78	51.43	R.ALEHFTDLYDIKR.A	[626-638]		Used
	FALSE	High	[R].ALEHFTDLYDIK.[R]			3.78671e-06	0	1	1	1	Q00610	Q00610 [626-637]	0	1464.74	0	636832		High	High	2	732.872	59.9053	0	8.302e-07	4.75	59.88	R.ALEHFTDLYDIK.R	[626-637]		Used
	FALSE	High	[K].AHTMTDDVTFWK.[W]			5.86491e-05	0	1	1	1	Q00610	Q00610 [101-112]	0	1451.66	0	1.01674e+06		High	High	2	726.338	51.8317	0	1.763e-05	2.9	52.01	K.AHTMTDDVTFWK.W	[101-112]		Used
	FALSE	High	[R].AVNYFSK.[V]			0.0281306	0.000498078	1	1	1	Q00610	Q00610 [1435-1441]	0	828.425	0	312862		High	High	2	414.716	20.3805	0.0003778	0.01751	1.06	20.3	R.AVNYFSK.V	[1435-1441]		Used
	FALSE	High	[R].AYEFAER.[C]			0.0261184	0.000498078	1	2	1	Q00610	Q00610 [1095-1101]	0	885.41	0	183009		High	High	2	443.209	21.1198	0.0003118	0.01602	1.48	21.11	R.AYEFAER.C	[1095-1101]		Used
	FALSE	High	[K].DAMQYASESK.[D]			0.16235	0.00845486	1	1	1	Q00610	Q00610 [1536-1545]	0	1129.48	0		No Quan Values	High	High	2	565.245	17.4382	0.007263	0.1264	0.78		K.DAMQYASESK.D	[1536-1545]		Not Used
	FALSE	High	[K].LLLPWLEAR.[I]			0.00370454	0	1	1	1	Q00610	Q00610 [857-865]	0	1110.67	0		No Quan Values	High	High	2	555.837	68.2188	0	0.001809	2.07		K.LLLPWLEAR.I	[857-865]		Not Used
	FALSE	High	[K].LHIIEVGTPPTGNQPFPK.[K]			2.44031e-08	0	1	1	1	Q00610	Q00610 [228-245]	0	1945.05	0		No Quan Values	High	High	2	973.029	60.5881	0	2.978e-09	4.31		K.LHIIEVGTPPTGNQPFPK.K	[228-245]		Not Used
	FALSE	High	[R].ISGETIFVTAPHEATAGIIGVNRK.[G]			0.00191142	0	1	1	1	Q00610	Q00610 [298-321]	1	2481.35	0		No Quan Values	High	High	3	827.788	61.4686	0	0.0008618	3.17		R.ISGETIFVTAPHEATAGIIGVNRK.G	[298-321]		Not Used
	FALSE	High	[K].LLYNNVSNFGR.[L]			0.000179293	0	1	1	1	Q00610	Q00610 [1216-1226]	0	1296.67	0	4.67905e+06		High	High	2	648.838	51.9877	0	6.123e-05	3.23	52.21	K.LLYNNVSNFGR.L	[1216-1226]		Used
	FALSE	High	[R].KFNALFAQGNYSEAAK.[V]			1.91619e-09	0	1	1	1	Q00610	Q00610 [367-382]	1	1758.88	0	2.83338e+06		High	High	2	879.942	46.2213	0	1.743e-10	6.61	46.29	R.KFNALFAQGNYSEAAK.V	[367-382]		Used
	FALSE	High	[K].HDVVFLITK.[Y]			0.000304693	0	1	1	1	Q00610	Q00610 [270-278]	0	1071.62	0	966512		High	High	2	536.313	47.4414	0	0.0001111	2.62	47.5	K.HDVVFLITK.Y	[270-278]		Used
	FALSE	High	[K].HELIEFR.[R]			0.0256378	0.000498078	1	1	1	Q00610	Q00610 [1502-1508]	0	943.5	0	768946		High	High	2	472.253	31.8827	0.0003118	0.01576	2.6	31.87	K.HELIEFR.R	[1502-1508]		Used
	FALSE	High	[R].LASTLVHLGEYQAAVDGAR.[K]			1.42685e-08	0	1	1	1	Q00610	Q00610 [1227-1245]	0	1971.03	0		No Quan Values	High	High	3	657.681	60.6243	0	1.64e-09	5.91		R.LASTLVHLGEYQAAVDGAR.K	[1227-1245]		Not Used
	FALSE	High	[R].LAELEEFINGPNNAHIQQVGDR.[C]			6.1545e-13	0	1	1	1	Q00610	Q00610 [1183-1204]	0	2464.22	0	2.52717e+06		High	High	3	822.079	63.0408	0	2.204e-14	8.08	63.04	R.LAELEEFINGPNNAHIQQVGDR.C	[1183-1204]		Used
	FALSE	High	[R].IAAYLFK.[G]			0.018678	0.000259998	1	1	1	Q00610	Q00610 [1510-1516]	0	825.487	0	1.39297e+06		High	High	2	413.247	47.7592	0.0001583	0.01103	2.5	47.97	R.IAAYLFK.G	[1510-1516]		Used
FALSE	High	Master Protein	P07900	Heat shock protein HSP 90-alpha OS=Homo sapiens OX=9606 GN=HSP90AA1 PE=1 SV=5	0	215.194	47	37	55	22	1	732	84.6	5.02	169.43	37	0	3.98505e+07	High
	Checked	Confidence	Annotated Sequence	Modifications	Modifications in Master Proteins	Qvality PEP	Qvality q-value	# Protein Groups	# Proteins	# PSMs	Master Protein Accessions	Positions in Master Proteins	# Missed Cleavages	Theo. MH+ [Da]	# Razor Quan Results	Abundance: F1: Sample	Quan Info	Found in Sample: [S1] F1: Sample	Confidence (by Search Engine): Sequest HT	Charge (by Search Engine): Sequest HT	m/z [Da] (by Search Engine): Sequest HT	RT [min] (by Search Engine): Sequest HT	Percolator q-Value (by Search Engine): Sequest HT	Percolator PEP (by Search Engine): Sequest HT	XCorr (by Search Engine): Sequest HT	Top Apex RT [min]	Sequence in Protein	Positions in Protein	Peptide Group Modifications in Protein	Quan Usage
	FALSE	High	[R].LVTSPCCIVTSTYGWTANMER.[I]	2xCarbamidomethyl [C6(100); C7(100)]		2.83956e-08	0	1	1	1	P07900	P07900 [592-612]	0	2446.12	0		No Quan Values	High	High	2	1223.57	67.3806	0	3.517e-09	4.83		R.LVTSPCCIVTSTYGWTANMER.I	[592-612]		Not Used
	FALSE	High	[R].VFIMDNCEELIPEYLNFIR.[G]	1xCarbamidomethyl [C7(100)]		2.19195e-08	0	1	1	1	P07900	P07900 [368-386]	0	2415.17	0		No Quan Values	High	High	2	1208.09	69.6292	0	2.652e-09	5.76		R.VFIMDNCEELIPEYLNFIR.G	[368-386]		Not Used
	FALSE	High	[R].YYTSASGDEMVSLKDYCTR.[M]	1xCarbamidomethyl [C17(100)]		1.65101e-11	0	1	1	1	P07900	P07900 [465-483]	1	2245.97	0	1.5045e+06		High	High	3	749.331	52.0523	0	8.649e-13	5.35	52.19	R.YYTSASGDEMVSLKDYCTR.M	[465-483]		Used
	FALSE	High	[R].RAPFDLFENR.[K]			3.00344e-05	0	1	1	2	P07900	P07900 [346-355]	1	1264.64	0	4916040		High	High	2	632.825	56.8025	0	8.385e-06	3.95	56.65	R.RAPFDLFENR.K	[346-355]		Used
	FALSE	High	[R].RAPFDLFENRK.[K]			0.00361239	0	1	1	1	P07900	P07900 [346-356]	2	1392.74	0	923939		High	High	3	464.918	41.0552	0	0.001756	3.27	41.33	R.RAPFDLFENRK.K	[346-356]		Used
	FALSE	High	[R].NPDDITNEEYGEFYK.[S]			7.58362e-06	0	1	1	1	P07900	P07900 [300-314]	0	1833.78	0	2828357		High	High	2	917.394	57.4619	0	1.798e-06	4.47	57.6	R.NPDDITNEEYGEFYK.S	[300-314]		Used
	FALSE	High	[K].VILHLKEDQTEYLEER.[RW]			2.76875e-08	0	2	4	4	P07900; P08238	P07900 [186-201]; P08238 [181-196]	1	2015.04	0	5.10891e+06	Shared	High	High	3	672.353	48.1967	0	3.43e-09	5.51	48.19	K.VILHLKEDQTEYLEER.R	[186-201]		Not Used
	FALSE	High	[K].VILHLKEDQTEYLEERR.[IV]			6.60015e-06	0	2	3	1	P07900; P08238	P07900 [186-202]; P08238 [181-197]	2	2171.15	0		No Quan Values	High	High	4	543.542	41.9067	0	1.54e-06	2.48		K.VILHLKEDQTEYLEERR.I	[186-202]		Not Used
	FALSE	High	[K].YIDQEELNK.[T]			0.000728039	0	2	4	2	P07900; P08238	P07900 [284-292]; P08238 [276-284]	0	1151.56	0	1.47971e+06	Shared	High	High	2	576.282	21.5693	0	0.001022	2.43	21.65	K.YIDQEELNK.T	[284-292]		Not Used
	FALSE	High	[R].YYTSASGDEMVSLK.[D]			7.03029e-06	0	1	1	2	P07900	P07900 [465-478]	0	1550.7	0	1.37955e+06		High	High	2	775.857	47.1753	0	1.656e-06	3.67	47.28	R.YYTSASGDEMVSLK.D	[465-478]		Used
	FALSE	High	[R].YESLTDPSK.[L]			0.00082598	0	2	5	1	P07900; P08238	P07900 [61-69]; P08238 [56-64]	0	1039.49	0	634711	Shared	High	High	2	520.251	18.3304	0	0.0003387	2.02	18.36	R.YESLTDPSK.L	[61-69]		Not Used
	FALSE	High	[R].YESLTDPSKLDSGK.[E]			4.70551e-08	0	2	4	1	P07900; P08238	P07900 [61-74]; P08238 [56-69]	1	1539.75	0	1957515	Shared	High	High	2	770.381	30.7908	0	6.189e-09	3.68	31.02	R.YESLTDPSKLDSGK.E	[61-74]		Not Used
	FALSE	High	[K].SLTNDWEDHLAVK.[H]			6.0418e-06	0	2	2	2	P07900; P08238	P07900 [315-327]; P08238 [307-319]	0	1527.74	0	1.00727e+07	Shared	High	High	2	764.376	53.8004	0	1.398e-06	4.95	53.95	K.SLTNDWEDHLAVK.H	[315-327]		Not Used
	FALSE	High	[K].TKPIWTR.[N]			0.0440475	0.000838172	2	5	1	P07900; P08238	P07900 [293-299]; P08238 [285-291]	0	901.525	0	5.88807e+06	Shared	High	High	2	451.266	15.8501	0.0006508	0.02887	1.31	15.98	K.TKPIWTR.N	[293-299]		Not Used
	FALSE	High	[K].TLVSVTK.[E]			0.020378	0.000259998	1	2	1	P07900	P07900 [540-546]	0	747.461	0	983241		High	High	2	374.234	17.1274	0.0001583	0.01216	1.49	17.35	K.TLVSVTK.E	[540-546]		Used
	FALSE	High	[R].TLTIVDTGIGMTK.[A]			5.70807e-06	0	2	3	4	P07900; P08238	P07900 [88-100]; P08238 [83-95]	0	1349.73	0	23377745	Shared	High	High	2	675.371	61.4428	0	1.31e-06	3.53	62.15	R.TLTIVDTGIGMTK.A	[88-100]		Not Used
	FALSE	High	[R].ELISNSSDALDKIR.[Y]			2.57634e-06	0	1	1	1	P07900	P07900 [47-60]	1	1560.82	0	3992841		High	High	2	780.915	46.2226	0	5.389e-07	4.15	46.34	R.ELISNSSDALDKIR.Y	[47-60]		Used
	FALSE	High	[K].EKYIDQEELNK.[T]			0.000527671	0	2	4	1	P07900; P08238	P07900 [282-292]; P08238 [274-284]	1	1408.7	0	171111	Shared	High	High	2	704.852	20.7644	0	0.0002043	2.35	20.78	K.EKYIDQEELNK.T	[282-292]		Not Used
	FALSE	High	[K].ELHINLIPNKQDR.[T]			0.000225043	0	1	1	1	P07900	P07900 [75-87]	1	1589.88	0	3043075		High	High	2	795.441	38.5105	0	7.917e-05	3.82	38.72	K.ELHINLIPNKQDR.T	[75-87]		Used
	FALSE	High	[K].ELHINLIPNK.[Q]			0.0210214	0.000259998	1	2	1	P07900	P07900 [75-84]	0	1190.69	0	394758		High	High	2	595.849	49.3327	0.0001583	0.0126	2.98	49.31	K.ELHINLIPNK.Q	[75-84]		Used
	FALSE	High	[K].FYEQFSK.[N]			0.012294	0.000259998	1	1	2	P07900	P07900 [437-443]	0	948.446	0	1.81693e+06		High	High	2	474.727	27.8579	0.0001583	0.007418	1.8	27.65	K.FYEQFSK.N	[437-443]		Used
	FALSE	High	[KR].ALLFVPR.[R]			0.0344768	0.000619202	1	2	4	P07900	P07900 [339-345]	0	815.514	0	5.43873e+06		High	High	2	408.26	57.1804	0.001195	0.03964	1.91	57.42	R.ALLFVPR.R	[339-345]		Used
	FALSE	High	[K].ADLINNLGTIAK.[SF]			2.50094e-05	0	2	4	1	P07900; P08238	P07900 [101-112]; P08238 [96-107]	0	1242.71	0	32756766	Shared	High	High	2	621.856	60.4393	0	6.804e-06	3.96	60.5	K.ADLINNLGTIAK.S	[101-112]		Not Used
	FALSE	High	[K].DQVANSAFVER.[L]			0.000841766	0	1	1	1	P07900	P07900 [500-510]	0	1235.6	0	2.04574e+06		High	High	2	618.304	29.9984	0	0.0003443	2.98	30.11	K.DQVANSAFVER.L	[500-510]		Used
	FALSE	High	[R].DNSTMGYMAAK.[K]			0.000354535	0	1	1	1	P07900	P07900 [621-631]	0	1188.5	0	1.26554e+06		High	High	2	594.755	26.4928	0	0.0001311	2.31	26.63	R.DNSTMGYMAAK.K	[621-631]		Used
	FALSE	High	[K].IRYESLTDPSK.[L]			0.00255448	0	2	5	1	P07900; P08238	P07900 [59-69]; P08238 [54-64]	1	1308.68	0	687639	Shared	High	High	2	654.844	25.8246	0	0.00119	2.09	25.9	K.IRYESLTDPSK.L	[59-69]		Not Used
	FALSE	High	[RK].LSELLR.[KY]			0.116611	0.00491675	3	3	1	Q92538; P07900; P08238	Q92538 [173-178]; P07900 [459-464]; P08238 [451-456]	0	730.446	0	2.30556e+06	Shared	High	High	2	365.726	27.7862	0.003887	0.0869	2.07	27.95	K.LSELLR.Y	[459-464]		Not Used
	FALSE	High	[K].IMKDILEK.[K]			0.00579113	0.000152699	1	1	1	P07900	P07900 [574-581]	1	989.57	0	1475493		High	High	2	495.288	26.1141	9.332e-05	0.002975	2.46	26.29	K.IMKDILEK.K	[574-581]		Used
	FALSE	High	[K].HSQFIGYPITLFVEKER.[D]			8.11956e-10	0	1	1	1	P07900	P07900 [210-226]	1	2064.09	0		No Quan Values	High	High	3	688.701	65.1752	0	6.698e-11	5.64		K.HSQFIGYPITLFVEKER.D	[210-226]		Not Used
	FALSE	High	[K].HSQFIGYPITLFVEK.[KE]			1.88728e-07	0	1	2	2	P07900	P07900 [210-224]	0	1778.95	0		No Quan Values	High	High	2	889.979	67.378	0	2.924e-08	5.73		K.HSQFIGYPITLFVEK.E	[210-224]		Not Used
	FALSE	High	[K].KHLEINPDHSIIETLR.[Q]			1.69958e-09	0	1	1	3	P07900	P07900 [632-647]	1	1915.04	0	1.57061e+06		High	High	3	639.018	51.5275	0	1.521e-10	5.53	51.64	K.KHLEINPDHSIIETLR.Q	[632-647]		Used
	FALSE	High	[K].KLSELLR.[Y]			0.062574	0.00217779	1	1	1	P07900	P07900 [458-464]	1	858.541	0	658966		High	High	2	429.774	25.2509	0.001661	0.04286	1.77	25.4	K.KLSELLR.Y	[458-464]		Used
	FALSE	High	[K].HFSVEGQLEFR.[A]			3.93291e-06	0	2	5	4	P07900; P08238	P07900 [328-338]; P08238 [320-330]	0	1348.66	0		No Quan Values	High	High	2	674.836	50.9921	0	8.631e-07	4		K.HFSVEGQLEFR.A	[328-338]		Not Used
	FALSE	High	[R].GVVDSEDLPLNISR.[E]			2.60421e-07	0	3	3	2	P07900; P08238; Q12931	P07900 [387-400]; P08238 [379-392]; Q12931 [389-402]	0	1513.79	0	19288342	Shared	High	High	2	757.397	62.2903	0	4.192e-08	4.39	62.28	R.GVVDSEDLPLNISR.E	[387-400]		Not Used
	FALSE	High	[K].HIYYITGETK.[D]			2.1904e-05	0	1	2	3	P07900	P07900 [490-499]	0	1224.63	0	5.61219e+06		High	High	2	612.817	24.7277	0	5.896e-06	3.84	24.81	K.HIYYITGETK.D	[490-499]		Used
	FALSE	High	[K].HNDDEQYAWESSAGGSFTVR.[TA]			3.87904e-10	0	2	3	1	P07900; P08238	P07900 [154-173]; P08238 [149-168]	0	2255.96	0		No Quan Values	High	High	2	1128.48	56.7418	0	2.933e-11	5.05		K.HNDDEQYAWESSAGGSFTVR.T	[154-173]		Not Used
	FALSE	High	[K].HLEINPDHSIIETLR.[Q]			1.15849e-08	0	1	1	1	P07900	P07900 [633-647]	0	1786.94	0		No Quan Values	High	High	3	596.32	58.2118	0	1.294e-09	6.71		K.HLEINPDHSIIETLR.Q	[633-647]		Not Used
FALSE	High	Master Protein	P21333	Filamin-A OS=Homo sapiens OX=9606 GN=FLNA PE=1 SV=4	0	203.656	22	44	46	41	1	2647	280.6	6.06	130.24	44	2	2.18236e+07	High
	Checked	Confidence	Annotated Sequence	Modifications	Modifications in Master Proteins	Qvality PEP	Qvality q-value	# Protein Groups	# Proteins	# PSMs	Master Protein Accessions	Positions in Master Proteins	# Missed Cleavages	Theo. MH+ [Da]	# Razor Quan Results	Abundance: F1: Sample	Quan Info	Found in Sample: [S1] F1: Sample	Confidence (by Search Engine): Sequest HT	Charge (by Search Engine): Sequest HT	m/z [Da] (by Search Engine): Sequest HT	RT [min] (by Search Engine): Sequest HT	Percolator q-Value (by Search Engine): Sequest HT	Percolator PEP (by Search Engine): Sequest HT	XCorr (by Search Engine): Sequest HT	Top Apex RT [min]	Sequence in Protein	Positions in Protein	Peptide Group Modifications in Protein	Quan Usage
	FALSE	High	[R].SPYTVTVGQACNPSACR.[A]	2xCarbamidomethyl [C11(100); C16(100)]		1.33361e-07	0	1	1	1	P21333	P21333 [468-484]	0	1867.84	0		No Quan Values	High	High	2	934.425	39.2627	0	1.987e-08	4.04		R.SPYTVTVGQACNPSACR.A	[468-484]		Not Used
	FALSE	High	[K].ATCAPQHGAPGPGPADASK.[V]	1xCarbamidomethyl [C3(100)]		2.99785e-06	0	1	1	1	P21333	P21333 [2541-2559]	0	1789.83	0		No Quan Values	High	High	3	597.281	12.2658	0	6.403e-07	3.21		K.ATCAPQHGAPGPGPADASK.V	[2541-2559]		Not Used
	FALSE	High	[R].TPCEEILVK.[H]	1xCarbamidomethyl [C3(100)]		0.00081049	0	1	1	1	P21333	P21333 [2599-2607]	0	1088.57	0	403269		High	High	2	544.786	34.5459	0	0.0003314	2.52	34.59	R.TPCEEILVK.H	[2599-2607]		Used
	FALSE	High	[K].IVGPSGAAVPCKVEPGLGADNSVVR.[F]	1xCarbamidomethyl [C11(100)]		0.000365903	0	1	1	1	P21333	P21333 [1008-1032]	1	2449.29	0		No Quan Values	High	High	3	817.101	57.6439	0	0.0001366	2.05		K.IVGPSGAAVPCKVEPGLGADNSVVR.F	[1008-1032]		Not Used
	FALSE	High	[K].IVGPSGAAVPCK.[V]	1xCarbamidomethyl [C11(100)]		7.22343e-05	0	1	1	1	P21333	P21333 [1008-1019]	0	1155.62	0		No Quan Values	High	High	2	578.313	27.3509	0	2.229e-05	2.15		K.IVGPSGAAVPCK.V	[1008-1019]		Not Used
	FALSE	High	[K].CSGPGLSPGMVR.[A]	1xCarbamidomethyl [C1(100)]		0.00202303	0	1	1	1	P21333	P21333 [1453-1464]	0	1217.58	0	406632		High	High	2	609.292	34.903	0	0.0009172	2.79	34.82	K.CSGPGLSPGMVR.A	[1453-1464]		Used
	FALSE	High	[R].LYSVSYLLK.[D]			0.000587438	0	1	1	1	P21333	P21333 [2613-2621]	0	1085.62	0		No Quan Values	High	High	2	543.316	62.8819	0	0.0002316	2.6		R.LYSVSYLLK.D	[2613-2621]		Not Used
	FALSE	High	[R].LVSNHSLHETSSVFVDSLTK.[A]			1.35308e-06	0	1	1	1	P21333	P21333 [2521-2540]	0	2200.12	0	2.23199e+06		High	High	3	734.046	55.3047	0	2.63e-07	3.11	55.17	R.LVSNHSLHETSSVFVDSLTK.A	[2521-2540]		Used
	FALSE	High	[R].NGHVGISFVPK.[E]			0.10156	0.00386481	1	1	1	P21333	P21333 [2004-2014]	0	1154.63	0	181957		High	High	3	385.549	34.2225	0.002931	0.07406	1.74	34.22	R.NGHVGISFVPK.E	[2004-2014]		Used
	FALSE	High	[K].VTAQGPGLEPSGNIANK.[T]			1.4322e-06	0	1	1	1	P21333	P21333 [384-400]	0	1652.86	0	587290		High	High	2	826.933	34.7075	0	2.799e-07	4.1	34.74	K.VTAQGPGLEPSGNIANK.T	[384-400]		Used
	FALSE	High	[K].VPVHDVTDASK.[V]			0.000263516	0	1	1	1	P21333	P21333 [1440-1450]	0	1167.6	0		No Quan Values	High	High	2	584.304	11.8469	0	9.423e-05	2.11		K.VPVHDVTDASK.V	[1440-1450]		Not Used
	FALSE	High	[R].VHGPGIQSGTTNKPNK.[F]			0.000171543	0	1	1	1	P21333	P21333 [1360-1375]	0	1634.86	0	169389		High	High	3	545.625	8.3544	0	5.841e-05	3.36	8.4	R.VHGPGIQSGTTNKPNK.F	[1360-1375]		Used
	FALSE	High	[K].VEPGLGADNSVVR.[F]			0.0114046	0.000259998	1	1	1	P21333	P21333 [1020-1032]	0	1312.69	0		No Quan Values	High	High	2	656.846	35.5052	0.0001583	0.006348	1.72		K.VEPGLGADNSVVR.F	[1020-1032]		Not Used
	FALSE	High	[K].YTPVQQGPVGVNVTYGGDPIPK.[S]			7.7142e-07	0	1	1	1	P21333	P21333 [937-958]	0	2286.18	0		No Quan Values	High	High	2	1143.59	62.6896	0	1.403e-07	4.71		K.YTPVQQGPVGVNVTYGGDPIPK.S	[937-958]		Not Used
	FALSE	High	[K].YNEQHVPGSPFTAR.[V]			9.12415e-05	0	1	1	1	P21333	P21333 [1938-1951]	0	1602.77	0		No Quan Values	High	High	2	801.886	33.0273	0	2.889e-05	3.26		K.YNEQHVPGSPFTAR.V	[1938-1951]		Not Used
	FALSE	High	[K].VTVLFAGQHIAK.[S]			0.000428451	0	1	1	2	P21333	P21333 [356-367]	0	1283.75	0	1121397		High	High	2	642.378	41.8691	0	0.0001629	2.48	42.09	K.VTVLFAGQHIAK.S	[356-367]		Used
	FALSE	High	[R].YAPSEAGLHEMDIR.[Y]			3.51696e-05	0	1	1	1	P21333	P21333 [1832-1845]	0	1588.74	0	270072		High	High	2	794.875	42.3234	0	9.973e-06	3.12	42.3	R.YAPSEAGLHEMDIR.Y	[1832-1845]		Used
	FALSE	High	[K].YGGPYHIGGSPFK.[A]			2.10111e-07	0	1	1	1	P21333	P21333 [2501-2513]	0	1379.67	0		No Quan Values	High	High	2	690.341	42.4876	0	3.303e-08	4.59		K.YGGPYHIGGSPFK.A	[2501-2513]		Not Used
	FALSE	High	[K].WGDEHIPGSPYR.[V]			0.000852457	0	1	1	1	P21333	P21333 [2632-2643]	0	1413.65	0		No Quan Values	High	High	2	707.331	39.4685	0	0.0003513	2.7		K.WGDEHIPGSPYR.V	[2632-2643]		Not Used
	FALSE	High	[K].SPFSVAVSPSLDLSK.[I]			1.91484e-06	0	1	1	1	P21333	P21333 [959-973]	0	1533.82	0		No Quan Values	High	High	2	767.411	65.2646	0	3.871e-07	4.65		K.SPFSVAVSPSLDLSK.I	[959-973]		Not Used
	FALSE	High	[K].SPFEVYVDK.[S]			0.00501123	0	1	1	1	P21333	P21333 [368-376]	0	1083.54	0		No Quan Values	High	High	2	542.272	47.5105	0	0.002531	1.93		K.SPFEVYVDK.S	[368-376]		Not Used
	FALSE	High	[K].VAQPTITDNKDGTVTVR.[Y]			0.000235211	0	1	1	1	P21333	P21333 [1815-1831]	1	1814.96	0		No Quan Values	High	High	2	907.985	31.4445	0	8.303e-05	2.37		K.VAQPTITDNKDGTVTVR.Y	[1815-1831]		Not Used
	FALSE	High	[R].VANPSGNLTETYVQDR.[G]			2.81443e-06	0	1	1	1	P21333	P21333 [1297-1312]	0	1763.86	0	639673		High	High	2	882.434	43.2821	0	5.968e-07	3.63	43.38	R.VANPSGNLTETYVQDR.G	[1297-1312]		Used
	FALSE	High	[K].VDVGKDQEFTVK.[S]			5.80635e-07	0	1	1	1	P21333	P21333 [983-994]	1	1364.71	0	247742		High	High	2	682.857	27.762	0	1.024e-07	2.32	27.76	K.VDVGKDQEFTVK.S	[983-994]		Used
	FALSE	High	[R].TFSVWYVPEVTGTHK.[V]			1.42952e-07	0	1	1	1	P21333	P21333 [341-355]	0	1750.88	0	688064		High	High	2	875.943	63.9038	0	2.14e-08	3.99	63.88	R.TFSVWYVPEVTGTHK.V	[341-355]		Used
	FALSE	High	[R].TGVELGKPTHFTVNAK.[A]			6.61717e-08	0	1	1	1	P21333	P21333 [885-900]	0	1698.92	0	797297		High	High	3	566.977	32.6877	0	9.063e-09	4.79	32.75	R.TGVELGKPTHFTVNAK.A	[885-900]		Used
	FALSE	High	[K].GKLDVQFSGLTK.[G]			4.37852e-06	0	1	1	1	P21333	P21333 [905-916]	1	1292.72	0	912718		High	High	2	646.864	44.9776	0	9.752e-07	4.21	45.06	K.GKLDVQFSGLTK.G	[905-916]		Used
	FALSE	High	[R].GAGTGGLGLAVEGPSEAK.[M]			1.15552e-06	0	1	1	1	P21333	P21333 [1382-1399]	0	1570.81	0	605930		High	High	2	785.907	47.8106	0	2.201e-07	3.22	47.84	R.GAGTGGLGLAVEGPSEAK.M	[1382-1399]		Used
	FALSE	High	[R].ANLPQSFQVDTSK.[A]			0.000161048	0	1	1	1	P21333	P21333 [1465-1477]	0	1434.72	0		No Quan Values	High	High	2	717.864	44.9532	0	5.468e-05	2.82		R.ANLPQSFQVDTSK.A	[1465-1477]		Not Used
	FALSE	High	[R].AEAGVPAEFSIWTR.[E]			6.51733e-06	0	1	1	1	P21333	P21333 [2251-2264]	0	1533.77	0		No Quan Values	High	High	2	767.388	66.4028	0	1.522e-06	3.51		R.AEAGVPAEFSIWTR.E	[2251-2264]		Not Used
	FALSE	High	[K].AFGPGLQGGSAGSPAR.[F]			2.35839e-06	0	1	1	1	P21333	P21333 [1072-1087]	0	1429.72	0	1.60756e+06		High	High	2	715.363	33.3338	0	4.895e-07	3.5	33.25	K.AFGPGLQGGSAGSPAR.F	[1072-1087]		Used
	FALSE	High	[K].AGNNMLLVGVHGPR.[T]			8.69738e-07	0	1	1	2	P21333	P21333 [2585-2598]	0	1434.76	0	915368		High	High	2	717.885	43.3402	0	4.541e-06	3.28	43.28	K.AGNNMLLVGVHGPR.T	[2585-2598]		Used
	FALSE	High	[K].AGVAPLQVK.[V]			0.0051067	0	1	1	1	P21333	P21333 [1478-1486]	0	882.541	0	521642		High	High	2	441.774	27.5843	0	0.00259	2.33	27.6	K.AGVAPLQVK.V	[1478-1486]		Used
	FALSE	High	[R].AGQSAAGAAPGGGVDTR.[D]			0.0668361	0.00217779	1	1	1	P21333	P21333 [8-24]	0	1442.7	0		No Quan Values	High	High	2	721.853	13.9688	0.001661	0.04634	1.47		R.AGQSAAGAAPGGGVDTR.D	[8-24]		Not Used
	FALSE	High	[R].AWGPGLEGGVVGK.[S]			0.000152152	0	1	1	1	P21333	P21333 [581-593]	0	1226.65	0	1.50297e+06		High	High	2	613.829	52.5471	0	5.12e-05	3.15	52.65	R.AWGPGLEGGVVGK.S	[581-593]		Used
	FALSE	High	[R].AYGPGIEPTGNMVK.[K]			1.10556e-06	0	1	1	1	P21333	P21333 [286-299]	0	1433.71	0	962334		High	High	2	717.359	44.6613	0	2.103e-07	3.21	44.72	R.AYGPGIEPTGNMVK.K	[286-299]		Used
	FALSE	High	[K].DKGEYTLVVK.[W]			0.040935	0.000838172	1	1	1	P21333	P21333 [2622-2631]	1	1151.63	0		No Quan Values	High	High	2	576.318	27.9494	0.0006508	0.02662	1.77		K.DKGEYTLVVK.W	[2622-2631]		Not Used
	FALSE	High	[R].LLGWIQNK.[LIV]			0.00739916	0.000259998	3	3	1	P21333; O75369; Q14315	P21333 [172-179]; O75369 [145-152]; Q14315 [165-172]	0	971.567	0	2.49375e+06	Shared	High	High	2	486.288	52.3105	0.0001583	0.00391	2.1	52.38	R.LLGWIQNK.L	[172-179]		Used
	FALSE	High	[K].LKPGAPLRPK.[L]			0.0165926	0.000259998	1	1	1	P21333	P21333 [269-278]	0	1076.69	0	915097		High	High	3	359.569	12.2044	0.0001583	0.009648	2.1	12.36	K.LKPGAPLRPK.L	[269-278]		Used
	FALSE	High	[R].LIALLEVLSQK.[KR]			0.0126846	0.000259998	3	3	1	P21333; O75369; Q14315	P21333 [77-87]; O75369 [50-60]; Q14315 [70-80]	0	1226.77	0		No Quan Values	High	High	2	613.889	68.5829	0.0001583	0.007148	2.93		R.LIALLEVLSQK.K	[77-87]		Not Used
	FALSE	High	[K].IQQNTFTR.[W]			0.00402053	0	3	3	1	P21333; O75369; Q14315	P21333 [44-51]; O75369 [17-24]; Q14315 [37-44]	0	1007.53	0	788681	Shared	High	High	2	504.267	14.5743	0	0.001973	2.16	14.65	K.IQQNTFTR.W	[44-51]		Used
	FALSE	High	[R].LSPFMADIR.[D]			0.00199768	0	1	1	1	P21333	P21333 [656-664]	0	1049.54	0		No Quan Values	High	High	2	525.276	59.4078	0	0.0009084	1.89		R.LSPFMADIR.D	[656-664]		Not Used
	FALSE	High	[K].LPQLPITNFSR.[D]			0.000106841	0	1	1	1	P21333	P21333 [180-190]	0	1285.73	0	2.11402e+06		High	High	2	643.367	64.7548	0	3.457e-05	2.98	64.73	K.LPQLPITNFSR.D	[180-190]		Used
	FALSE	High	[R].IANLQTDLSDGLR.[L]			0.000204711	0	1	1	1	P21333	P21333 [64-76]	0	1415.75	0	738698		High	High	2	708.378	59.4414	0	7.115e-05	3.54	59.36	R.IANLQTDLSDGLR.L	[64-76]		Used
FALSE	High	Master Protein	P05166	Propionyl-CoA carboxylase beta chain, mitochondrial OS=Homo sapiens OX=9606 GN=PCCB PE=1 SV=3	0	196.336	65	31	59	31	1	539	58.2	7.64	186.79	31	0	5.20284e+08	High
	Checked	Confidence	Annotated Sequence	Modifications	Modifications in Master Proteins	Qvality PEP	Qvality q-value	# Protein Groups	# Proteins	# PSMs	Master Protein Accessions	Positions in Master Proteins	# Missed Cleavages	Theo. MH+ [Da]	# Razor Quan Results	Abundance: F1: Sample	Quan Info	Found in Sample: [S1] F1: Sample	Confidence (by Search Engine): Sequest HT	Charge (by Search Engine): Sequest HT	m/z [Da] (by Search Engine): Sequest HT	RT [min] (by Search Engine): Sequest HT	Percolator q-Value (by Search Engine): Sequest HT	Percolator PEP (by Search Engine): Sequest HT	XCorr (by Search Engine): Sequest HT	Top Apex RT [min]	Sequence in Protein	Positions in Protein	Peptide Group Modifications in Protein	Quan Usage
	FALSE	High	[R].ICCDLDVLASK.[K]	2xCarbamidomethyl [C2(100); C3(100)]		1.58739e-05	0	1	1	3	P05166	P05166 [515-525]	0	1293.62	0	14132009		High	High	2	647.313	53.891	0	4.103e-06	3.14	53.56	R.ICCDLDVLASK.K	[515-525]		Used
	FALSE	High	[R].ICCDLDVLASKK.[V]	2xCarbamidomethyl [C2(100); C3(100)]		5.63644e-06	0	1	1	1	P05166	P05166 [515-526]	1	1421.71	0	1.38416e+06		High	High	3	474.575	39.5965	0	1.291e-06	4.74	39.76	R.ICCDLDVLASKK.V	[515-526]		Used
	FALSE	High	[K].VASGCLDINSSVK.[G]	1xCarbamidomethyl [C5(100)]		1.79768e-06	0	1	1	2	P05166	P05166 [361-373]	0	1349.67	0	25124414		High	High	2	675.34	35.0018	0	1.138e-06	3.87	34.67	K.VASGCLDINSSVK.G	[361-373]		Used
	FALSE	High	[K].HLCGDTNYAWPTAEIAVMGAK.[G]	1xCarbamidomethyl [C3(100)]		1.54312e-10	0	1	1	1	P05166	P05166 [446-466]	0	2305.07	0	9104846		High	High	2	1153.04	64.804	0	1.047e-11	6.97	64.86	K.HLCGDTNYAWPTAEIAVMGAK.G	[446-466]		Used
	FALSE	High	[R].AFENDVDALCNLR.[D]	1xCarbamidomethyl [C10(100)]		4.29637e-06	0	1	1	2	P05166	P05166 [260-272]	0	1536.71	0	34353996		High	High	2	768.859	62.0281	0	9.527e-07	3.8	62.1	R.AFENDVDALCNLR.D	[260-272]		Used
	FALSE	High	[R].CADFGMAADKNKFPGDSVVTGR.[G]	1xCarbamidomethyl [C1(100)]		1.75532e-12	0	1	1	1	P05166	P05166 [90-111]	2	2343.09	0		No Quan Values	High	High	3	781.7	50.4398	0	7.078e-14	7.21		R.CADFGMAADKNKFPGDSVVTGR.G	[90-111]		Not Used
	FALSE	High	[R].CADFGMAADKNK.[F]	1xCarbamidomethyl [C1(100)]		1.70155e-05	0	1	1	1	P05166	P05166 [90-101]	1	1327.58	0	376505		High	High	2	664.292	15.163	0	4.438e-06	3.39	15.13	R.CADFGMAADKNK.F	[90-101]		Used
	FALSE	High	[R].CADFGMAADK.[N]	1xCarbamidomethyl [C1(100)]		0.00026021	0	1	1	1	P05166	P05166 [90-99]	0	1085.44	0	2240571		High	High	2	543.223	24.4449	0	9.304e-05	3.15	24.65	R.CADFGMAADK.N	[90-99]		Used
	FALSE	High	[R].LVYVFSQDFTVFGGSLSGAHAQK.[I]			0.0128443	0.000259998	1	1	1	P05166	P05166 [118-140]	0	2458.24	0	12131271		High	High	3	820.085	67.632	0.0001583	0.007255	1.21	67.63	R.LVYVFSQDFTVFGGSLSGAHAQK.I	[118-140]		Used
	FALSE	High	[R].LVPELDTIVPLESTK.[A]			5.08537e-07	0	1	1	1	P05166	P05166 [298-312]	0	1653.93	0	24055328		High	High	2	827.469	67.4884	0	8.815e-08	2.91	67.48	R.LVPELDTIVPLESTK.A	[298-312]		Used
	FALSE	High	[K].NIIVGFAR.[M]			0.010382	0.000259998	1	1	3	P05166	P05166 [339-346]	0	889.525	0	46487348		High	High	2	445.266	49.1965	0.0001583	0.005729	1.71	48.92	K.NIIVGFAR.M	[339-346]		Used
	FALSE	High	[K].NKFPGDSVVTGR.[G]			1.93056e-05	0	1	1	3	P05166	P05166 [100-111]	1	1276.66	0	10274868		High	High	2	638.836	25.3672	0	0.001775	2.82	25.61	K.NKFPGDSVVTGR.G	[100-111]		Used
	FALSE	High	[R].TALLGGGQR.[R]			0.00131749	0	1	1	3	P05166	P05166 [45-53]	0	872.495	0	2.29154e+06		High	High	2	436.751	16.0943	0.0003118	0.01494	2.31	16.19	R.TALLGGGQR.R	[45-53]		Used
	FALSE	High	[K].SVTNEDVTQEELGGAK.[T]			1.03598e-07	0	1	1	1	P05166	P05166 [233-248]	0	1676.8	0	4.60523e+06		High	High	2	838.902	33.3957	0	1.492e-08	4.59	33.52	K.SVTNEDVTQEELGGAK.T	[233-248]		Used
	FALSE	High	[R].TVGIVGNQPK.[V]			0.000320476	0	1	1	8	P05166	P05166 [351-360]	0	1012.58	0	1.11187e+07		High	High	2	506.793	19.0191	0	0.0007664	2.79	19.1	R.TVGIVGNQPK.V	[351-360]		Used
	FALSE	High	[K].FPGDSVVTGR.[G]			0.00117606	0	1	1	1	P05166	P05166 [102-111]	0	1034.53	0	4.28747e+06		High	High	2	517.767	35.6629	0	0.0005022	2.73	35.64	K.FPGDSVVTGR.G	[102-111]		Used
	FALSE	High	[K].FANPFPAAVR.[G]			0.0024136	0	1	1	1	P05166	P05166 [490-499]	0	1089.58	0	52282892		High	High	2	545.296	57.8308	0	0.001116	2.82	57.96	K.FANPFPAAVR.G	[490-499]		Used
	FALSE	High	[K].GAVEIIFK.[G]			0.0427239	0.000838172	1	1	3	P05166	P05166 [467-474]	0	876.519	0	8606239		High	High	2	438.763	52.7828	0.0009202	0.03486	2.55	52.99	K.GAVEIIFK.G	[467-474]		Used
	FALSE	High	[R].GFVDDIIQPSSTR.[A]			6.0149e-05	0	1	1	2	P05166	P05166 [500-512]	0	1434.72	0	50046528		High	High	2	717.865	60.7912	0	1.81e-05	3.64	60.91	R.GFVDDIIQPSSTR.A	[500-512]		Used
	FALSE	High	[K].GHENVEAAQAEYIEK.[F]			4.01845e-08	0	1	1	4	P05166	P05166 [475-489]	0	1687.79	0	5.26897e+06		High	High	2	844.4	26.1397	0	5.196e-09	6.61	26.06	K.GHENVEAAQAEYIEK.F	[475-489]		Used
	FALSE	High	[K].DTSYLFITGPDVVK.[S]			3.56165e-05	0	1	1	2	P05166	P05166 [219-232]	0	1554.81	0	14963814		High	High	2	777.906	67.5011	0	3.069e-05	3.61	67.42	K.DTSYLFITGPDVVK.S	[219-232]		Used
	FALSE	High	[R].EFFEIMPNYAK.[N]			0.000289688	0	1	1	1	P05166	P05166 [328-338]	0	1388.66	0	15810469		High	High	2	694.831	65.4933	0	0.0001052	3.11	65.53	R.EFFEIMPNYAK.N	[328-338]		Used
	FALSE	High	[K].AYNMVDIIHSVVDEREFFEIMPNYAK.[N]			1.27357e-08	0	1	1	1	P05166	P05166 [313-338]	1	3130.5	0	16383964		High	High	3	1044.17	69.0427	0	1.447e-09	5.98	68.93	K.AYNMVDIIHSVVDEREFFEIMPNYAK.N	[313-338]		Used
	FALSE	High	[K].AYNMVDIIHSVVDER.[E]			2.36447e-08	0	1	1	1	P05166	P05166 [313-327]	0	1760.86	0	19285862		High	High	2	880.936	67.4631	0	2.876e-09	5.85	67.45	K.AYNMVDIIHSVVDER.E	[313-327]		Used
	FALSE	High	[K].AYGGAYDVMSSK.[H]			3.47283e-05	0	1	1	3	P05166	P05166 [434-445]	0	1248.56	0	11275293		High	High	2	624.782	34.0189	0	9.84e-06	2.82	34.26	K.AYGGAYDVMSSK.H	[434-445]		Used
	FALSE	High	[R].DFFNYLPLSSQDPAPVR.[E]			5.4511e-07	0	1	1	1	P05166	P05166 [273-289]	0	1965.97	0	20321590		High	High	2	983.489	68.3622	0	9.539e-08	4.8	68.36	R.DFFNYLPLSSQDPAPVR.E	[273-289]		Used
	FALSE	High	[R].IQEGVESLAGYADIFLR.[N]			1.66769e-09	0	1	1	1	P05166	P05166 [166-182]	0	1880.98	0	27656048		High	High	2	940.991	68.9067	0	1.488e-10	5.08	68.91	R.IQEGVESLAGYADIFLR.N	[166-182]		Used
	FALSE	High	[R].ISLLLDPGSFVESDMFVEHR.[C]			2.84688e-10	0	1	1	2	P05166	P05166 [70-89]	0	2291.14	0	19904296		High	High	3	764.384	68.6797	0	6.584e-11	6.01	68.55	R.ISLLLDPGSFVESDMFVEHR.C	[70-89]		Used
	FALSE	High	[K].IMDQAITVGAPVIGLNDSGGAR.[I]			5.18626e-10	0	1	1	1	P05166	P05166 [144-165]	0	2155.12	0	17557166		High	High	2	1078.06	66.389	0	4.061e-11	5.66	66.41	K.IMDQAITVGAPVIGLNDSGGAR.I	[144-165]		Used
	FALSE	High	[K].LLYAFAEATVPK.[V]			0.00102364	0	1	1	1	P05166	P05166 [415-426]	0	1322.74	0	33304070		High	High	2	661.874	63.9173	0	0.0004307	1.55	63.99	K.LLYAFAEATVPK.V	[415-426]		Used
	FALSE	High	[R].KAYGGAYDVMSSK.[H]			8.41137e-08	0	1	1	2	P05166	P05166 [433-445]	1	1376.65	0	5648865		High	High	2	688.829	23.406	0	3.026e-08	5.05	23.64	R.KAYGGAYDVMSSK.H	[433-445]		Used
FALSE	High	Master Protein	P68363	Tubulin alpha-1B chain OS=Homo sapiens OX=9606 GN=TUBA1B PE=1 SV=1	0	196.286	64	25	51	2	1	451	50.1	5.06	190.39	25	19	9.54748e+08	High
	Checked	Confidence	Annotated Sequence	Modifications	Modifications in Master Proteins	Qvality PEP	Qvality q-value	# Protein Groups	# Proteins	# PSMs	Master Protein Accessions	Positions in Master Proteins	# Missed Cleavages	Theo. MH+ [Da]	# Razor Quan Results	Abundance: F1: Sample	Quan Info	Found in Sample: [S1] F1: Sample	Confidence (by Search Engine): Sequest HT	Charge (by Search Engine): Sequest HT	m/z [Da] (by Search Engine): Sequest HT	RT [min] (by Search Engine): Sequest HT	Percolator q-Value (by Search Engine): Sequest HT	Percolator PEP (by Search Engine): Sequest HT	XCorr (by Search Engine): Sequest HT	Top Apex RT [min]	Sequence in Protein	Positions in Protein	Peptide Group Modifications in Protein	Quan Usage
	FALSE	High	[K].YMACCLLYR.[G]	2xCarbamidomethyl [C4(100); C5(100)]		0.00113954	0	3	5	5	Q71U36; P68363; Q9BQE3	Q71U36 [312-320]; P68363 [312-320]; Q9BQE3 [312-320]	0	1249.55	0	44401520	Shared	High	High	2	625.281	54.181	0	0.0009665	2.71	53.85	K.YMACCLLYR.G	[312-320]		Used
	FALSE	High	[K].YMACCLLYR.[G]	1xOxidation [M2(100)]; 2xCarbamidomethyl [C4(100); C5(100)]		0.00354478	0	3	5	1	Q71U36; P68363; Q9BQE3	Q71U36 [312-320]; P68363 [312-320]; Q9BQE3 [312-320]	0	1265.55	0		No Quan Values	High	High	2	633.277	45.4537	0	0.001724	1.83		K.YMACCLLYR.G	[312-320]		Not Used
	FALSE	High	[K].RSIQFVDWCPTGFK.[V]	1xCarbamidomethyl [C9(100)]		5.53459e-09	0	1	2	1	P68363	P68363 [339-352]	1	1740.85	0	4569489		High	High	2	870.93	63.0185	0	5.703e-10	5.23	63.05	K.RSIQFVDWCPTGFK.V	[339-352]		Used
	FALSE	High	[R].SIQFVDWCPTGFK.[V]	1xCarbamidomethyl [C8(100)]		2.91011e-05	0	1	2	1	P68363	P68363 [340-352]	0	1584.75	0	35193152		High	High	2	792.88	67.2747	0	8.076e-06	3.59	67.25	R.SIQFVDWCPTGFK.V	[340-352]		Used
	FALSE	High	[R].KLADQCTGLQGFLVFHSFGGGTGSGFTSLLMER.[L]	1xCarbamidomethyl [C6(100)]		2.75908e-20	0	3	3	1	Q71U36; P68363; Q9BQE3	Q71U36 [124-156]; P68363 [124-156]; Q9BQE3 [124-156]	1	3518.72	0		No Quan Values	High	High	3	1173.58	68.3609	0	1.394e-22	11.24		R.KLADQCTGLQGFLVFHSFGGGTGSGFTSLLMER.L	[124-156]		Not Used
	FALSE	High	[K].YMACCLLYR.[G]	1xCarbamidomethyl [C5(99.8)]		0.00523682	0	3	5	2	Q71U36; P68363; Q9BQE3	Q71U36 [312-320]; P68363 [312-320]; Q9BQE3 [312-320]	0	1192.53	0		No Quan Values	High	High	2	596.769	60.2709	9.332e-05	0.002781	2.48		K.YMACCLLYR.G	[312-320]		Not Used
	FALSE	High	[K].LADQCTGLQGFLVFHSFGGGTGSGFTSLLMER.[L]	1xCarbamidomethyl [C5(100)]		3.07669e-09	0	3	3	1	Q71U36; P68363; Q9BQE3	Q71U36 [125-156]; P68363 [125-156]; Q9BQE3 [125-156]	0	3390.62	0		Not Reliable	High	High	3	1130.88	68.9463	0	2.956e-10	6.42		K.LADQCTGLQGFLVFHSFGGGTGSGFTSLLMER.L	[125-156]		Not Used
	FALSE	High	[R].AVCMLSNTTAIAEAWAR.[L]	1xCarbamidomethyl [C3(100)]		5.08537e-07	0	2	6	1	Q71U36; P68363	Q71U36 [374-390]; P68363 [374-390]	0	1864.9	0	17769100	Shared	High	High	2	932.957	67.3679	0	8.808e-08	4.81	67.37	R.AVCMLSNTTAIAEAWAR.L	[374-390]		Used
	FALSE	High	[K].AYHEQLSVAEITNACFEPANQMVK.[C]	1xCarbamidomethyl [C15(100)]		1.90769e-08	0	2	5	1	Q71U36; P68363	Q71U36 [281-304]; P68363 [281-304]	0	2750.29	0	24655628	Shared	High	High	3	917.436	64.0228	0	2.266e-09	8.53	64.08	K.AYHEQLSVAEITNACFEPANQMVK.C	[281-304]		Used
	FALSE	High	[K].RAFVHWYVGEGMEEGEFSEAR.[E]			1.00708e-12	0	3	6	1	Q71U36; P68363; Q9BQE3	Q71U36 [402-422]; P68363 [402-422]; Q9BQE3 [402-422]	1	2486.12	0		No Quan Values	High	High	3	829.379	61.5436	0	3.819e-14	6.51		K.RAFVHWYVGEGMEEGEFSEAR.E	[402-422]		Not Used
	FALSE	High	[R].RNLDIERPTYTNLNR.[L]			0.00597605	0.000152699	3	7	2	Q71U36; P68363; Q9BQE3	Q71U36 [215-229]; P68363 [215-229]; Q9BQE3 [215-229]	1	1874.98	0	4.56682e+06	Shared	High	High	3	625.666	34.6968	9.332e-05	0.003073	2.38	34.52	R.RNLDIERPTYTNLNR.L	[215-229]		Used
	FALSE	High	[R].NLDIERPTYTNLNR.[L]			1.8588e-05	0	3	7	2	Q71U36; P68363; Q9BQE3	Q71U36 [216-229]; P68363 [216-229]; Q9BQE3 [216-229]	0	1718.88	0	53612356	Shared	High	High	2	859.944	44.5509	0	4.909e-06	3.26	44.71	R.NLDIERPTYTNLNR.L	[216-229]		Used
	FALSE	High	[R].QLFHPEQLITGKEDAANNYAR.[G]			9.12665e-15	0	3	6	3	Q71U36; P68363; Q9BQE3	Q71U36 [85-105]; P68363 [85-105]; Q9BQE3 [85-105]	1	2415.21	0	23436708	Shared	High	High	3	805.74	56.935	0	2.011e-16	8.29	56.57	R.QLFHPEQLITGKEDAANNYAR.G	[85-105]		Used
	FALSE	High	[R].QLFHPEQLITGK.[E]			5.48562e-07	0	3	8	6	Q71U36; P68363; Q9BQE3	Q71U36 [85-96]; P68363 [85-96]; Q9BQE3 [85-96]	0	1410.77	0	31644048	Shared	High	High	2	705.89	56.0117	0	9.576e-08	4.58	56.21	R.QLFHPEQLITGK.E	[85-96]		Used
	FALSE	High	[K].VGINYQPPTVVPGGDLAK.[V]			2.85754e-08	0	3	7	2	Q71U36; P68363; Q9BQE3	Q71U36 [353-370]; P68363 [353-370]; Q9BQE3 [353-370]	0	1824.99	0	140134304	Shared	High	High	2	912.996	63.3831	0	9.468e-09	3.9	63	K.VGINYQPPTVVPGGDLAK.V	[353-370]		Used
	FALSE	High	[K].TIGGGDDSFNTFFSETGAGK.[H]			3.21572e-09	0	3	5	2	Q71U36; P68363; Q9BQE3	Q71U36 [41-60]; P68363 [41-60]; Q9BQE3 [41-60]	0	2007.89	0	34613580	Shared	High	High	2	1004.45	66.3117	0	3.109e-09	4.96	65.73	K.TIGGGDDSFNTFFSETGAGK.H	[41-60]		Used
	FALSE	High	[K].FDLMYAKR.[A]			0.0141068	0.000259998	3	7	1	Q71U36; P68363; Q9BQE3	Q71U36 [395-402]; P68363 [395-402]; Q9BQE3 [395-402]	1	1043.53	0	322914272	Shared	High	High	2	522.271	35.2288	0.0001583	0.008058	2.55	35.47	K.FDLMYAKR.A	[395-402]		Used
	FALSE	High	[K].FDLMYAK.[RW]			0.018912	0.000259998	3	8	2	Q71U36; P68363; Q9BQE3	Q71U36 [395-401]; P68363 [395-401]; Q9BQE3 [395-401]	0	887.433	0	6972506	Shared	High	High	2	444.22	49.0405	0.0001583	0.01117	1.15	48.79	K.FDLMYAK.R	[395-401]		Used
	FALSE	High	[R].FDGALNVDLTEFQTNLVPYPR.[I]			2.60604e-10	0	3	7	1	Q71U36; P68363; Q9BQE3	Q71U36 [244-264]; P68363 [244-264]; Q9BQE3 [244-264]	0	2409.21	0	21728828	Shared	High	High	2	1205.11	68.7867	0	1.881e-11	5.82	68.74	R.FDGALNVDLTEFQTNLVPYPR.I	[244-264]		Used
	FALSE	High	[K].EIIDLVLDR.[I]			0.00181739	0	3	3	1	Q71U36; P68363; Q9BQE3	Q71U36 [113-121]; P68363 [113-121]; Q9BQE3 [113-121]	0	1085.62	0	17682238	Shared	High	High	2	543.314	66.2981	0	0.0008125	2.34	66.35	K.EIIDLVLDR.I	[113-121]		Used
	FALSE	High	[R].AFVHWYVGEGMEEGEFSEAR.[E]			4.56782e-07	0	3	6	1	Q71U36; P68363; Q9BQE3	Q71U36 [403-422]; P68363 [403-422]; Q9BQE3 [403-422]	0	2330.02	0	5347037	Shared	High	High	3	777.344	64.0537	0	7.825e-08	6.97	64.1	R.AFVHWYVGEGMEEGEFSEAR.E	[403-422]		Used
	FALSE	High	[K].DVNAAIATIK.[T]			0.00361239	0	3	5	4	Q71U36; P68363; Q9BQE3	Q71U36 [327-336]; P68363 [327-336]; Q9BQE3 [327-336]	0	1015.58	0	14078165	Shared	High	High	2	508.292	42.9478	0	0.001754	3.08	43.14	K.DVNAAIATIK.T	[327-336]		Used
	FALSE	High	[R].AVFVDLEPTVIDEVR.[T]			4.81345e-06	0	3	3	1	Q71U36; P68363; Q9BQE3	Q71U36 [65-79]; P68363 [65-79]; Q9BQE3 [65-79]	0	1701.91	0	34659480	Shared	High	High	2	851.456	67.7539	0	1.084e-06	4.36	67.75	R.AVFVDLEPTVIDEVR.T	[65-79]		Used
	FALSE	High	[R].IHFPLATYAPVISAEK.[A]			3.58007e-09	0	3	6	3	Q71U36; P68363; Q9BQE3	Q71U36 [265-280]; P68363 [265-280]; Q9BQE3 [265-280]	0	1756.96	0	65974840	Shared	High	High	2	878.986	65.2562	0	2.047e-09	4.66	64.97	R.IHFPLATYAPVISAEK.A	[265-280]		Used
	FALSE	High	[R].LISQIVSSITASLR.[F]			1.97994e-05	0	2	5	5	P68363; Q9BQE3	P68363 [230-243]; Q9BQE3 [230-243]	0	1487.88	0	4.06016e+07	Shared	High	High	2	744.443	68.8104	0	6.131e-06	3.83	68.84	R.LISQIVSSITASLR.F	[230-243]		Used
	FALSE	High	[R].LDHKFDLMYAKR.[A]			9.86796e-07	0	3	7	1	Q71U36; P68363; Q9BQE3	Q71U36 [391-402]; P68363 [391-402]; Q9BQE3 [391-402]	2	1536.8	0		No Quan Values	High	High	2	768.903	29.4889	0	1.852e-07	3.45		R.LDHKFDLMYAKR.A	[391-402]		Not Used
	FALSE	High	[R].LDHKFDLMYAK.[R]			8.09277e-05	0	3	7	2	Q71U36; P68363; Q9BQE3	Q71U36 [391-401]; P68363 [391-401]; Q9BQE3 [391-401]	1	1380.7	0	10192345	Shared	High	High	3	460.904	36.945	0	3.871e-05	4.65	37.23	R.LDHKFDLMYAK.R	[391-401]		Used
FALSE	High	Master Protein	P08238	Heat shock protein HSP 90-beta OS=Homo sapiens OX=9606 GN=HSP90AB1 PE=1 SV=4	0	194.711	51	38	53	21	1	724	83.2	5.03	153.85	38	14	1.44445e+08	High
	Checked	Confidence	Annotated Sequence	Modifications	Modifications in Master Proteins	Qvality PEP	Qvality q-value	# Protein Groups	# Proteins	# PSMs	Master Protein Accessions	Positions in Master Proteins	# Missed Cleavages	Theo. MH+ [Da]	# Razor Quan Results	Abundance: F1: Sample	Quan Info	Found in Sample: [S1] F1: Sample	Confidence (by Search Engine): Sequest HT	Charge (by Search Engine): Sequest HT	m/z [Da] (by Search Engine): Sequest HT	RT [min] (by Search Engine): Sequest HT	Percolator q-Value (by Search Engine): Sequest HT	Percolator PEP (by Search Engine): Sequest HT	XCorr (by Search Engine): Sequest HT	Top Apex RT [min]	Sequence in Protein	Positions in Protein	Peptide Group Modifications in Protein	Quan Usage
	FALSE	High	[R].LVSSPCCIVTSTYGWTANMER.[I]	2xCarbamidomethyl [C6(100); C7(100)]		2.12384e-08	0	1	1	1	P08238	P08238 [584-604]	0	2432.1	0		No Quan Values	High	High	2	1216.56	67.1291	0	2.558e-09	5.18		R.LVSSPCCIVTSTYGWTANMER.I	[584-604]		Not Used
	FALSE	High	[R].VFIMDSCDELIPEYLNFIR.[G]	1xCarbamidomethyl [C7(100)]		2.71172e-09	0	1	1	1	P08238	P08238 [360-378]	0	2374.15	0		No Quan Values	High	High	2	1187.58	69.7305	0	2.567e-10	4.81		R.VFIMDSCDELIPEYLNFIR.G	[360-378]		Not Used
	FALSE	High	[K].AKFENLCK.[LF]	1xCarbamidomethyl [C7(100)]		0.0351185	0.000733048	1	2	1	P08238	P08238 [558-565]	1	1009.51	0		No Quan Values	High	High	2	505.261	13.0192	0.0005171	0.02244	1.81		K.AKFENLCK.L	[558-565]		Not Used
	FALSE	High	[R].RAPFDLFENKK.[K]			0.000399711	0	1	2	2	P08238	P08238 [338-348]	2	1364.73	0		No Quan Values	High	High	2	682.87	39.305	0	0.0001505	3.32		R.RAPFDLFENKK.K	[338-348]		Not Used
	FALSE	High	[R].RAPFDLFENK.[K]			0.000700986	0	1	2	2	P08238	P08238 [338-347]	1	1236.64	0	2.94961e+06		High	High	2	618.822	54.7205	0	0.0002817	2.88	54.54	R.RAPFDLFENK.K	[338-347]		Used
	FALSE	High	[R].NPDDITQEEYGEFYK.[S]			0.0519043	0.00128951	1	1	1	P08238	P08238 [292-306]	0	1847.8	0		No Quan Values	High	High	2	924.402	58.616	0.0009202	0.03485	1.24		R.NPDDITQEEYGEFYK.S	[292-306]		Not Used
	FALSE	High	[K].VILHLKEDQTEYLEER.[RW]			2.76875e-08	0	2	4	4	P07900; P08238	P07900 [186-201]; P08238 [181-196]	1	2015.04	0	5.10891e+06	Shared	High	High	3	672.353	48.1967	0	3.43e-09	5.51	48.19	K.VILHLKEDQTEYLEER.R	[181-196]		Used
	FALSE	High	[K].VILHLKEDQTEYLEERR.[IV]			6.60015e-06	0	2	3	1	P07900; P08238	P07900 [186-202]; P08238 [181-197]	2	2171.15	0		No Quan Values	High	High	4	543.542	41.9067	0	1.54e-06	2.48		K.VILHLKEDQTEYLEERR.V	[181-197]		Not Used
	FALSE	High	[R].YHTSQSGDEMTSLSEYVSR.[M]			6.11858e-06	0	1	1	1	P08238	P08238 [457-475]	0	2176.95	0	3.22397e+06		High	High	3	726.321	52.6113	0	1.416e-06	5.28	52.78	R.YHTSQSGDEMTSLSEYVSR.M	[457-475]		Used
	FALSE	High	[K].YIDQEELNK.[T]			0.000728039	0	2	4	2	P07900; P08238	P07900 [284-292]; P08238 [276-284]	0	1151.56	0	1.47971e+06	Shared	High	High	2	576.282	21.5693	0	0.001022	2.43	21.65	K.YIDQEELNK.T	[276-284]		Used
	FALSE	High	[R].YESLTDPSK.[L]			0.00082598	0	2	5	1	P07900; P08238	P07900 [61-69]; P08238 [56-64]	0	1039.49	0	634711	Shared	High	High	2	520.251	18.3304	0	0.0003387	2.02	18.36	R.YESLTDPSK.L	[56-64]		Used
	FALSE	High	[R].YESLTDPSKLDSGK.[E]			4.70551e-08	0	2	4	1	P07900; P08238	P07900 [61-74]; P08238 [56-69]	1	1539.75	0	1957515	Shared	High	High	2	770.381	30.7908	0	6.189e-09	3.68	31.02	R.YESLTDPSKLDSGK.E	[56-69]		Used
	FALSE	High	[R].YESLTDPSKLDSGKELK.[I]			0.0382691	0.000733048	1	3	1	P08238	P08238 [56-72]	2	1909.98	0		No Quan Values	High	High	3	637.328	35.6395	0.0005171	0.02469	3.13		R.YESLTDPSKLDSGKELK.I	[56-72]		Not Used
	FALSE	High	[K].SIYYITGESK.[E]			0.00188747	0	1	2	2	P08238	P08238 [482-491]	0	1160.58	0	2715906		High	High	2	580.795	36.5672	0	0.001159	2.46	36.77	K.SIYYITGESK.E	[482-491]		Used
	FALSE	High	[K].SLVSVTK.[E]			0.119306	0.00501244	1	3	1	P08238	P08238 [532-538]	0	733.445	0	640271		High	High	2	367.226	17.6303	0.004011	0.08935	1.32	17.76	K.SLVSVTK.E	[532-538]		Used
	FALSE	High	[K].SLTNDWEDHLAVK.[H]			6.0418e-06	0	2	2	2	P07900; P08238	P07900 [315-327]; P08238 [307-319]	0	1527.74	0	1.00727e+07	Shared	High	High	2	764.376	53.8004	0	1.398e-06	4.95	53.95	K.SLTNDWEDHLAVK.H	[307-319]		Used
	FALSE	High	[K].TKPIWTR.[N]			0.0440475	0.000838172	2	5	1	P07900; P08238	P07900 [293-299]; P08238 [285-291]	0	901.525	0	5.88807e+06	Shared	High	High	2	451.266	15.8501	0.0006508	0.02887	1.31	15.98	K.TKPIWTR.N	[285-291]		Used
	FALSE	High	[R].TLTIVDTGIGMTK.[A]			5.70807e-06	0	2	3	4	P07900; P08238	P07900 [88-100]; P08238 [83-95]	0	1349.73	0	23377745	Shared	High	High	2	675.371	61.4428	0	1.31e-06	3.53	62.15	R.TLTLVDTGIGMTK.A	[83-95]		Used
	FALSE	High	[R].ELISNASDALDKIR.[LY]			1.69838e-06	0	2	2	2	P14625; P08238	P14625 [103-116]; P08238 [42-55]	1	1544.83	0	3.17178e+06	Shared	High	High	2	772.918	56.735	0	3.393e-07	3.71	56.92	R.ELISNASDALDKIR.Y	[42-55]		Used
	FALSE	High	[R].ELISNASDALDK.[I]			0.000142844	0	2	2	1	P14625; P08238	P14625 [103-114]; P08238 [42-53]	0	1275.64	0	2.30986e+06	Shared	High	High	2	638.325	40.9966	0	4.762e-05	3.22	41.15	R.ELISNASDALDK.I	[42-53]		Used
	FALSE	High	[K].EKYIDQEELNK.[T]			0.000527671	0	2	4	1	P07900; P08238	P07900 [282-292]; P08238 [274-284]	1	1408.7	0	171111	Shared	High	High	2	704.852	20.7644	0	0.0002043	2.35	20.78	K.EKYIDQEELNK.T	[274-284]		Used
	FALSE	High	[K].ELKIDIIPNPQER.[T]			0.000190977	0	1	2	1	P08238	P08238 [70-82]	1	1564.87	0		No Quan Values	High	High	2	782.938	59.2921	0	6.601e-05	3.71		K.ELKIDIIPNPQER.T	[70-82]		Not Used
	FALSE	High	[K].EQVANSAFVER.[V]			0.000423076	0	1	2	1	P08238	P08238 [492-502]	0	1249.62	0	2.32229e+06		High	High	2	625.312	27.3334	0	0.0001605	2.76	27.44	K.EQVANSAFVER.V	[492-502]		Used
	FALSE	High	[K].FYEAFSK.[N]			0.0198773	0.000259998	1	1	2	P08238	P08238 [429-435]	0	891.425	0	2.70411e+06		High	High	2	446.216	31.5697	0.0004501	0.02143	1.31	31.84	K.FYEAFSK.N	[429-435]		Used
	FALSE	High	[R].ALLFIPR.[R]			0.0692745	0.00227341	1	1	1	P08238	P08238 [331-337]	0	829.529	0	8.09118e+06		High	High	2	415.268	61.6637	0.001715	0.04834	2.12	61.71	R.ALLFIPR.R	[331-337]		Used
	FALSE	High	[R].APFDLFENKK.[K]			0.000334954	0	1	2	1	P08238	P08238 [339-348]	1	1208.63	0		No Quan Values	High	High	2	604.819	47.3493	0	0.0001233	2.19		R.APFDLFENKK.K	[339-348]		Not Used
	FALSE	High	[K].ADLINNLGTIAK.[SF]			2.50094e-05	0	2	4	1	P07900; P08238	P07900 [101-112]; P08238 [96-107]	0	1242.71	0	32756766	Shared	High	High	2	621.856	60.4393	0	6.804e-06	3.96	60.5	K.ADLINNLGTIAK.S	[96-107]		Used
	FALSE	High	[K].DLVVLLFETALLSSGFSLEDPQTHSNR.[I]			3.05377e-13	0	1	1	2	P08238	P08238 [653-679]	0	2988.53	0	1.31565e+06		High	High	3	996.849	71.3497	0	1.007e-14	7.33	71.34	K.DLVVLLFETALLSSGFSLEDPQTHSNR.I	[653-679]		Used
	FALSE	High	[R].DNSTMGYMMAK.[K]			0.00345659	0	1	2	1	P08238	P08238 [613-623]	0	1248.51	0	2985548		High	High	2	624.756	39.2797	0	0.001666	3.17	39.4	R.DNSTMGYMMAK.K	[613-623]		Used
	FALSE	High	[K].IRYESLTDPSK.[L]			0.00255448	0	2	5	1	P07900; P08238	P07900 [59-69]; P08238 [54-64]	1	1308.68	0	687639	Shared	High	High	2	654.844	25.8246	0	0.00119	2.09	25.9	K.IRYESLTDPSK.L	[54-64]		Used
	FALSE	High	[RK].LSELLR.[KY]			0.116611	0.00491675	3	3	1	Q92538; P07900; P08238	Q92538 [173-178]; P07900 [459-464]; P08238 [451-456]	0	730.446	0	2.30556e+06	Shared	High	High	2	365.726	27.7862	0.003887	0.0869	2.07	27.95	R.LSELLR.Y	[451-456]		Used
	FALSE	High	[K].HSQFIGYPITLYLEK.[E]			3.00344e-05	0	1	3	2	P08238	P08238 [205-219]	0	1808.96	0		No Quan Values	High	High	3	603.658	66.843	0	8.362e-06	4.88		K.HSQFIGYPITLYLEK.E	[205-219]		Not Used
	FALSE	High	[K].KHLEINPDHPIVETLR.[Q]			0.0015041	0	1	1	1	P08238	P08238 [624-639]	1	1911.04	0	747248		High	High	2	956.025	44.2946	0	0.0006609	2.04	43.87	K.KHLEINPDHPIVETLR.Q	[624-639]		Used
	FALSE	High	[K].HFSVEGQLEFR.[A]			3.93291e-06	0	2	5	4	P07900; P08238	P07900 [328-338]; P08238 [320-330]	0	1348.66	0		No Quan Values	High	High	2	674.836	50.9921	0	8.631e-07	4		K.HFSVEGQLEFR.A	[320-330]		Not Used
	FALSE	High	[R].GVVDSEDLPLNISR.[E]			2.60421e-07	0	3	3	2	P07900; P08238; Q12931	P07900 [387-400]; P08238 [379-392]; Q12931 [389-402]	0	1513.79	0	19288342	Shared	High	High	2	757.397	62.2903	0	4.192e-08	4.39	62.28	R.GVVDSEDLPLNISR.E	[379-392]		Used
	FALSE	High	[K].HNDDEQYAWESSAGGSFTVR.[TA]			3.87904e-10	0	2	3	1	P07900; P08238	P07900 [154-173]; P08238 [149-168]	0	2255.96	0		No Quan Values	High	High	2	1128.48	56.7418	0	2.933e-11	5.05		K.HNDDEQYAWESSAGGSFTVR.A	[149-168]		Not Used
	FALSE	High	[K].HLEINPDHPIVETLR.[Q]			2.93818e-10	0	1	1	1	P08238	P08238 [625-639]	0	1782.95	0	2.10723e+06		High	High	3	594.988	51.9094	0	2.144e-11	5.04	52.13	K.HLEINPDHPIVETLR.Q	[625-639]		Used
	FALSE	High	[K].IDIIPNPQER.[T]			0.0111225	0.000259998	1	2	1	P08238	P08238 [73-82]	0	1194.65	0	5.4314e+06		High	High	2	597.828	49.3653	0.0001583	0.006163	2.81	49.6	K.IDIIPNPQER.T	[73-82]		Used
FALSE	High	Master Protein	P68371	Tubulin beta-4B chain OS=Homo sapiens OX=9606 GN=TUBB4B PE=1 SV=1	0	194.366	56	24	59	2	1	445	49.8	4.89	208.31	24	0	6.10285e+06	High
	Checked	Confidence	Annotated Sequence	Modifications	Modifications in Master Proteins	Qvality PEP	Qvality q-value	# Protein Groups	# Proteins	# PSMs	Master Protein Accessions	Positions in Master Proteins	# Missed Cleavages	Theo. MH+ [Da]	# Razor Quan Results	Abundance: F1: Sample	Quan Info	Found in Sample: [S1] F1: Sample	Confidence (by Search Engine): Sequest HT	Charge (by Search Engine): Sequest HT	m/z [Da] (by Search Engine): Sequest HT	RT [min] (by Search Engine): Sequest HT	Percolator q-Value (by Search Engine): Sequest HT	Percolator PEP (by Search Engine): Sequest HT	XCorr (by Search Engine): Sequest HT	Top Apex RT [min]	Sequence in Protein	Positions in Protein	Peptide Group Modifications in Protein	Quan Usage
	FALSE	High	[R].KEAESCDCLQGFQLTHSLGGGTGSGMGTLLISK.[I]	2xCarbamidomethyl [C6(100); C8(100)]		4.46854e-12	0	2	5	2	P07437; P68371	P07437 [122-154]; P68371 [122-154]	1	3439.63	0		No Quan Values	High	High	4	860.664	65.2066	0	2.016e-13	7.65		R.KEAESCDCLQGFQLTHSLGGGTGSGMGTLLISK.I	[122-154]		Not Used
	FALSE	High	[K].EAESCDCLQGFQLTHSLGGGTGSGMGTLLLSK.[I]	2xCarbamidomethyl [C5(100); C7(100)]		6.8342e-11	0	2	5	2	P07437; P68371	P07437 [123-154]; P68371 [123-154]	0	3311.53	0	23347444	Shared	High	High	3	1104.52	67.1758	0	4.238e-12	7.28	67.14	K.EAESCDCLQGFQLTHSLGGGTGSGMGTLLISK.I	[123-154]		Not Used
	FALSE	High	[R].ISEQFTAMFR.[R]	1xOxidation [M8(100)]		0.000565608	0	5	6	1	Q13885; Q13509; P07437; P68371; Q9BVA1	Q13885 [381-390]; Q13509 [381-390]; P07437 [381-390]; P68371 [381-390]; Q9BVA1 [381-390]	0	1245.59	0	419822	Shared	High	High	2	623.3	49.3963	0	0.000222	1.51	49.45	R.ISEQFTAMFR.R	[381-390]		Not Used
	FALSE	High	[K].LAVNMVPFPR.[L]	1xOxidation [M5(100)]		0.00152319	0	6	10	1	Q13885; Q13509; Q9BUF5; P07437; P68371; Q9BVA1	Q13885 [253-262]; Q13509 [253-262]; Q9BUF5 [253-262]; P07437 [253-262]; P68371 [253-262]; Q9BVA1 [253-262]	0	1159.63	0		No Quan Values	High	High	2	580.318	58.1779	0	0.0006689	2.36		K.LAVNMVPFPR.L	[253-262]		Not Used
	FALSE	High	[KR].NMMAACDPR.[H]	1xOxidation [M2(100)]; 1xCarbamidomethyl [C6(100)]		0.0451348	0.000838172	6	9	4	Q13885; Q13509; Q9BUF5; P07437; P68371; Q9BVA1	Q13885 [298-306]; Q13509 [298-306]; Q9BUF5 [298-306]; P07437 [298-306]; P68371 [298-306]; Q9BVA1 [298-306]	0	1081.42	0	550913	Shared	High	High	2	541.215	16.4703	0.0006508	0.02965	2.01	16.63	K.NMMAACDPR.H	[298-306]		Not Used
	FALSE	High	[R].IMNTFSVVPSPK.[V]	1xOxidation [M2(100)]		0.000450642	0	3	4	1	Q13509; P07437; P68371	Q13509 [163-174]; P07437 [163-174]; P68371 [163-174]	0	1335.7	0		No Quan Values	High	High	2	668.353	57.6629	0	0.0001723	2.63		R.IMNTFSVVPSPK.V	[163-174]		Not Used
	FALSE	High	[-].MREIVHLQAGQCGNQIGAK.[F]	1xOxidation [M1(100)]; 1xCarbamidomethyl [C12(100)]		4.54757e-06	0	5	6	2	Q13885; Q13509; P07437; P68371; Q9BVA1	Q13885 [1-19]; Q13509 [1-19]; P07437 [1-19]; P68371 [1-19]; Q9BVA1 [1-19]	1	2126.06	0		No Quan Values	High	High	3	709.359	27.2437	0	1.014e-06	3.71		-.MREIVHLQAGQCGNQIGAK.F	[1-19]		Not Used
	FALSE	High	[KR].NMMAACDPR.[H]	1xCarbamidomethyl [C6(100)]		0.0713701	0.00227341	6	9	2	Q13885; Q13509; Q9BUF5; P07437; P68371; Q9BVA1	Q13885 [298-306]; Q13509 [298-306]; Q9BUF5 [298-306]; P07437 [298-306]; P68371 [298-306]; Q9BVA1 [298-306]	0	1065.43	0	9682578	Shared	High	High	2	533.217	17.6747	0.001715	0.04985	2.33	17.91	K.NMMAACDPR.H	[298-306]		Not Used
	FALSE	High	[K].TAVCDIPPR.[G]	1xCarbamidomethyl [C4(100)]		0.000527671	0	4	7	13	Q13885; P07437; P68371; Q9BVA1	Q13885 [351-359]; P07437 [351-359]; P68371 [351-359]; Q9BVA1 [351-359]	0	1028.52	0	7.42151e+06	Shared	High	High	2	514.763	25.2631	0	0.0009255	3.18	23.9	K.TAVCDIPPR.G	[351-359]		Not Used
	FALSE	High	[K].LTTPTYGDLNHLVSATMSGVTTCLR.[F]	1xCarbamidomethyl [C23(100)]		3.04592e-11	0	4	5	1	Q13885; P07437; P68371; Q9BVA1	Q13885 [217-241]; P07437 [217-241]; P68371 [217-241]; Q9BVA1 [217-241]	0	2708.34	0	38794464	Shared	High	High	3	903.451	68.1224	0	1.713e-12	6.82	68.13	K.LTTPTYGDLNHLVSATMSGVTTCLR.F	[217-241]		Not Used
	FALSE	High	[-].MREIVHIQAGQCGNQIGAK.[F]	1xCarbamidomethyl [C12(100)]		1.94554e-11	0	5	6	6	Q13885; Q13509; P07437; P68371; Q9BVA1	Q13885 [1-19]; Q13509 [1-19]; P07437 [1-19]; P68371 [1-19]; Q9BVA1 [1-19]	1	2110.06	0	18379486	Shared	High	High	3	704.027	32.8382	0	1.04e-12	7.62	33	-.MREIVHLQAGQCGNQIGAK.F	[1-19]		Not Used
	FALSE	High	[R].EIVHIQAGQCGNQIGAK.[F]	1xCarbamidomethyl [C10(100)]		5.53459e-09	0	5	6	4	Q13885; Q13509; P07437; P68371; Q9BVA1	Q13885 [3-19]; Q13509 [3-19]; P07437 [3-19]; P68371 [3-19]; Q9BVA1 [3-19]	0	1822.92	0	31670783	Shared	High	High	2	911.966	32.205	0	5.7e-10	5.66	32.42	R.EIVHLQAGQCGNQIGAK.F	[3-19]		Not Used
	FALSE	High	[K].LTTPTYGDLNHLVSATMSGVTTCLR.[F]			1.77512e-06	0	4	5	1	Q13885; P07437; P68371; Q9BVA1	Q13885 [217-241]; P07437 [217-241]; P68371 [217-241]; Q9BVA1 [217-241]	0	2651.32	0		No Quan Values	High	High	3	884.453	68.6721	0	3.559e-07	5.78		K.LTTPTYGDLNHLVSATMSGVTTCLR.F	[217-241]		Not Used
	FALSE	High	[K].RISEQFTAMFR.[R]			2.34792e-05	0	5	6	2	Q13885; Q13509; P07437; P68371; Q9BVA1	Q13885 [380-390]; Q13509 [380-390]; P07437 [380-390]; P68371 [380-390]; Q9BVA1 [380-390]	1	1385.7	0	5048514	Shared	High	High	2	693.353	57.0185	0	6.341e-06	3.76	57.18	K.RISEQFTAMFR.R	[380-390]		Not Used
	FALSE	High	[K].NSSYFVEWIPNNVK.[TV]			2.528e-06	0	6	7	1	Q13885; Q13509; Q9BUF5; P07437; P68371; Q9BVA1	Q13885 [337-350]; Q13509 [337-350]; Q9BUF5 [337-350]; P07437 [337-350]; P68371 [337-350]; Q9BVA1 [337-350]	0	1696.83	0	52631684	Shared	High	High	2	848.92	66.7863	0	5.298e-07	3.73	66.82	K.NSSYFVEWIPNNVK.T	[337-350]		Not Used
	FALSE	High	[R].MSMKEVDEQMLNVQNK.[N]			4.36218e-08	0	4	4	1	Q13885; P07437; P68371; Q9BVA1	Q13885 [321-336]; P07437 [321-336]; P68371 [321-336]; Q9BVA1 [321-336]	1	1923.9	0		No Quan Values	High	High	2	962.452	53.5908	0	5.717e-09	5.17		R.MSMKEVDEQMLNVQNK.N	[321-336]		Not Used
	FALSE	High	[K].MSATFIGNSTAIQELFKR.[I]			1.88242e-05	0	3	3	1	Q13885; P68371; Q9BVA1	Q13885 [363-380]; P68371 [363-380]; Q9BVA1 [363-380]	1	2014.04	0		No Quan Values	High	High	2	1007.52	67.2466	0	4.957e-06	2.53		K.MSATFIGNSTAIQELFKR.I	[363-380]		Not Used
	FALSE	High	[R].YLTVAAVFR.[G]			0.0187947	0.000259998	2	3	1	P07437; P68371	P07437 [310-318]; P68371 [310-318]	0	1039.59	0	99018920	Shared	High	High	2	520.3	62.8275	0.0001583	0.01108	2.76	62.94	R.YLTVAAVFR.G	[310-318]		Not Used
	FALSE	High	[R].FPGQLNADLRK.[L]			3.69228e-06	0	6	10	3	Q13885; Q13509; Q9BUF5; P07437; P68371; Q9BVA1	Q13885 [242-252]; Q13509 [242-252]; Q9BUF5 [242-252]; P07437 [242-252]; P68371 [242-252]; Q9BVA1 [242-252]	1	1258.69	0	9553071	Shared	High	High	3	420.235	35.2452	0	8.047e-07	4.18	34.63	R.FPGQLNADLRK.L	[242-252]		Not Used
	FALSE	High	[R].FPGQLNADLR.[K]			6.24712e-05	0	6	10	5	Q13885; Q13509; Q9BUF5; P07437; P68371; Q9BVA1	Q13885 [242-251]; Q13509 [242-251]; Q9BUF5 [242-251]; P07437 [242-251]; P68371 [242-251]; Q9BVA1 [242-251]	0	1130.6	0	13720950	Shared	High	High	2	565.801	48.6935	0	5.459e-05	2.91	48.81	R.FPGQLNADLR.K	[242-251]		Not Used
	FALSE	High	[K].EVDEQMLNVQNK.[N]			2.31414e-06	0	4	4	2	Q13885; P07437; P68371; Q9BVA1	Q13885 [325-336]; P07437 [325-336]; P68371 [325-336]; Q9BVA1 [325-336]	0	1446.69	0	12369651	Shared	High	High	2	723.848	36.4675	0	4.776e-07	3.65	36.62	K.EVDEQMLNVQNK.N	[325-336]		Not Used
	FALSE	High	[K].GHYTEGAELVDSVLDVVRK.[E]			1.40468e-13	0	5	5	1	Q13885; Q13509; P07437; P68371; Q9BVA1	Q13885 [104-122]; Q13509 [104-122]; P07437 [104-122]; P68371 [104-122]; Q9BVA1 [104-122]	1	2087.08	0	17067698	Shared	High	High	3	696.364	66.5443	0	4.23e-15	8.35	66.62	K.GHYTEGAELVDSVLDVVRK.E	[104-122]		Not Used
	FALSE	High	[K].GHYTEGAELVDSVLDVVR.[K]			2.6441e-09	0	5	5	1	Q13885; Q13509; P07437; P68371; Q9BVA1	Q13885 [104-121]; Q13509 [104-121]; P07437 [104-121]; P68371 [104-121]; Q9BVA1 [104-121]	0	1958.98	0		No Quan Values	High	High	2	979.994	67.7049	0	2.494e-10	6.21		K.GHYTEGAELVDSVLDVVR.K	[104-121]		Not Used
	FALSE	High	[R].AVLVDLEPGTMDSVR.[S]			4.90549e-06	0	1	3	1	P68371	P68371 [63-77]	0	1601.82	0	3.06617e+06		High	High	2	801.416	63.7963	0	1.109e-06	4.24	63.84	R.AVLVDLEPGTMDSVR.S	[63-77]		Used
	FALSE	High	[K].IREEYPDRIMNTFSVVPSPK.[V]			5.42692e-06	0	2	2	1	P07437; P68371	P07437 [155-174]; P68371 [155-174]	2	2378.22	0	1345298	Shared	High	High	3	793.41	61.6044	0	1.239e-06	3.83	61.63	K.IREEYPDRIMNTFSVVPSPK.V	[155-174]		Not Used
	FALSE	High	[R].ISEQFTAMFR.[R]			0.00156211	0	5	6	1	Q13885; Q13509; P07437; P68371; Q9BVA1	Q13885 [381-390]; Q13509 [381-390]; P07437 [381-390]; P68371 [381-390]; Q9BVA1 [381-390]	0	1229.6	0	73957768	Shared	High	High	2	615.303	62.1509	0	0.0006894	3.55	62.17	R.ISEQFTAMFR.R	[381-390]		Not Used
	FALSE	High	[R].IMNTFSVVPSPK.[V]			3.47283e-05	0	3	4	2	Q13509; P07437; P68371	Q13509 [163-174]; P07437 [163-174]; P68371 [163-174]	0	1319.7	0	100836760	Shared	High	High	2	660.355	59.0946	0	9.841e-06	3.62	59.22	R.IMNTFSVVPSPK.V	[163-174]		Not Used
	FALSE	High	[R].INVYYNEATGGK.[Y]			7.59763e-05	0	1	1	1	P68371	P68371 [47-58]	0	1328.65	0	3.03668e+06		High	High	2	664.828	33.1076	0	2.359e-05	2.99	33.26	R.INVYYNEATGGK.Y	[47-58]		Used
	FALSE	High	[R].KLAVNMVPFPR.[L]			1.10763e-05	0	6	10	1	Q13885; Q13509; Q9BUF5; P07437; P68371; Q9BVA1	Q13885 [252-262]; Q13509 [252-262]; Q9BUF5 [252-262]; P07437 [252-262]; P68371 [252-262]; Q9BVA1 [252-262]	1	1271.73	0	23296740	Shared	High	High	2	636.368	58.0553	0	2.747e-06	4.46	58.11	R.KLAVNMVPFPR.L	[252-262]		Not Used
	FALSE	High	[K].LAVNMVPFPR.[L]			0.00140327	0	6	10	2	Q13885; Q13509; Q9BUF5; P07437; P68371; Q9BVA1	Q13885 [253-262]; Q13509 [253-262]; Q9BUF5 [253-262]; P07437 [253-262]; P68371 [253-262]; Q9BVA1 [253-262]	0	1143.63	0	102533792	Shared	High	High	2	572.321	64.2085	0	0.0006098	3.34	63.74	K.LAVNMVPFPR.L	[253-262]		Not Used
FALSE	High	Master Protein	Q9BQE3	Tubulin alpha-1C chain OS=Homo sapiens OX=9606 GN=TUBA1C PE=1 SV=1	0	190.235	64	25	51	2	1	449	49.9	5.1	187.68	25	0	3615897	High
	Checked	Confidence	Annotated Sequence	Modifications	Modifications in Master Proteins	Qvality PEP	Qvality q-value	# Protein Groups	# Proteins	# PSMs	Master Protein Accessions	Positions in Master Proteins	# Missed Cleavages	Theo. MH+ [Da]	# Razor Quan Results	Abundance: F1: Sample	Quan Info	Found in Sample: [S1] F1: Sample	Confidence (by Search Engine): Sequest HT	Charge (by Search Engine): Sequest HT	m/z [Da] (by Search Engine): Sequest HT	RT [min] (by Search Engine): Sequest HT	Percolator q-Value (by Search Engine): Sequest HT	Percolator PEP (by Search Engine): Sequest HT	XCorr (by Search Engine): Sequest HT	Top Apex RT [min]	Sequence in Protein	Positions in Protein	Peptide Group Modifications in Protein	Quan Usage
	FALSE	High	[K].YMACCLLYR.[G]	2xCarbamidomethyl [C4(100); C5(100)]		0.00113954	0	3	5	5	Q71U36; P68363; Q9BQE3	Q71U36 [312-320]; P68363 [312-320]; Q9BQE3 [312-320]	0	1249.55	0	44401520	Shared	High	High	2	625.281	54.181	0	0.0009665	2.71	53.85	K.YMACCLLYR.G	[312-320]		Not Used
	FALSE	High	[K].YMACCLLYR.[G]	1xOxidation [M2(100)]; 2xCarbamidomethyl [C4(100); C5(100)]		0.00354478	0	3	5	1	Q71U36; P68363; Q9BQE3	Q71U36 [312-320]; P68363 [312-320]; Q9BQE3 [312-320]	0	1265.55	0		No Quan Values	High	High	2	633.277	45.4537	0	0.001724	1.83		K.YMACCLLYR.G	[312-320]		Not Used
	FALSE	High	[K].RTIQFVDWCPTGFK.[V]	1xCarbamidomethyl [C9(100)]		0.00708095	0.000259998	2	5	1	Q71U36; Q9BQE3	Q71U36 [339-352]; Q9BQE3 [339-352]	1	1754.87	0		No Quan Values	High	High	3	585.627	63.4516	0.0001583	0.003719	2.35		K.RTIQFVDWCPTGFK.V	[339-352]		Not Used
	FALSE	High	[R].TIQFVDWCPTGFK.[V]	1xCarbamidomethyl [C8(100)]		1.08e-05	0	2	5	1	Q71U36; Q9BQE3	Q71U36 [340-352]; Q9BQE3 [340-352]	0	1598.77	0	11493950	Shared	High	High	2	799.887	67.3364	0	2.676e-06	3.38	67.35	R.TIQFVDWCPTGFK.V	[340-352]		Not Used
	FALSE	High	[R].KLADQCTGLQGFLVFHSFGGGTGSGFTSLLMER.[L]	1xCarbamidomethyl [C6(100)]		2.75908e-20	0	3	3	1	Q71U36; P68363; Q9BQE3	Q71U36 [124-156]; P68363 [124-156]; Q9BQE3 [124-156]	1	3518.72	0		No Quan Values	High	High	3	1173.58	68.3609	0	1.394e-22	11.24		R.KLADQCTGLQGFLVFHSFGGGTGSGFTSLLMER.L	[124-156]		Not Used
	FALSE	High	[K].YMACCLLYR.[G]	1xCarbamidomethyl [C5(99.8)]		0.00523682	0	3	5	2	Q71U36; P68363; Q9BQE3	Q71U36 [312-320]; P68363 [312-320]; Q9BQE3 [312-320]	0	1192.53	0		No Quan Values	High	High	2	596.769	60.2709	9.332e-05	0.002781	2.48		K.YMACCLLYR.G	[312-320]		Not Used
	FALSE	High	[K].LADQCTGLQGFLVFHSFGGGTGSGFTSLLMER.[L]	1xCarbamidomethyl [C5(100)]		3.07669e-09	0	3	3	1	Q71U36; P68363; Q9BQE3	Q71U36 [125-156]; P68363 [125-156]; Q9BQE3 [125-156]	0	3390.62	0		Not Reliable	High	High	3	1130.88	68.9463	0	2.956e-10	6.42		K.LADQCTGLQGFLVFHSFGGGTGSGFTSLLMER.L	[125-156]		Not Used
	FALSE	High	[R].AVCMLSNTTAVAEAWAR.[L]	1xCarbamidomethyl [C3(100)]		3.12746e-07	0	1	1	1	Q9BQE3	Q9BQE3 [374-390]	0	1850.89	0	3615897		High	High	2	925.948	65.9638	0	5.151e-08	5.32	65.97	R.AVCMLSNTTAVAEAWAR.L	[374-390]		Used
	FALSE	High	[K].AYHEQLTVAEITNACFEPANQMVK.[C]	1xCarbamidomethyl [C15(100)]		1.71354e-08	0	1	1	1	Q9BQE3	Q9BQE3 [281-304]	0	2764.31	0		No Quan Values	High	High	3	922.107	64.2619	0	2.015e-09	8.4		K.AYHEQLTVAEITNACFEPANQMVK.C	[281-304]		Not Used
	FALSE	High	[K].RAFVHWYVGEGMEEGEFSEAR.[E]			1.00708e-12	0	3	6	1	Q71U36; P68363; Q9BQE3	Q71U36 [402-422]; P68363 [402-422]; Q9BQE3 [402-422]	1	2486.12	0		No Quan Values	High	High	3	829.379	61.5436	0	3.819e-14	6.51		K.RAFVHWYVGEGMEEGEFSEAR.E	[402-422]		Not Used
	FALSE	High	[R].RNLDIERPTYTNLNR.[L]			0.00597605	0.000152699	3	7	2	Q71U36; P68363; Q9BQE3	Q71U36 [215-229]; P68363 [215-229]; Q9BQE3 [215-229]	1	1874.98	0	4.56682e+06	Shared	High	High	3	625.666	34.6968	9.332e-05	0.003073	2.38	34.52	R.RNLDIERPTYTNLNR.L	[215-229]		Not Used
	FALSE	High	[R].NLDIERPTYTNLNR.[L]			1.8588e-05	0	3	7	2	Q71U36; P68363; Q9BQE3	Q71U36 [216-229]; P68363 [216-229]; Q9BQE3 [216-229]	0	1718.88	0	53612356	Shared	High	High	2	859.944	44.5509	0	4.909e-06	3.26	44.71	R.NLDIERPTYTNLNR.L	[216-229]		Not Used
	FALSE	High	[R].QLFHPEQLITGKEDAANNYAR.[G]			9.12665e-15	0	3	6	3	Q71U36; P68363; Q9BQE3	Q71U36 [85-105]; P68363 [85-105]; Q9BQE3 [85-105]	1	2415.21	0	23436708	Shared	High	High	3	805.74	56.935	0	2.011e-16	8.29	56.57	R.QLFHPEQLITGKEDAANNYAR.G	[85-105]		Not Used
	FALSE	High	[R].QLFHPEQLITGK.[E]			5.48562e-07	0	3	8	6	Q71U36; P68363; Q9BQE3	Q71U36 [85-96]; P68363 [85-96]; Q9BQE3 [85-96]	0	1410.77	0	31644048	Shared	High	High	2	705.89	56.0117	0	9.576e-08	4.58	56.21	R.QLFHPEQLITGK.E	[85-96]		Not Used
	FALSE	High	[K].VGINYQPPTVVPGGDLAK.[V]			2.85754e-08	0	3	7	2	Q71U36; P68363; Q9BQE3	Q71U36 [353-370]; P68363 [353-370]; Q9BQE3 [353-370]	0	1824.99	0	140134304	Shared	High	High	2	912.996	63.3831	0	9.468e-09	3.9	63	K.VGINYQPPTVVPGGDLAK.V	[353-370]		Not Used
	FALSE	High	[K].TIGGGDDSFNTFFSETGAGK.[H]			3.21572e-09	0	3	5	2	Q71U36; P68363; Q9BQE3	Q71U36 [41-60]; P68363 [41-60]; Q9BQE3 [41-60]	0	2007.89	0	34613580	Shared	High	High	2	1004.45	66.3117	0	3.109e-09	4.96	65.73	K.TIGGGDDSFNTFFSETGAGK.H	[41-60]		Not Used
	FALSE	High	[K].FDLMYAKR.[A]			0.0141068	0.000259998	3	7	1	Q71U36; P68363; Q9BQE3	Q71U36 [395-402]; P68363 [395-402]; Q9BQE3 [395-402]	1	1043.53	0	322914272	Shared	High	High	2	522.271	35.2288	0.0001583	0.008058	2.55	35.47	K.FDLMYAKR.A	[395-402]		Not Used
	FALSE	High	[K].FDLMYAK.[RW]			0.018912	0.000259998	3	8	2	Q71U36; P68363; Q9BQE3	Q71U36 [395-401]; P68363 [395-401]; Q9BQE3 [395-401]	0	887.433	0	6972506	Shared	High	High	2	444.22	49.0405	0.0001583	0.01117	1.15	48.79	K.FDLMYAK.R	[395-401]		Not Used
	FALSE	High	[R].FDGALNVDLTEFQTNLVPYPR.[I]			2.60604e-10	0	3	7	1	Q71U36; P68363; Q9BQE3	Q71U36 [244-264]; P68363 [244-264]; Q9BQE3 [244-264]	0	2409.21	0	21728828	Shared	High	High	2	1205.11	68.7867	0	1.881e-11	5.82	68.74	R.FDGALNVDLTEFQTNLVPYPR.I	[244-264]		Not Used
	FALSE	High	[K].EIIDLVLDR.[I]			0.00181739	0	3	3	1	Q71U36; P68363; Q9BQE3	Q71U36 [113-121]; P68363 [113-121]; Q9BQE3 [113-121]	0	1085.62	0	17682238	Shared	High	High	2	543.314	66.2981	0	0.0008125	2.34	66.35	K.EIIDLVLDR.I	[113-121]		Not Used
	FALSE	High	[R].AFVHWYVGEGMEEGEFSEAR.[E]			4.56782e-07	0	3	6	1	Q71U36; P68363; Q9BQE3	Q71U36 [403-422]; P68363 [403-422]; Q9BQE3 [403-422]	0	2330.02	0	5347037	Shared	High	High	3	777.344	64.0537	0	7.825e-08	6.97	64.1	R.AFVHWYVGEGMEEGEFSEAR.E	[403-422]		Not Used
	FALSE	High	[K].DVNAAIATIK.[T]			0.00361239	0	3	5	4	Q71U36; P68363; Q9BQE3	Q71U36 [327-336]; P68363 [327-336]; Q9BQE3 [327-336]	0	1015.58	0	14078165	Shared	High	High	2	508.292	42.9478	0	0.001754	3.08	43.14	K.DVNAAIATIK.T	[327-336]		Not Used
	FALSE	High	[R].AVFVDLEPTVIDEVR.[T]			4.81345e-06	0	3	3	1	Q71U36; P68363; Q9BQE3	Q71U36 [65-79]; P68363 [65-79]; Q9BQE3 [65-79]	0	1701.91	0	34659480	Shared	High	High	2	851.456	67.7539	0	1.084e-06	4.36	67.75	R.AVFVDLEPTVIDEVR.T	[65-79]		Not Used
	FALSE	High	[R].IHFPLATYAPVISAEK.[A]			3.58007e-09	0	3	6	3	Q71U36; P68363; Q9BQE3	Q71U36 [265-280]; P68363 [265-280]; Q9BQE3 [265-280]	0	1756.96	0	65974840	Shared	High	High	2	878.986	65.2562	0	2.047e-09	4.66	64.97	R.IHFPLATYAPVISAEK.A	[265-280]		Not Used
	FALSE	High	[R].LISQIVSSITASLR.[F]			1.97994e-05	0	2	5	5	P68363; Q9BQE3	P68363 [230-243]; Q9BQE3 [230-243]	0	1487.88	0	4.06016e+07	Shared	High	High	2	744.443	68.8104	0	6.131e-06	3.83	68.84	R.LISQIVSSITASLR.F	[230-243]		Not Used
	FALSE	High	[R].LDHKFDLMYAKR.[A]			9.86796e-07	0	3	7	1	Q71U36; P68363; Q9BQE3	Q71U36 [391-402]; P68363 [391-402]; Q9BQE3 [391-402]	2	1536.8	0		No Quan Values	High	High	2	768.903	29.4889	0	1.852e-07	3.45		R.LDHKFDLMYAKR.A	[391-402]		Not Used
	FALSE	High	[R].LDHKFDLMYAK.[R]			8.09277e-05	0	3	7	2	Q71U36; P68363; Q9BQE3	Q71U36 [391-401]; P68363 [391-401]; Q9BQE3 [391-401]	1	1380.7	0	10192345	Shared	High	High	3	460.904	36.945	0	3.871e-05	4.65	37.23	R.LDHKFDLMYAK.R	[391-401]		Not Used
FALSE	High	Master Protein	Q71U36	Tubulin alpha-1A chain OS=Homo sapiens OX=9606 GN=TUBA1A PE=1 SV=1	0	189.689	64	25	47	1	1	451	50.1	5.06	176.37	25	1	11493950	High
	Checked	Confidence	Annotated Sequence	Modifications	Modifications in Master Proteins	Qvality PEP	Qvality q-value	# Protein Groups	# Proteins	# PSMs	Master Protein Accessions	Positions in Master Proteins	# Missed Cleavages	Theo. MH+ [Da]	# Razor Quan Results	Abundance: F1: Sample	Quan Info	Found in Sample: [S1] F1: Sample	Confidence (by Search Engine): Sequest HT	Charge (by Search Engine): Sequest HT	m/z [Da] (by Search Engine): Sequest HT	RT [min] (by Search Engine): Sequest HT	Percolator q-Value (by Search Engine): Sequest HT	Percolator PEP (by Search Engine): Sequest HT	XCorr (by Search Engine): Sequest HT	Top Apex RT [min]	Sequence in Protein	Positions in Protein	Peptide Group Modifications in Protein	Quan Usage
	FALSE	High	[K].YMACCLLYR.[G]	2xCarbamidomethyl [C4(100); C5(100)]		0.00113954	0	3	5	5	Q71U36; P68363; Q9BQE3	Q71U36 [312-320]; P68363 [312-320]; Q9BQE3 [312-320]	0	1249.55	0	44401520	Shared	High	High	2	625.281	54.181	0	0.0009665	2.71	53.85	K.YMACCLLYR.G	[312-320]		Not Used
	FALSE	High	[K].YMACCLLYR.[G]	1xOxidation [M2(100)]; 2xCarbamidomethyl [C4(100); C5(100)]		0.00354478	0	3	5	1	Q71U36; P68363; Q9BQE3	Q71U36 [312-320]; P68363 [312-320]; Q9BQE3 [312-320]	0	1265.55	0		No Quan Values	High	High	2	633.277	45.4537	0	0.001724	1.83		K.YMACCLLYR.G	[312-320]		Not Used
	FALSE	High	[K].RTIQFVDWCPTGFK.[V]	1xCarbamidomethyl [C9(100)]		0.00708095	0.000259998	2	5	1	Q71U36; Q9BQE3	Q71U36 [339-352]; Q9BQE3 [339-352]	1	1754.87	0		No Quan Values	High	High	3	585.627	63.4516	0.0001583	0.003719	2.35		K.RTIQFVDWCPTGFK.V	[339-352]		Not Used
	FALSE	High	[R].TIQFVDWCPTGFK.[V]	1xCarbamidomethyl [C8(100)]		1.08e-05	0	2	5	1	Q71U36; Q9BQE3	Q71U36 [340-352]; Q9BQE3 [340-352]	0	1598.77	0	11493950	Shared	High	High	2	799.887	67.3364	0	2.676e-06	3.38	67.35	R.TIQFVDWCPTGFK.V	[340-352]		Used
	FALSE	High	[R].KLADQCTGLQGFLVFHSFGGGTGSGFTSLLMER.[L]	1xCarbamidomethyl [C6(100)]		2.75908e-20	0	3	3	1	Q71U36; P68363; Q9BQE3	Q71U36 [124-156]; P68363 [124-156]; Q9BQE3 [124-156]	1	3518.72	0		No Quan Values	High	High	3	1173.58	68.3609	0	1.394e-22	11.24		R.KLADQCTGLQGFLVFHSFGGGTGSGFTSLLMER.L	[124-156]		Not Used
	FALSE	High	[K].YMACCLLYR.[G]	1xCarbamidomethyl [C5(99.8)]		0.00523682	0	3	5	2	Q71U36; P68363; Q9BQE3	Q71U36 [312-320]; P68363 [312-320]; Q9BQE3 [312-320]	0	1192.53	0		No Quan Values	High	High	2	596.769	60.2709	9.332e-05	0.002781	2.48		K.YMACCLLYR.G	[312-320]		Not Used
	FALSE	High	[K].LADQCTGLQGFLVFHSFGGGTGSGFTSLLMER.[L]	1xCarbamidomethyl [C5(100)]		3.07669e-09	0	3	3	1	Q71U36; P68363; Q9BQE3	Q71U36 [125-156]; P68363 [125-156]; Q9BQE3 [125-156]	0	3390.62	0		Not Reliable	High	High	3	1130.88	68.9463	0	2.956e-10	6.42		K.LADQCTGLQGFLVFHSFGGGTGSGFTSLLMER.L	[125-156]		Not Used
	FALSE	High	[R].AVCMLSNTTAIAEAWAR.[L]	1xCarbamidomethyl [C3(100)]		5.08537e-07	0	2	6	1	Q71U36; P68363	Q71U36 [374-390]; P68363 [374-390]	0	1864.9	0	17769100	Shared	High	High	2	932.957	67.3679	0	8.808e-08	4.81	67.37	R.AVCMLSNTTAIAEAWAR.L	[374-390]		Not Used
	FALSE	High	[K].AYHEQLSVAEITNACFEPANQMVK.[C]	1xCarbamidomethyl [C15(100)]		1.90769e-08	0	2	5	1	Q71U36; P68363	Q71U36 [281-304]; P68363 [281-304]	0	2750.29	0	24655628	Shared	High	High	3	917.436	64.0228	0	2.266e-09	8.53	64.08	K.AYHEQLSVAEITNACFEPANQMVK.C	[281-304]		Not Used
	FALSE	High	[K].RAFVHWYVGEGMEEGEFSEAR.[E]			1.00708e-12	0	3	6	1	Q71U36; P68363; Q9BQE3	Q71U36 [402-422]; P68363 [402-422]; Q9BQE3 [402-422]	1	2486.12	0		No Quan Values	High	High	3	829.379	61.5436	0	3.819e-14	6.51		K.RAFVHWYVGEGMEEGEFSEAR.E	[402-422]		Not Used
	FALSE	High	[R].RNLDIERPTYTNLNR.[L]			0.00597605	0.000152699	3	7	2	Q71U36; P68363; Q9BQE3	Q71U36 [215-229]; P68363 [215-229]; Q9BQE3 [215-229]	1	1874.98	0	4.56682e+06	Shared	High	High	3	625.666	34.6968	9.332e-05	0.003073	2.38	34.52	R.RNLDIERPTYTNLNR.L	[215-229]		Not Used
	FALSE	High	[R].NLDIERPTYTNLNR.[L]			1.8588e-05	0	3	7	2	Q71U36; P68363; Q9BQE3	Q71U36 [216-229]; P68363 [216-229]; Q9BQE3 [216-229]	0	1718.88	0	53612356	Shared	High	High	2	859.944	44.5509	0	4.909e-06	3.26	44.71	R.NLDIERPTYTNLNR.L	[216-229]		Not Used
	FALSE	High	[R].QLFHPEQLITGKEDAANNYAR.[G]			9.12665e-15	0	3	6	3	Q71U36; P68363; Q9BQE3	Q71U36 [85-105]; P68363 [85-105]; Q9BQE3 [85-105]	1	2415.21	0	23436708	Shared	High	High	3	805.74	56.935	0	2.011e-16	8.29	56.57	R.QLFHPEQLITGKEDAANNYAR.G	[85-105]		Not Used
	FALSE	High	[R].QLFHPEQLITGK.[E]			5.48562e-07	0	3	8	6	Q71U36; P68363; Q9BQE3	Q71U36 [85-96]; P68363 [85-96]; Q9BQE3 [85-96]	0	1410.77	0	31644048	Shared	High	High	2	705.89	56.0117	0	9.576e-08	4.58	56.21	R.QLFHPEQLITGK.E	[85-96]		Not Used
	FALSE	High	[K].VGINYQPPTVVPGGDLAK.[V]			2.85754e-08	0	3	7	2	Q71U36; P68363; Q9BQE3	Q71U36 [353-370]; P68363 [353-370]; Q9BQE3 [353-370]	0	1824.99	0	140134304	Shared	High	High	2	912.996	63.3831	0	9.468e-09	3.9	63	K.VGINYQPPTVVPGGDLAK.V	[353-370]		Not Used
	FALSE	High	[K].TIGGGDDSFNTFFSETGAGK.[H]			3.21572e-09	0	3	5	2	Q71U36; P68363; Q9BQE3	Q71U36 [41-60]; P68363 [41-60]; Q9BQE3 [41-60]	0	2007.89	0	34613580	Shared	High	High	2	1004.45	66.3117	0	3.109e-09	4.96	65.73	K.TIGGGDDSFNTFFSETGAGK.H	[41-60]		Not Used
	FALSE	High	[K].FDLMYAKR.[A]			0.0141068	0.000259998	3	7	1	Q71U36; P68363; Q9BQE3	Q71U36 [395-402]; P68363 [395-402]; Q9BQE3 [395-402]	1	1043.53	0	322914272	Shared	High	High	2	522.271	35.2288	0.0001583	0.008058	2.55	35.47	K.FDLMYAKR.A	[395-402]		Not Used
	FALSE	High	[K].FDLMYAK.[RW]			0.018912	0.000259998	3	8	2	Q71U36; P68363; Q9BQE3	Q71U36 [395-401]; P68363 [395-401]; Q9BQE3 [395-401]	0	887.433	0	6972506	Shared	High	High	2	444.22	49.0405	0.0001583	0.01117	1.15	48.79	K.FDLMYAK.R	[395-401]		Not Used
	FALSE	High	[R].FDGALNVDLTEFQTNLVPYPR.[I]			2.60604e-10	0	3	7	1	Q71U36; P68363; Q9BQE3	Q71U36 [244-264]; P68363 [244-264]; Q9BQE3 [244-264]	0	2409.21	0	21728828	Shared	High	High	2	1205.11	68.7867	0	1.881e-11	5.82	68.74	R.FDGALNVDLTEFQTNLVPYPR.I	[244-264]		Not Used
	FALSE	High	[K].EIIDLVLDR.[I]			0.00181739	0	3	3	1	Q71U36; P68363; Q9BQE3	Q71U36 [113-121]; P68363 [113-121]; Q9BQE3 [113-121]	0	1085.62	0	17682238	Shared	High	High	2	543.314	66.2981	0	0.0008125	2.34	66.35	K.EIIDLVLDR.I	[113-121]		Not Used
	FALSE	High	[R].AFVHWYVGEGMEEGEFSEAR.[E]			4.56782e-07	0	3	6	1	Q71U36; P68363; Q9BQE3	Q71U36 [403-422]; P68363 [403-422]; Q9BQE3 [403-422]	0	2330.02	0	5347037	Shared	High	High	3	777.344	64.0537	0	7.825e-08	6.97	64.1	R.AFVHWYVGEGMEEGEFSEAR.E	[403-422]		Not Used
	FALSE	High	[K].DVNAAIATIK.[T]			0.00361239	0	3	5	4	Q71U36; P68363; Q9BQE3	Q71U36 [327-336]; P68363 [327-336]; Q9BQE3 [327-336]	0	1015.58	0	14078165	Shared	High	High	2	508.292	42.9478	0	0.001754	3.08	43.14	K.DVNAAIATIK.T	[327-336]		Not Used
	FALSE	High	[R].AVFVDLEPTVIDEVR.[T]			4.81345e-06	0	3	3	1	Q71U36; P68363; Q9BQE3	Q71U36 [65-79]; P68363 [65-79]; Q9BQE3 [65-79]	0	1701.91	0	34659480	Shared	High	High	2	851.456	67.7539	0	1.084e-06	4.36	67.75	R.AVFVDLEPTVIDEVR.T	[65-79]		Not Used
	FALSE	High	[R].LIGQIVSSITASLR.[F]			3.40767e-05	0	1	3	1	Q71U36	Q71U36 [230-243]	0	1457.87	0		No Quan Values	High	High	2	729.438	68.5637	0	9.62e-06	4.13		R.LIGQIVSSITASLR.F	[230-243]		Not Used
	FALSE	High	[R].IHFPLATYAPVISAEK.[A]			3.58007e-09	0	3	6	3	Q71U36; P68363; Q9BQE3	Q71U36 [265-280]; P68363 [265-280]; Q9BQE3 [265-280]	0	1756.96	0	65974840	Shared	High	High	2	878.986	65.2562	0	2.047e-09	4.66	64.97	R.IHFPLATYAPVISAEK.A	[265-280]		Not Used
	FALSE	High	[R].LDHKFDLMYAKR.[A]			9.86796e-07	0	3	7	1	Q71U36; P68363; Q9BQE3	Q71U36 [391-402]; P68363 [391-402]; Q9BQE3 [391-402]	2	1536.8	0		No Quan Values	High	High	2	768.903	29.4889	0	1.852e-07	3.45		R.LDHKFDLMYAKR.A	[391-402]		Not Used
	FALSE	High	[R].LDHKFDLMYAK.[R]			8.09277e-05	0	3	7	2	Q71U36; P68363; Q9BQE3	Q71U36 [391-401]; P68363 [391-401]; Q9BQE3 [391-401]	1	1380.7	0	10192345	Shared	High	High	3	460.904	36.945	0	3.871e-05	4.65	37.23	R.LDHKFDLMYAK.R	[391-401]		Not Used
FALSE	High	Master Protein	Q9BVA1	Tubulin beta-2B chain OS=Homo sapiens OX=9606 GN=TUBB2B PE=1 SV=1	0	173.843	57	23	56	1	1	445	49.9	4.89	190.68	23	0	1.42662e+06	High
	Checked	Confidence	Annotated Sequence	Modifications	Modifications in Master Proteins	Qvality PEP	Qvality q-value	# Protein Groups	# Proteins	# PSMs	Master Protein Accessions	Positions in Master Proteins	# Missed Cleavages	Theo. MH+ [Da]	# Razor Quan Results	Abundance: F1: Sample	Quan Info	Found in Sample: [S1] F1: Sample	Confidence (by Search Engine): Sequest HT	Charge (by Search Engine): Sequest HT	m/z [Da] (by Search Engine): Sequest HT	RT [min] (by Search Engine): Sequest HT	Percolator q-Value (by Search Engine): Sequest HT	Percolator PEP (by Search Engine): Sequest HT	XCorr (by Search Engine): Sequest HT	Top Apex RT [min]	Sequence in Protein	Positions in Protein	Peptide Group Modifications in Protein	Quan Usage
	FALSE	High	[K].ESESCDCLQGFQLTHSLGGGTGSGMGTLLISK.[I]	2xCarbamidomethyl [C5(100); C7(100)]		2.76163e-06	0	2	2	1	Q13885; Q9BVA1	Q13885 [123-154]; Q9BVA1 [123-154]	0	3327.53	0		No Quan Values	High	High	3	1109.85	67.1551	0	5.84e-07	3.82		K.ESESCDCLQGFQLTHSLGGGTGSGMGTLLISK.I	[123-154]		Not Used
	FALSE	High	[R].ISEQFTAMFR.[R]	1xOxidation [M8(100)]		0.000565608	0	5	6	1	Q13885; Q13509; P07437; P68371; Q9BVA1	Q13885 [381-390]; Q13509 [381-390]; P07437 [381-390]; P68371 [381-390]; Q9BVA1 [381-390]	0	1245.59	0	419822	Shared	High	High	2	623.3	49.3963	0	0.000222	1.51	49.45	R.ISEQFTAMFR.R	[381-390]		Not Used
	FALSE	High	[K].LAVNMVPFPR.[L]	1xOxidation [M5(100)]		0.00152319	0	6	10	1	Q13885; Q13509; Q9BUF5; P07437; P68371; Q9BVA1	Q13885 [253-262]; Q13509 [253-262]; Q9BUF5 [253-262]; P07437 [253-262]; P68371 [253-262]; Q9BVA1 [253-262]	0	1159.63	0		No Quan Values	High	High	2	580.318	58.1779	0	0.0006689	2.36		K.LAVNMVPFPR.L	[253-262]		Not Used
	FALSE	High	[KR].NMMAACDPR.[H]	1xOxidation [M2(100)]; 1xCarbamidomethyl [C6(100)]		0.0451348	0.000838172	6	9	4	Q13885; Q13509; Q9BUF5; P07437; P68371; Q9BVA1	Q13885 [298-306]; Q13509 [298-306]; Q9BUF5 [298-306]; P07437 [298-306]; P68371 [298-306]; Q9BVA1 [298-306]	0	1081.42	0	550913	Shared	High	High	2	541.215	16.4703	0.0006508	0.02965	2.01	16.63	K.NMMAACDPR.H	[298-306]		Not Used
	FALSE	High	[-].MREIVHLQAGQCGNQIGAK.[F]	1xOxidation [M1(100)]; 1xCarbamidomethyl [C12(100)]		4.54757e-06	0	5	6	2	Q13885; Q13509; P07437; P68371; Q9BVA1	Q13885 [1-19]; Q13509 [1-19]; P07437 [1-19]; P68371 [1-19]; Q9BVA1 [1-19]	1	2126.06	0		No Quan Values	High	High	3	709.359	27.2437	0	1.014e-06	3.71		-.MREIVHIQAGQCGNQIGAK.F	[1-19]		Not Used
	FALSE	High	[KR].NMMAACDPR.[H]	1xCarbamidomethyl [C6(100)]		0.0713701	0.00227341	6	9	2	Q13885; Q13509; Q9BUF5; P07437; P68371; Q9BVA1	Q13885 [298-306]; Q13509 [298-306]; Q9BUF5 [298-306]; P07437 [298-306]; P68371 [298-306]; Q9BVA1 [298-306]	0	1065.43	0	9682578	Shared	High	High	2	533.217	17.6747	0.001715	0.04985	2.33	17.91	K.NMMAACDPR.H	[298-306]		Not Used
	FALSE	High	[K].TAVCDIPPR.[G]	1xCarbamidomethyl [C4(100)]		0.000527671	0	4	7	13	Q13885; P07437; P68371; Q9BVA1	Q13885 [351-359]; P07437 [351-359]; P68371 [351-359]; Q9BVA1 [351-359]	0	1028.52	0	7.42151e+06	Shared	High	High	2	514.763	25.2631	0	0.0009255	3.18	23.9	K.TAVCDIPPR.G	[351-359]		Not Used
	FALSE	High	[K].LTTPTYGDLNHLVSATMSGVTTCLR.[F]	1xCarbamidomethyl [C23(100)]		3.04592e-11	0	4	5	1	Q13885; P07437; P68371; Q9BVA1	Q13885 [217-241]; P07437 [217-241]; P68371 [217-241]; Q9BVA1 [217-241]	0	2708.34	0	38794464	Shared	High	High	3	903.451	68.1224	0	1.713e-12	6.82	68.13	K.LTTPTYGDLNHLVSATMSGVTTCLR.F	[217-241]		Not Used
	FALSE	High	[-].MREIVHIQAGQCGNQIGAK.[F]	1xCarbamidomethyl [C12(100)]		1.94554e-11	0	5	6	6	Q13885; Q13509; P07437; P68371; Q9BVA1	Q13885 [1-19]; Q13509 [1-19]; P07437 [1-19]; P68371 [1-19]; Q9BVA1 [1-19]	1	2110.06	0	18379486	Shared	High	High	3	704.027	32.8382	0	1.04e-12	7.62	33	-.MREIVHIQAGQCGNQIGAK.F	[1-19]		Not Used
	FALSE	High	[R].EIVHIQAGQCGNQIGAK.[F]	1xCarbamidomethyl [C10(100)]		5.53459e-09	0	5	6	4	Q13885; Q13509; P07437; P68371; Q9BVA1	Q13885 [3-19]; Q13509 [3-19]; P07437 [3-19]; P68371 [3-19]; Q9BVA1 [3-19]	0	1822.92	0	31670783	Shared	High	High	2	911.966	32.205	0	5.7e-10	5.66	32.42	R.EIVHIQAGQCGNQIGAK.F	[3-19]		Not Used
	FALSE	High	[K].LTTPTYGDLNHLVSATMSGVTTCLR.[F]			1.77512e-06	0	4	5	1	Q13885; P07437; P68371; Q9BVA1	Q13885 [217-241]; P07437 [217-241]; P68371 [217-241]; Q9BVA1 [217-241]	0	2651.32	0		No Quan Values	High	High	3	884.453	68.6721	0	3.559e-07	5.78		K.LTTPTYGDLNHLVSATMSGVTTCLR.F	[217-241]		Not Used
	FALSE	High	[K].RISEQFTAMFR.[R]			2.34792e-05	0	5	6	2	Q13885; Q13509; P07437; P68371; Q9BVA1	Q13885 [380-390]; Q13509 [380-390]; P07437 [380-390]; P68371 [380-390]; Q9BVA1 [380-390]	1	1385.7	0	5048514	Shared	High	High	2	693.353	57.0185	0	6.341e-06	3.76	57.18	K.RISEQFTAMFR.R	[380-390]		Not Used
	FALSE	High	[K].NSSYFVEWIPNNVK.[TV]			2.528e-06	0	6	7	1	Q13885; Q13509; Q9BUF5; P07437; P68371; Q9BVA1	Q13885 [337-350]; Q13509 [337-350]; Q9BUF5 [337-350]; P07437 [337-350]; P68371 [337-350]; Q9BVA1 [337-350]	0	1696.83	0	52631684	Shared	High	High	2	848.92	66.7863	0	5.298e-07	3.73	66.82	K.NSSYFVEWIPNNVK.T	[337-350]		Not Used
	FALSE	High	[R].MSMKEVDEQMLNVQNK.[N]			4.36218e-08	0	4	4	1	Q13885; P07437; P68371; Q9BVA1	Q13885 [321-336]; P07437 [321-336]; P68371 [321-336]; Q9BVA1 [321-336]	1	1923.9	0		No Quan Values	High	High	2	962.452	53.5908	0	5.717e-09	5.17		R.MSMKEVDEQMLNVQNK.N	[321-336]		Not Used
	FALSE	High	[K].MSATFIGNSTAIQELFKR.[I]			1.88242e-05	0	3	3	1	Q13885; P68371; Q9BVA1	Q13885 [363-380]; P68371 [363-380]; Q9BVA1 [363-380]	1	2014.04	0		No Quan Values	High	High	2	1007.52	67.2466	0	4.957e-06	2.53		K.MSATFIGNSTAIQELFKR.I	[363-380]		Not Used
	FALSE	High	[R].YLTVAAIFR.[G]			0.00763512	0.000259998	2	2	1	Q13885; Q9BVA1	Q13885 [310-318]; Q9BVA1 [310-318]	0	1053.61	0		No Quan Values	High	High	2	527.308	66.1601	0.0001583	0.004042	2.73		R.YLTVAAIFR.G	[310-318]		Not Used
	FALSE	High	[R].FPGQLNADLRK.[L]			3.69228e-06	0	6	10	3	Q13885; Q13509; Q9BUF5; P07437; P68371; Q9BVA1	Q13885 [242-252]; Q13509 [242-252]; Q9BUF5 [242-252]; P07437 [242-252]; P68371 [242-252]; Q9BVA1 [242-252]	1	1258.69	0	9553071	Shared	High	High	3	420.235	35.2452	0	8.047e-07	4.18	34.63	R.FPGQLNADLRK.L	[242-252]		Not Used
	FALSE	High	[R].FPGQLNADLR.[K]			6.24712e-05	0	6	10	5	Q13885; Q13509; Q9BUF5; P07437; P68371; Q9BVA1	Q13885 [242-251]; Q13509 [242-251]; Q9BUF5 [242-251]; P07437 [242-251]; P68371 [242-251]; Q9BVA1 [242-251]	0	1130.6	0	13720950	Shared	High	High	2	565.801	48.6935	0	5.459e-05	2.91	48.81	R.FPGQLNADLR.K	[242-251]		Not Used
	FALSE	High	[K].EVDEQMLNVQNK.[N]			2.31414e-06	0	4	4	2	Q13885; P07437; P68371; Q9BVA1	Q13885 [325-336]; P07437 [325-336]; P68371 [325-336]; Q9BVA1 [325-336]	0	1446.69	0	12369651	Shared	High	High	2	723.848	36.4675	0	4.776e-07	3.65	36.62	K.EVDEQMLNVQNK.N	[325-336]		Not Used
	FALSE	High	[K].GHYTEGAELVDSVLDVVRK.[E]			1.40468e-13	0	5	5	1	Q13885; Q13509; P07437; P68371; Q9BVA1	Q13885 [104-122]; Q13509 [104-122]; P07437 [104-122]; P68371 [104-122]; Q9BVA1 [104-122]	1	2087.08	0	17067698	Shared	High	High	3	696.364	66.5443	0	4.23e-15	8.35	66.62	K.GHYTEGAELVDSVLDVVRK.E	[104-122]		Not Used
	FALSE	High	[K].GHYTEGAELVDSVLDVVR.[K]			2.6441e-09	0	5	5	1	Q13885; Q13509; P07437; P68371; Q9BVA1	Q13885 [104-121]; Q13509 [104-121]; P07437 [104-121]; P68371 [104-121]; Q9BVA1 [104-121]	0	1958.98	0		No Quan Values	High	High	2	979.994	67.7049	0	2.494e-10	6.21		K.GHYTEGAELVDSVLDVVR.K	[104-121]		Not Used
	FALSE	High	[R].ALTVPELTQQMFDSK.[N]			5.22519e-06	0	2	2	1	Q13885; Q9BVA1	Q13885 [283-297]; Q9BVA1 [283-297]	0	1707.86	0		No Quan Values	High	High	2	854.435	67.4063	0	1.19e-06	3.63		R.ALTVPELTQQMFDSK.N	[283-297]		Not Used
	FALSE	High	[R].AILVDLEPGTMDSVR.[S]			2.26064e-05	0	4	4	1	Q13885; Q13509; P07437; Q9BVA1	Q13885 [63-77]; Q13509 [63-77]; P07437 [63-77]; Q9BVA1 [63-77]	0	1615.84	0	74141664	Shared	High	High	2	808.422	65.3054	0	6.104e-06	3.79	65.36	R.AILVDLEPGTMDSVR.S	[63-77]		Not Used
	FALSE	High	[R].ISEQFTAMFR.[R]			0.00156211	0	5	6	1	Q13885; Q13509; P07437; P68371; Q9BVA1	Q13885 [381-390]; Q13509 [381-390]; P07437 [381-390]; P68371 [381-390]; Q9BVA1 [381-390]	0	1229.6	0	73957768	Shared	High	High	2	615.303	62.1509	0	0.0006894	3.55	62.17	R.ISEQFTAMFR.R	[381-390]		Not Used
	FALSE	High	[R].IMNTFSVMPSPK.[V]			4.76188e-05	0	3	3	1	Q13885; Q9BUF5; Q9BVA1	Q13885 [163-174]; Q9BUF5 [163-174]; Q9BVA1 [163-174]	0	1351.67	0	5.39393e+06	Shared	High	High	2	676.342	59.8027	0	1.396e-05	3.05	59.88	R.IMNTFSVMPSPK.V	[163-174]		Not Used
	FALSE	High	[R].INVYYNEATGNK.[Y]			3.35866e-06	0	1	1	1	Q9BVA1	Q9BVA1 [47-58]	0	1385.67	0	1.42662e+06		High	High	2	693.338	31.8423	0	7.254e-07	3.58	31.99	R.INVYYNEATGNK.Y	[47-58]		Used
	FALSE	High	[R].KLAVNMVPFPR.[L]			1.10763e-05	0	6	10	1	Q13885; Q13509; Q9BUF5; P07437; P68371; Q9BVA1	Q13885 [252-262]; Q13509 [252-262]; Q9BUF5 [252-262]; P07437 [252-262]; P68371 [252-262]; Q9BVA1 [252-262]	1	1271.73	0	23296740	Shared	High	High	2	636.368	58.0553	0	2.747e-06	4.46	58.11	R.KLAVNMVPFPR.L	[252-262]		Not Used
	FALSE	High	[K].LAVNMVPFPR.[L]			0.00140327	0	6	10	2	Q13885; Q13509; Q9BUF5; P07437; P68371; Q9BVA1	Q13885 [253-262]; Q13509 [253-262]; Q9BUF5 [253-262]; P07437 [253-262]; P68371 [253-262]; Q9BVA1 [253-262]	0	1143.63	0	102533792	Shared	High	High	2	572.321	64.2085	0	0.0006098	3.34	63.74	K.LAVNMVPFPR.L	[253-262]		Not Used
FALSE	High	Master Protein	Q13885	Tubulin beta-2A chain OS=Homo sapiens OX=9606 GN=TUBB2A PE=1 SV=1	0	173.276	57	23	56	1	1	445	49.9	4.89	189.96	23	1	6.10992e+06	High
	Checked	Confidence	Annotated Sequence	Modifications	Modifications in Master Proteins	Qvality PEP	Qvality q-value	# Protein Groups	# Proteins	# PSMs	Master Protein Accessions	Positions in Master Proteins	# Missed Cleavages	Theo. MH+ [Da]	# Razor Quan Results	Abundance: F1: Sample	Quan Info	Found in Sample: [S1] F1: Sample	Confidence (by Search Engine): Sequest HT	Charge (by Search Engine): Sequest HT	m/z [Da] (by Search Engine): Sequest HT	RT [min] (by Search Engine): Sequest HT	Percolator q-Value (by Search Engine): Sequest HT	Percolator PEP (by Search Engine): Sequest HT	XCorr (by Search Engine): Sequest HT	Top Apex RT [min]	Sequence in Protein	Positions in Protein	Peptide Group Modifications in Protein	Quan Usage
	FALSE	High	[K].ESESCDCLQGFQLTHSLGGGTGSGMGTLLISK.[I]	2xCarbamidomethyl [C5(100); C7(100)]		2.76163e-06	0	2	2	1	Q13885; Q9BVA1	Q13885 [123-154]; Q9BVA1 [123-154]	0	3327.53	0		No Quan Values	High	High	3	1109.85	67.1551	0	5.84e-07	3.82		K.ESESCDCLQGFQLTHSLGGGTGSGMGTLLISK.I	[123-154]		Not Used
	FALSE	High	[R].ISEQFTAMFR.[R]	1xOxidation [M8(100)]		0.000565608	0	5	6	1	Q13885; Q13509; P07437; P68371; Q9BVA1	Q13885 [381-390]; Q13509 [381-390]; P07437 [381-390]; P68371 [381-390]; Q9BVA1 [381-390]	0	1245.59	0	419822	Shared	High	High	2	623.3	49.3963	0	0.000222	1.51	49.45	R.ISEQFTAMFR.R	[381-390]		Not Used
	FALSE	High	[K].LAVNMVPFPR.[L]	1xOxidation [M5(100)]		0.00152319	0	6	10	1	Q13885; Q13509; Q9BUF5; P07437; P68371; Q9BVA1	Q13885 [253-262]; Q13509 [253-262]; Q9BUF5 [253-262]; P07437 [253-262]; P68371 [253-262]; Q9BVA1 [253-262]	0	1159.63	0		No Quan Values	High	High	2	580.318	58.1779	0	0.0006689	2.36		K.LAVNMVPFPR.L	[253-262]		Not Used
	FALSE	High	[KR].NMMAACDPR.[H]	1xOxidation [M2(100)]; 1xCarbamidomethyl [C6(100)]		0.0451348	0.000838172	6	9	4	Q13885; Q13509; Q9BUF5; P07437; P68371; Q9BVA1	Q13885 [298-306]; Q13509 [298-306]; Q9BUF5 [298-306]; P07437 [298-306]; P68371 [298-306]; Q9BVA1 [298-306]	0	1081.42	0	550913	Shared	High	High	2	541.215	16.4703	0.0006508	0.02965	2.01	16.63	K.NMMAACDPR.H	[298-306]		Not Used
	FALSE	High	[-].MREIVHLQAGQCGNQIGAK.[F]	1xOxidation [M1(100)]; 1xCarbamidomethyl [C12(100)]		4.54757e-06	0	5	6	2	Q13885; Q13509; P07437; P68371; Q9BVA1	Q13885 [1-19]; Q13509 [1-19]; P07437 [1-19]; P68371 [1-19]; Q9BVA1 [1-19]	1	2126.06	0		No Quan Values	High	High	3	709.359	27.2437	0	1.014e-06	3.71		-.MREIVHIQAGQCGNQIGAK.F	[1-19]		Not Used
	FALSE	High	[KR].NMMAACDPR.[H]	1xCarbamidomethyl [C6(100)]		0.0713701	0.00227341	6	9	2	Q13885; Q13509; Q9BUF5; P07437; P68371; Q9BVA1	Q13885 [298-306]; Q13509 [298-306]; Q9BUF5 [298-306]; P07437 [298-306]; P68371 [298-306]; Q9BVA1 [298-306]	0	1065.43	0	9682578	Shared	High	High	2	533.217	17.6747	0.001715	0.04985	2.33	17.91	K.NMMAACDPR.H	[298-306]		Not Used
	FALSE	High	[K].TAVCDIPPR.[G]	1xCarbamidomethyl [C4(100)]		0.000527671	0	4	7	13	Q13885; P07437; P68371; Q9BVA1	Q13885 [351-359]; P07437 [351-359]; P68371 [351-359]; Q9BVA1 [351-359]	0	1028.52	0	7.42151e+06	Shared	High	High	2	514.763	25.2631	0	0.0009255	3.18	23.9	K.TAVCDIPPR.G	[351-359]		Not Used
	FALSE	High	[K].LTTPTYGDLNHLVSATMSGVTTCLR.[F]	1xCarbamidomethyl [C23(100)]		3.04592e-11	0	4	5	1	Q13885; P07437; P68371; Q9BVA1	Q13885 [217-241]; P07437 [217-241]; P68371 [217-241]; Q9BVA1 [217-241]	0	2708.34	0	38794464	Shared	High	High	3	903.451	68.1224	0	1.713e-12	6.82	68.13	K.LTTPTYGDLNHLVSATMSGVTTCLR.F	[217-241]		Not Used
	FALSE	High	[-].MREIVHIQAGQCGNQIGAK.[F]	1xCarbamidomethyl [C12(100)]		1.94554e-11	0	5	6	6	Q13885; Q13509; P07437; P68371; Q9BVA1	Q13885 [1-19]; Q13509 [1-19]; P07437 [1-19]; P68371 [1-19]; Q9BVA1 [1-19]	1	2110.06	0	18379486	Shared	High	High	3	704.027	32.8382	0	1.04e-12	7.62	33	-.MREIVHIQAGQCGNQIGAK.F	[1-19]		Not Used
	FALSE	High	[R].EIVHIQAGQCGNQIGAK.[F]	1xCarbamidomethyl [C10(100)]		5.53459e-09	0	5	6	4	Q13885; Q13509; P07437; P68371; Q9BVA1	Q13885 [3-19]; Q13509 [3-19]; P07437 [3-19]; P68371 [3-19]; Q9BVA1 [3-19]	0	1822.92	0	31670783	Shared	High	High	2	911.966	32.205	0	5.7e-10	5.66	32.42	R.EIVHIQAGQCGNQIGAK.F	[3-19]		Not Used
	FALSE	High	[K].LTTPTYGDLNHLVSATMSGVTTCLR.[F]			1.77512e-06	0	4	5	1	Q13885; P07437; P68371; Q9BVA1	Q13885 [217-241]; P07437 [217-241]; P68371 [217-241]; Q9BVA1 [217-241]	0	2651.32	0		No Quan Values	High	High	3	884.453	68.6721	0	3.559e-07	5.78		K.LTTPTYGDLNHLVSATMSGVTTCLR.F	[217-241]		Not Used
	FALSE	High	[K].RISEQFTAMFR.[R]			2.34792e-05	0	5	6	2	Q13885; Q13509; P07437; P68371; Q9BVA1	Q13885 [380-390]; Q13509 [380-390]; P07437 [380-390]; P68371 [380-390]; Q9BVA1 [380-390]	1	1385.7	0	5048514	Shared	High	High	2	693.353	57.0185	0	6.341e-06	3.76	57.18	K.RISEQFTAMFR.R	[380-390]		Not Used
	FALSE	High	[K].NSSYFVEWIPNNVK.[TV]			2.528e-06	0	6	7	1	Q13885; Q13509; Q9BUF5; P07437; P68371; Q9BVA1	Q13885 [337-350]; Q13509 [337-350]; Q9BUF5 [337-350]; P07437 [337-350]; P68371 [337-350]; Q9BVA1 [337-350]	0	1696.83	0	52631684	Shared	High	High	2	848.92	66.7863	0	5.298e-07	3.73	66.82	K.NSSYFVEWIPNNVK.T	[337-350]		Not Used
	FALSE	High	[R].MSMKEVDEQMLNVQNK.[N]			4.36218e-08	0	4	4	1	Q13885; P07437; P68371; Q9BVA1	Q13885 [321-336]; P07437 [321-336]; P68371 [321-336]; Q9BVA1 [321-336]	1	1923.9	0		No Quan Values	High	High	2	962.452	53.5908	0	5.717e-09	5.17		R.MSMKEVDEQMLNVQNK.N	[321-336]		Not Used
	FALSE	High	[K].MSATFIGNSTAIQELFKR.[I]			1.88242e-05	0	3	3	1	Q13885; P68371; Q9BVA1	Q13885 [363-380]; P68371 [363-380]; Q9BVA1 [363-380]	1	2014.04	0		No Quan Values	High	High	2	1007.52	67.2466	0	4.957e-06	2.53		K.MSATFIGNSTAIQELFKR.I	[363-380]		Not Used
	FALSE	High	[R].YLTVAAIFR.[G]			0.00763512	0.000259998	2	2	1	Q13885; Q9BVA1	Q13885 [310-318]; Q9BVA1 [310-318]	0	1053.61	0		No Quan Values	High	High	2	527.308	66.1601	0.0001583	0.004042	2.73		R.YLTVAAIFR.G	[310-318]		Not Used
	FALSE	High	[R].FPGQLNADLRK.[L]			3.69228e-06	0	6	10	3	Q13885; Q13509; Q9BUF5; P07437; P68371; Q9BVA1	Q13885 [242-252]; Q13509 [242-252]; Q9BUF5 [242-252]; P07437 [242-252]; P68371 [242-252]; Q9BVA1 [242-252]	1	1258.69	0	9553071	Shared	High	High	3	420.235	35.2452	0	8.047e-07	4.18	34.63	R.FPGQLNADLRK.L	[242-252]		Not Used
	FALSE	High	[R].FPGQLNADLR.[K]			6.24712e-05	0	6	10	5	Q13885; Q13509; Q9BUF5; P07437; P68371; Q9BVA1	Q13885 [242-251]; Q13509 [242-251]; Q9BUF5 [242-251]; P07437 [242-251]; P68371 [242-251]; Q9BVA1 [242-251]	0	1130.6	0	13720950	Shared	High	High	2	565.801	48.6935	0	5.459e-05	2.91	48.81	R.FPGQLNADLR.K	[242-251]		Not Used
	FALSE	High	[K].EVDEQMLNVQNK.[N]			2.31414e-06	0	4	4	2	Q13885; P07437; P68371; Q9BVA1	Q13885 [325-336]; P07437 [325-336]; P68371 [325-336]; Q9BVA1 [325-336]	0	1446.69	0	12369651	Shared	High	High	2	723.848	36.4675	0	4.776e-07	3.65	36.62	K.EVDEQMLNVQNK.N	[325-336]		Not Used
	FALSE	High	[K].GHYTEGAELVDSVLDVVRK.[E]			1.40468e-13	0	5	5	1	Q13885; Q13509; P07437; P68371; Q9BVA1	Q13885 [104-122]; Q13509 [104-122]; P07437 [104-122]; P68371 [104-122]; Q9BVA1 [104-122]	1	2087.08	0	17067698	Shared	High	High	3	696.364	66.5443	0	4.23e-15	8.35	66.62	K.GHYTEGAELVDSVLDVVRK.E	[104-122]		Not Used
	FALSE	High	[K].GHYTEGAELVDSVLDVVR.[K]			2.6441e-09	0	5	5	1	Q13885; Q13509; P07437; P68371; Q9BVA1	Q13885 [104-121]; Q13509 [104-121]; P07437 [104-121]; P68371 [104-121]; Q9BVA1 [104-121]	0	1958.98	0		No Quan Values	High	High	2	979.994	67.7049	0	2.494e-10	6.21		K.GHYTEGAELVDSVLDVVR.K	[104-121]		Not Used
	FALSE	High	[R].ALTVPELTQQMFDSK.[N]			5.22519e-06	0	2	2	1	Q13885; Q9BVA1	Q13885 [283-297]; Q9BVA1 [283-297]	0	1707.86	0		No Quan Values	High	High	2	854.435	67.4063	0	1.19e-06	3.63		R.ALTVPELTQQMFDSK.N	[283-297]		Not Used
	FALSE	High	[R].AILVDLEPGTMDSVR.[S]			2.26064e-05	0	4	4	1	Q13885; Q13509; P07437; Q9BVA1	Q13885 [63-77]; Q13509 [63-77]; P07437 [63-77]; Q9BVA1 [63-77]	0	1615.84	0	74141664	Shared	High	High	2	808.422	65.3054	0	6.104e-06	3.79	65.36	R.AILVDLEPGTMDSVR.S	[63-77]		Not Used
	FALSE	High	[R].ISEQFTAMFR.[R]			0.00156211	0	5	6	1	Q13885; Q13509; P07437; P68371; Q9BVA1	Q13885 [381-390]; Q13509 [381-390]; P07437 [381-390]; P68371 [381-390]; Q9BVA1 [381-390]	0	1229.6	0	73957768	Shared	High	High	2	615.303	62.1509	0	0.0006894	3.55	62.17	R.ISEQFTAMFR.R	[381-390]		Not Used
	FALSE	High	[R].IMNTFSVMPSPK.[V]			4.76188e-05	0	3	3	1	Q13885; Q9BUF5; Q9BVA1	Q13885 [163-174]; Q9BUF5 [163-174]; Q9BVA1 [163-174]	0	1351.67	0	5.39393e+06	Shared	High	High	2	676.342	59.8027	0	1.396e-05	3.05	59.88	R.IMNTFSVMPSPK.V	[163-174]		Used
	FALSE	High	[R].INVYYNEAAGNK.[Y]			1.08e-05	0	1	1	1	Q13885	Q13885 [47-58]	0	1355.66	0	715987		High	High	2	678.333	30.8188	0	2.677e-06	2.86	30.86	R.INVYYNEAAGNK.Y	[47-58]		Used
	FALSE	High	[R].KLAVNMVPFPR.[L]			1.10763e-05	0	6	10	1	Q13885; Q13509; Q9BUF5; P07437; P68371; Q9BVA1	Q13885 [252-262]; Q13509 [252-262]; Q9BUF5 [252-262]; P07437 [252-262]; P68371 [252-262]; Q9BVA1 [252-262]	1	1271.73	0	23296740	Shared	High	High	2	636.368	58.0553	0	2.747e-06	4.46	58.11	R.KLAVNMVPFPR.L	[252-262]		Not Used
	FALSE	High	[K].LAVNMVPFPR.[L]			0.00140327	0	6	10	2	Q13885; Q13509; Q9BUF5; P07437; P68371; Q9BVA1	Q13885 [253-262]; Q13509 [253-262]; Q9BUF5 [253-262]; P07437 [253-262]; P68371 [253-262]; Q9BVA1 [253-262]	0	1143.63	0	102533792	Shared	High	High	2	572.321	64.2085	0	0.0006098	3.34	63.74	K.LAVNMVPFPR.L	[253-262]		Not Used
FALSE	High	Master Protein	P11142	Heat shock cognate 71 kDa protein OS=Homo sapiens OX=9606 GN=HSPA8 PE=1 SV=1	0	171.883	53	30	47	20	1	646	70.9	5.52	149.98	30	6	2.53704e+08	High
	Checked	Confidence	Annotated Sequence	Modifications	Modifications in Master Proteins	Qvality PEP	Qvality q-value	# Protein Groups	# Proteins	# PSMs	Master Protein Accessions	Positions in Master Proteins	# Missed Cleavages	Theo. MH+ [Da]	# Razor Quan Results	Abundance: F1: Sample	Quan Info	Found in Sample: [S1] F1: Sample	Confidence (by Search Engine): Sequest HT	Charge (by Search Engine): Sequest HT	m/z [Da] (by Search Engine): Sequest HT	RT [min] (by Search Engine): Sequest HT	Percolator q-Value (by Search Engine): Sequest HT	Percolator PEP (by Search Engine): Sequest HT	XCorr (by Search Engine): Sequest HT	Top Apex RT [min]	Sequence in Protein	Positions in Protein	Peptide Group Modifications in Protein	Quan Usage
	FALSE	High	[K].HWPFMVVNDAGRPK.[V]	1xOxidation [M5(100)]		0.0048256	0	1	1	1	P11142	P11142 [89-102]	0	1669.83	0	117865		High	High	3	557.281	43.7551	0	0.00242	0.89	43.65	K.HWPFMVVNDAGRPK.V	[89-102]		Used
	FALSE	High	[K].VCNPIITK.[L]	1xCarbamidomethyl [C2(100)]		0.00575483	0.000152699	1	1	2	P11142	P11142 [602-609]	0	944.523	0	4.62502e+06		High	High	2	472.765	23.9377	0.0001583	0.004373	2.64	24.18	K.VCNPIITK.L	[602-609]		Used
	FALSE	High	[K].GPAVGIDLGTTYSCVGVFQHGK.[V]	1xCarbamidomethyl [C14(100)]		1.08838e-11	0	1	1	2	P11142	P11142 [4-25]	0	2263.12	0	151341834		High	High	2	1132.06	63.7339	0	5.438e-13	5.79	67.86	K.GPAVGIDLGTTYSCVGVFQHGK.V	[4-25]		Used
	FALSE	High	[K].CNEIINWLDKNQTAEKEEFEHQQK.[E]	1xCarbamidomethyl [C1(100)]		2.59934e-08	0	1	1	1	P11142	P11142 [574-597]	2	3031.42	0		No Quan Values	High	High	4	758.61	59.5468	0	3.193e-09	5.29		K.CNEIINWLDKNQTAEKEEFEHQQK.E	[574-597]		Not Used
	FALSE	High	[R].RFDDAVVQSDMK.[H]			8.86368e-07	0	1	1	1	P11142	P11142 [77-88]	1	1410.67	0	4.04163e+06		High	High	2	705.838	29.9459	0	1.64e-07	4.95	30.04	R.RFDDAVVQSDMK.H	[77-88]		Used
	FALSE	High	[R].RFDDAVVQSDMKHWPFMVVNDAGRPK.[V]			3.85912e-06	0	1	1	1	P11142	P11142 [77-102]	2	3045.48	0		No Quan Values	High	High	5	609.902	62.8087	0	8.489e-07	5.49		R.RFDDAVVQSDMKHWPFMVVNDAGRPK.V	[77-102]		Not Used
	FALSE	High	[K].QTQTFTTYSDNQPGVLIQVYEGER.[A]			3.02246e-05	0	1	1	1	P11142	P11142 [424-447]	0	2774.33	0		No Quan Values	High	High	3	925.445	66.9465	0	8.422e-06	3.69		K.QTQTFTTYSDNQPGVLIQVYEGER.A	[424-447]		Not Used
	FALSE	High	[R].MVQEAEKYK.[A]			0.000780375	0	2	2	1	P11142; P0DMV9	P11142 [518-526]; P0DMV9 [518-526]	1	1125.56	0	642328	Shared	High	High	2	563.284	9.5181	0	0.0003169	2.58	9.59	R.MVQEAEKYK.A	[518-526]		Not Used
	FALSE	High	[R].MVNHFIAEFK.[R]			5.79132e-05	0	1	1	3	P11142	P11142 [237-246]	0	1235.62	0	5.05785e+06		High	High	2	618.316	47.0678	0	3.933e-05	4.46	47.01	R.MVNHFIAEFK.R	[237-246]		Used
	FALSE	High	[K].NQVAMNPTNTVFDAK.[R]			2.05255e-06	0	1	1	1	P11142	P11142 [57-71]	0	1649.8	0	6.92162e+06		High	High	2	825.403	51.775	0	4.177e-07	3.96	52	K.NQVAMNPTNTVFDAK.R	[57-71]		Used
	FALSE	High	[K].NQVAMNPTNTVFDAKR.[L]			0.00160202	0	1	1	1	P11142	P11142 [57-72]	1	1805.9	0	1.49246e+06		High	High	3	602.637	41.4574	0	0.0007067	3.32	41.61	K.NQVAMNPTNTVFDAKR.L	[57-72]		Used
	FALSE	High	[K].NSLESYAFNMK.[A]			0.000192187	0	1	1	1	P11142	P11142 [540-550]	0	1303.6	0	8573892		High	High	2	652.303	58.0115	0	6.618e-05	3.86	58.04	K.NSLESYAFNMK.A	[540-550]		Used
	FALSE	High	[K].MKEIAEAYLGK.[T]			1.22536e-05	0	1	1	1	P11142	P11142 [127-137]	1	1252.66	0	6.12829e+06		High	High	2	626.834	34.9647	0	3.07e-06	3.81	35.1	K.MKEIAEAYLGK.T	[127-137]		Used
	FALSE	High	[K].STAGDTHLGGEDFDNR.[M]			7.76306e-07	0	2	2	1	P54652; P11142	P54652 [224-239]; P11142 [221-236]	0	1691.73	0	743026	Shared	High	High	2	846.366	23.4275	0	1.417e-07	4.55	23.57	K.STAGDTHLGGEDFDNR.M	[221-236]		Used
	FALSE	High	[RK].VEIIANDQGNR.[TI]			3.53923e-05	0	5	7	12	P17066; P54652; P11142; P11021; P0DMV9	P17066 [28-38]; P54652 [27-37]; P11142 [26-36]; P11021 [50-60]; P0DMV9 [26-36]	0	1228.63	0	3.09508e+07	Shared	High	High	2	614.818	21.6307	0	9.662e-05	3.41	21.93	K.VEIIANDQGNR.T	[26-36]		Not Used
	FALSE	High	[K].SQIHDIVLVGGSTR.[I]			6.26335e-07	0	1	1	1	P11142	P11142 [329-342]	0	1481.81	0	5587926		High	High	2	741.407	39.9643	0	1.114e-07	4.07	40.13	K.SQIHDIVLVGGSTR.I	[329-342]		Used
	FALSE	High	[K].SFYPEEVSSMVLTK.[M]			2.50094e-05	0	1	1	1	P11142	P11142 [113-126]	0	1616.79	0	8833328		High	High	2	808.898	65.7823	0	6.803e-06	3.04	65.85	K.SFYPEEVSSMVLTK.M	[113-126]		Used
	FALSE	High	[R].TTPSYVAFTDTERLIGDAAK.[N]			1.08965e-07	0	3	4	1	P54652; P11142; P0DMV9	P54652 [38-57]; P11142 [37-56]; P0DMV9 [37-56]	1	2156.09	0		No Quan Values	High	High	2	1078.55	65.8531	0	1.586e-08	3.58		R.TTPSYVAFTDTERLIGDAAK.N	[37-56]		Not Used
	FALSE	High	[R].TTPSYVAFTDTER.[L]			0.000128307	0	4	6	5	P17066; P54652; P11142; P0DMV9	P17066 [39-51]; P54652 [38-50]; P11142 [37-49]; P0DMV9 [37-49]	0	1487.7	0	182005280	Shared	High	High	2	744.354	47.7729	0	4.743e-05	3.51	48.05	R.TTPSYVAFTDTER.L	[37-49]		Not Used
	FALSE	High	[K].TVTNAVVTVPAYFNDSQR.[Q]			1.65719e-09	0	1	1	1	P11142	P11142 [138-155]	0	1982	0	7.19917e+06		High	High	2	991.502	63.2453	0	1.479e-10	5.15	63.28	K.TVTNAVVTVPAYFNDSQR.Q	[138-155]		Used
	FALSE	High	[R].TLSSSTQASIEIDSLYEGIDFYTSITR.[A]			0.0351185	0.000733048	1	1	2	P11142	P11142 [273-299]	0	2997.46	0		No Quan Values	High	High	3	999.817	69.8753	0.005609	0.1127	1.91		R.TLSSSTQASIEIDSLYEGIDFYTSITR.A	[273-299]		Not Used
	FALSE	High	[R].FEELNADLFR.[G]			0.00239844	0	2	2	1	P54652; P11142	P54652 [305-314]; P11142 [302-311]	0	1253.62	0	1.38403e+06	Shared	High	High	2	627.312	63.8528	0	0.001111	3.52	63.85	R.FEELNADLFR.G	[302-311]		Used
	FALSE	High	[R].FDDAVVQSDMK.[H]			7.84129e-05	0	1	1	1	P11142	P11142 [78-88]	0	1254.57	0	429485		High	High	2	627.787	37.7143	0	2.447e-05	1.9	37.77	R.FDDAVVQSDMK.H	[78-88]		Used
	FALSE	High	[R].ARFEELNADLFR.[G]			6.3548e-06	0	2	2	1	P54652; P11142	P54652 [303-314]; P11142 [300-311]	1	1480.75	0	8585076	Shared	High	High	2	740.881	60.2355	0	1.479e-06	4.25	60.29	R.ARFEELNADLFR.G	[300-311]		Used
	FALSE	High	[K].DAGTIAGLNVLR.[I]			0.000352304	0	1	1	1	P11142	P11142 [160-171]	0	1199.67	0	9151173		High	High	2	600.34	62.8288	0	0.0001307	3.59	62.9	K.DAGTIAGLNVLR.I	[160-171]		Used
	FALSE	High	[R].GTLDPVEK.[A]			0.0207617	0.000259998	1	1	1	P11142	P11142 [312-319]	0	858.457	0	321884		High	High	2	429.732	17.0887	0.0001583	0.01244	1.29	17.16	R.GTLDPVEK.A	[312-319]		Used
	FALSE	High	[K].LLQDFFNGK.[E]			0.00605165	0.000152699	3	3	1	P17066; P54652; P11142	P17066 [351-359]; P54652 [352-360]; P11142 [349-357]	0	1081.57	0	11853254	Shared	High	High	2	541.287	60.8521	9.332e-05	0.003119	2.7	60.86	K.LLQDFFNGK.E	[349-357]		Used
	FALSE	High	[R].IINEPTAAAIAYGLDKK.[GV]			3.77258e-08	0	2	2	1	P54652; P11142	P54652 [173-189]; P11142 [172-188]	1	1787.99	0	5871842	Shared	High	High	2	894.498	59.7419	0	4.836e-09	5.32	59.8	R.IINEPTAAAIAYGLDKK.V	[172-188]		Used
	FALSE	High	[R].IINEPTAAAIAYGLDK.[KRG]			5.79132e-05	0	3	4	1	P54652; P11142; P11021	P54652 [173-188]; P11142 [172-187]; P11021 [198-213]	0	1659.9	0	1.52138e+06	Shared	High	High	2	830.452	64.0298	0	1.745e-05	1.82	64.02	R.IINEPTAAAIAYGLDK.K	[172-187]		Used
	FALSE	High	[K].HWPFMVVNDAGRPK.[V]			6.67624e-10	0	1	1	3	P11142	P11142 [89-102]	0	1653.83	0	3.92212e+06		High	High	3	551.949	51.8993	0	5.36e-11	5.82	51.99	K.HWPFMVVNDAGRPK.V	[89-102]		Used
	FALSE	High	[K].LDKSQIHDIVLVGGSTR.[I]			8.62649e-08	0	1	1	1	P11142	P11142 [326-342]	1	1838.01	0		No Quan Values	High	High	2	919.51	46.6929	0	1.219e-08	4.56		K.LDKSQIHDIVLVGGSTR.I	[326-342]		Not Used
FALSE	High	Master Protein	P22626	Heterogeneous nuclear ribonucleoproteins A2/B1 OS=Homo sapiens OX=9606 GN=HNRNPA2B1 PE=1 SV=2	0	171.465	63	23	45	19	1	353	37.4	8.95	144.51	23	4	116587618	High
	Checked	Confidence	Annotated Sequence	Modifications	Modifications in Master Proteins	Qvality PEP	Qvality q-value	# Protein Groups	# Proteins	# PSMs	Master Protein Accessions	Positions in Master Proteins	# Missed Cleavages	Theo. MH+ [Da]	# Razor Quan Results	Abundance: F1: Sample	Quan Info	Found in Sample: [S1] F1: Sample	Confidence (by Search Engine): Sequest HT	Charge (by Search Engine): Sequest HT	m/z [Da] (by Search Engine): Sequest HT	RT [min] (by Search Engine): Sequest HT	Percolator q-Value (by Search Engine): Sequest HT	Percolator PEP (by Search Engine): Sequest HT	XCorr (by Search Engine): Sequest HT	Top Apex RT [min]	Sequence in Protein	Positions in Protein	Peptide Group Modifications in Protein	Quan Usage
	FALSE	High	[K].LTDCVVMRDPASKR.[S]	1xCarbamidomethyl [C4(100)]		4.75305e-06	0	1	1	3	P22626	P22626 [47-60]	2	1647.83	0	4.13533e+06		High	High	3	549.949	22.3152	0	1.068e-06	3.4	21.99	K.LTDCVVMRDPASKR.S	[47-60]		Used
	FALSE	High	[K].LTDCVVMRDPASK.[R]	1xCarbamidomethyl [C4(100)]		2.82697e-07	0	1	1	1	P22626	P22626 [47-59]	1	1491.73	0	2935024		High	High	2	746.369	28.7461	0	4.6e-08	1.67	28.95	K.LTDCVVMRDPASK.R	[47-59]		Used
	FALSE	High	[K].LTDCVVMR.[D]	1xCarbamidomethyl [C4(100)]		0.00823239	0.000259998	1	1	1	P22626	P22626 [47-54]	0	993.486	0	2887085		High	High	2	497.246	28.3591	0.0001583	0.00441	2.6	28.49	K.LTDCVVMR.D	[47-54]		Used
	FALSE	High	[K].RGFGFVTFDDHDPVDK.[I]			2.32609e-10	0	1	1	1	P22626	P22626 [153-168]	1	1851.87	0		No Quan Values	High	High	3	617.96	57.597	0	1.652e-11	6.01		K.RGFGFVTFDDHDPVDK.I	[153-168]		Not Used
	FALSE	High	[R].NYYEQWGK.[L]			0.010579	0.000259998	1	1	2	P22626	P22626 [39-46]	0	1087.48	0	7853549		High	High	2	544.245	31.433	0.0001583	0.005852	2.1	31.62	R.NYYEQWGK.L	[39-46]		Used
	FALSE	High	[R].NMGGPYGGGNYGPGGSGGSGGYGGR.[S]			5.31271e-14	0	1	1	2	P22626	P22626 [326-350]	0	2189.91	0	8418754		High	High	2	1095.46	37.7226	0	1.427e-15	7.17	37.91	R.NMGGPYGGGNYGPGGSGGSGGYGGR.S	[326-350]		Used
	FALSE	High	[K].YHTINGHNAEVRK.[A]			0.17524	0.00911118	1	1	1	P22626	P22626 [174-186]	1	1538.78	0		No Quan Values	High	High	3	513.599	9.1563	0.007461	0.1378	0.79		K.YHTINGHNAEVRK.A	[174-186]		Not Used
	FALSE	High	[K].YHTINGHNAEVR.[K]			0.000134954	0	1	1	2	P22626	P22626 [174-185]	0	1410.69	0	3.19949e+06		High	High	3	470.9	9.5682	0	9.031e-05	2.13	9.19	K.YHTINGHNAEVR.K	[174-185]		Used
	FALSE	High	[K].TLETVPLER.[K]			0.00316482	0	1	1	1	P22626	P22626 [4-12]	0	1057.59	0	4.17422e+06		High	High	2	529.298	38.2793	0	0.00151	2.66	38.4	K.TLETVPLER.K	[4-12]		Used
	FALSE	High	[R].GGGGNFGPGPGSNFR.[G]			3.11359e-06	0	1	1	4	P22626	P22626 [214-228]	0	1377.63	0	25876764		High	High	2	689.318	33.1212	0	2.957e-06	4.25	33.14	R.GGGGNFGPGPGSNFR.G	[214-228]		Used
	FALSE	High	[R].GGNFGFGDSR.[G]			0.00230942	0	1	1	2	P22626	P22626 [204-213]	0	1013.44	0	3.31569e+06		High	High	2	507.225	27.149	0	0.001067	2.47	27.27	R.GGNFGFGDSR.G	[204-213]		Used
	FALSE	High	[R].GFGFVTFSSMAEVDAAMAARPHSIDGR.[V]			7.01717e-07	0	1	1	1	P22626	P22626 [63-89]	0	2827.33	0		No Quan Values	High	High	3	943.114	67.4236	0	1.267e-07	4.59		R.GFGFVTFSSMAEVDAAMAARPHSIDGR.V	[63-89]		Not Used
	FALSE	High	[R].GFGFVTFDDHDPVDKIVLQK.[Y]			5.58007e-08	0	1	1	2	P22626	P22626 [154-173]	1	2277.16	0	3.1881e+06		High	High	2	1139.08	66.5644	0	7.506e-09	4.89	66.38	R.GFGFVTFDDHDPVDKIVLQK.Y	[154-173]		Used
	FALSE	High	[R].GFGFVTFDDHDPVDK.[I]			2.51386e-09	0	1	1	1	P22626	P22626 [154-168]	0	1695.76	0	8221400		High	High	2	848.386	62.2035	0	2.358e-10	4.95	62.22	R.GFGFVTFDDHDPVDK.I	[154-168]		Used
	FALSE	High	[R].GFGDGYNGYGGGPGGGNFGGSPGYGGGR.[G]			2.99647e-13	0	1	1	1	P22626	P22626 [239-266]	0	2495.04	0		No Quan Values	High	High	2	1248.02	58.5041	0	9.889e-15	6.49		R.GFGDGYNGYGGGPGGGNFGGSPGYGGGR.G	[239-266]		Not Used
	FALSE	High	[R].KLFIGGLSFETTEESLR.[N]			6.053e-05	0	1	1	1	P22626	P22626 [22-38]	1	1927.02	0		No Quan Values	High	High	3	643.011	65.6528	0	1.834e-05	4.67		R.KLFIGGLSFETTEESLR.N	[22-38]		Not Used
	FALSE	High	[K].KIFVGGIK.[EG]			0.0177702	0.000259998	4	5	9	P51991; Q13151; P22626; P09651	P51991 [127-134]; Q13151 [99-106]; P22626 [113-120]; P09651 [106-113]	1	861.556	0	9.47185e+06	Shared	High	High	2	431.282	27.453	0.0001583	0.01288	2.9	29.24	K.KLFVGGIK.E	[113-120]		Used
	FALSE	High	[K].KIFVGGIKEDTEEHHLR.[D]			9.46131e-16	0	2	3	6	P22626; P09651	P22626 [113-129]; P09651 [106-122]	2	2008.06	0	6.93349e+06	Shared	High	High	3	670.025	29.1738	0	1.595e-17	7.64	29.2	K.KLFVGGIKEDTEEHHLR.D	[113-129]		Used
	FALSE	High	[K].IDTIEIITDR.[Q]			0.000476984	0	1	1	1	P22626	P22626 [138-147]	0	1188.65	0	4.91037e+06		High	High	2	594.827	60.2482	0	0.0001834	3.63	60.29	K.IDTIEIITDR.Q	[138-147]		Used
	FALSE	High	[K].IFVGGIKEDTEEHHLR.[D]			1.86491e-10	0	2	3	14	P22626; P09651	P22626 [114-129]; P09651 [107-122]	1	1879.97	0	7.99304e+06	Shared	High	High	3	627.327	31.3154	0	1.299e-11	5.76	33.54	K.LFVGGIKEDTEEHHLR.D	[114-129]		Used
	FALSE	High	[K].IFVGGIK.[EG]			0.0592791	0.00185974	4	5	6	P51991; Q13151; P22626; P09651	P51991 [128-134]; Q13151 [100-106]; P22626 [114-120]; P09651 [107-113]	0	733.461	0	913623	Shared	High	High	2	367.234	37.5239	0.001973	0.05723	1.91	37.9	K.LFVGGIK.E	[114-120]		Used
	FALSE	High	[K].LFVGGIKEDTEEHHLRDYFEEYGK.[I]			1.4322e-06	0	1	1	2	P22626	P22626 [114-137]	2	2911.39	0		No Quan Values	High	High	3	971.134	61.7152	0	2.81e-07	3.12		K.LFVGGIKEDTEEHHLRDYFEEYGK.I	[114-137]		Not Used
	FALSE	High	[K].LFIGGLSFETTEESLR.[N]			4.10295e-07	0	1	1	1	P22626	P22626 [23-38]	0	1798.92	0	12159857		High	High	2	899.965	67.9061	0	6.946e-08	5.24	67.9	K.LFIGGLSFETTEESLR.N	[23-38]		Used
FALSE	High	Master Protein	P09651	Heterogeneous nuclear ribonucleoprotein A1 OS=Homo sapiens OX=9606 GN=HNRNPA1 PE=1 SV=5	0	169.318	51	22	36	18	1	372	38.7	9.13	141.7	22	0	7.94597e+07	High
	Checked	Confidence	Annotated Sequence	Modifications	Modifications in Master Proteins	Qvality PEP	Qvality q-value	# Protein Groups	# Proteins	# PSMs	Master Protein Accessions	Positions in Master Proteins	# Missed Cleavages	Theo. MH+ [Da]	# Razor Quan Results	Abundance: F1: Sample	Quan Info	Found in Sample: [S1] F1: Sample	Confidence (by Search Engine): Sequest HT	Charge (by Search Engine): Sequest HT	m/z [Da] (by Search Engine): Sequest HT	RT [min] (by Search Engine): Sequest HT	Percolator q-Value (by Search Engine): Sequest HT	Percolator PEP (by Search Engine): Sequest HT	XCorr (by Search Engine): Sequest HT	Top Apex RT [min]	Sequence in Protein	Positions in Protein	Peptide Group Modifications in Protein	Quan Usage
	FALSE	High	[R].SHFEQWGTLTDCVVMR.[D]	1xCarbamidomethyl [C12(100)]		2.88102e-07	0	1	2	1	P09651	P09651 [32-47]	0	1965.89	0	2980316		High	High	3	655.97	62.7327	0	4.697e-08	5.99	62.75	R.SHFEQWGTLTDCVVMR.D	[32-47]		Used
	FALSE	High	[R].SHFEQWGTLTDCVVMRDPNTKR.[S]	1xCarbamidomethyl [C12(100)]		4.05905e-06	0	1	2	3	P09651	P09651 [32-53]	2	2677.26	0	6.49583e+06		High	High	4	670.07	57.3303	0	1.971e-06	5.91	56.93	R.SHFEQWGTLTDCVVMRDPNTKR.S	[32-53]		Used
	FALSE	High	[R].SHFEQWGTLTDCVVMRDPNTK.[R]	1xCarbamidomethyl [C12(100)]		1.39323e-14	0	1	2	1	P09651	P09651 [32-52]	1	2521.16	0		No Quan Values	High	High	3	841.058	60.2373	0	3.221e-16	8.22		R.SHFEQWGTLTDCVVMRDPNTK.R	[32-52]		Not Used
	FALSE	High	[K].RGFAFVTFDDHDSVDK.[I]			4.58817e-08	0	1	2	1	P09651	P09651 [146-161]	1	1855.86	0	769122		High	High	3	619.292	54.6118	0	6.008e-09	2.64	54.76	K.RGFAFVTFDDHDSVDK.I	[146-161]		Used
	FALSE	High	[K].RGFAFVTFDDHDSVDKIVIQK.[Y]			2.9047e-06	0	1	2	1	P09651	P09651 [146-166]	2	2437.25	0		No Quan Values	High	High	3	813.086	62.2648	0	6.168e-07	5.03		K.RGFAFVTFDDHDSVDKIVIQK.Y	[146-166]		Not Used
	FALSE	High	[R].NQGGYGGSSSSSSYGSGR.[R]			1.19789e-07	0	1	1	1	P09651	P09651 [353-370]	0	1694.7	0	1.09624e+06		High	High	2	847.853	11.7761	0	1.762e-08	4.18	11.58	R.NQGGYGGSSSSSSYGSGR.R	[353-370]		Used
	FALSE	High	[R].SSGPYGGGGQYFAKPR.[N]			2.054e-09	0	1	1	1	P09651	P09651 [337-352]	0	1628.78	0	18232096		High	High	2	814.895	27.8928	0	1.877e-10	5.07	28.05	R.SSGPYGGGGQYFAKPR.N	[337-352]		Used
	FALSE	High	[K].SESPKEPEQLRK.[L]			0.00302828	0	1	1	1	P09651	P09651 [4-15]	2	1427.75	0	842064		High	High	3	476.587	8.467	0	0.001437	2.65	8.54	K.SESPKEPEQLRK.L	[4-15]		Used
	FALSE	High	[K].SESPKEPEQLR.[K]			0.000857854	0	1	1	1	P09651	P09651 [4-14]	1	1299.65	0	882014		High	High	2	650.331	12.7879	0	0.0003515	2.64	12.77	K.SESPKEPEQLR.K	[4-14]		Used
	FALSE	High	[R].GGGFGGNDNFGR.[G]			0.0026197	0	1	1	1	P09651	P09651 [207-218]	0	1154.5	0		No Quan Values	High	High	2	577.752	25.2564	0	0.001227	1.77		R.GGGFGGNDNFGR.G	[207-218]		Not Used
	FALSE	High	[R].GFGFVTYATVEEVDAAMNARPHK.[V]			5.18626e-10	0	1	1	1	P09651	P09651 [56-78]	0	2510.21	0	13121076		High	High	3	837.409	67.1305	0	4.067e-11	7.47	67.14	R.GFGFVTYATVEEVDAAMNARPHK.V	[56-78]		Used
	FALSE	High	[R].GFAFVTFDDHDSVDK.[I]			1.1461e-07	0	1	2	1	P09651	P09651 [147-161]	0	1699.76	0	5874453		High	High	2	850.384	61.2799	0	1.68e-08	5.04	61.27	R.GFAFVTFDDHDSVDK.I	[147-161]		Used
	FALSE	High	[R].EDSQRPGAHLTVKK.[I]			0.000271966	0	1	2	1	P09651	P09651 [93-106]	1	1565.84	0	731895		High	High	3	522.618	8.4436	0	9.77e-05	2.57	8.52	R.EDSQRPGAHLTVKK.I	[93-106]		Used
	FALSE	High	[R].EDSQRPGAHLTVK.[K]			1.02035e-05	0	1	2	1	P09651	P09651 [93-105]	0	1437.74	0	2.43287e+06		High	High	3	479.92	11.5268	0	2.511e-06	3.21	11.31	R.EDSQRPGAHLTVK.K	[93-105]		Used
	FALSE	High	[R].KLFIGGLSFETTDESLR.[S]			2.82896e-10	0	1	2	2	P09651	P09651 [15-31]	1	1913	0		No Quan Values	High	High	2	957.007	65.2698	0	6.514e-11	6.4		R.KLFIGGLSFETTDESLR.S	[15-31]		Not Used
	FALSE	High	[K].KIFVGGIK.[EG]			0.0177702	0.000259998	4	5	9	P51991; Q13151; P22626; P09651	P51991 [127-134]; Q13151 [99-106]; P22626 [113-120]; P09651 [106-113]	1	861.556	0	9.47185e+06	Shared	High	High	2	431.282	27.453	0.0001583	0.01288	2.9	29.24	K.KIFVGGIK.E	[106-113]		Not Used
	FALSE	High	[K].KIFVGGIKEDTEEHHLR.[D]			9.46131e-16	0	2	3	6	P22626; P09651	P22626 [113-129]; P09651 [106-122]	2	2008.06	0	6.93349e+06	Shared	High	High	3	670.025	29.1738	0	1.595e-17	7.64	29.2	K.KIFVGGIKEDTEEHHLR.D	[106-122]		Not Used
	FALSE	High	[K].IEVIEIMTDR.[G]			0.000548037	0	1	2	1	P09651	P09651 [131-140]	0	1218.64	0	14388159		High	High	2	609.823	63.5292	0	0.0002137	3.17	63.59	K.IEVIEIMTDR.G	[131-140]		Used
	FALSE	High	[K].IFVGGIKEDTEEHHLRDYFEQYGK.[I]			1.00566e-06	0	1	2	1	P09651	P09651 [107-130]	2	2910.41	0	2.5079e+06		High	High	4	728.358	60.9866	0	1.886e-07	4.3	60.85	K.IFVGGIKEDTEEHHLRDYFEQYGK.I	[107-130]		Used
	FALSE	High	[K].IFVGGIKEDTEEHHLR.[D]			1.86491e-10	0	2	3	14	P22626; P09651	P22626 [114-129]; P09651 [107-122]	1	1879.97	0	7.99304e+06	Shared	High	High	3	627.327	31.3154	0	1.299e-11	5.76	33.54	K.IFVGGIKEDTEEHHLR.D	[107-122]		Not Used
	FALSE	High	[K].IFVGGIK.[EG]			0.0592791	0.00185974	4	5	6	P51991; Q13151; P22626; P09651	P51991 [128-134]; Q13151 [100-106]; P22626 [114-120]; P09651 [107-113]	0	733.461	0	913623	Shared	High	High	2	367.234	37.5239	0.001973	0.05723	1.91	37.9	K.IFVGGIK.E	[107-113]		Not Used
	FALSE	High	[K].LFIGGLSFETTDESLR.[S]			2.06169e-07	0	1	2	1	P09651	P09651 [16-31]	0	1784.91	0	9105695		High	High	2	892.956	67.8809	0	3.231e-08	4.55	67.85	K.LFIGGLSFETTDESLR.S	[16-31]		Used
FALSE	High	Master Protein	Q9Y265	RuvB-like 1 OS=Homo sapiens OX=9606 GN=RUVBL1 PE=1 SV=1	0	162.043	72	26	33	26	1	456	50.2	6.42	126.2	26	0	1.15589e+08	High
	Checked	Confidence	Annotated Sequence	Modifications	Modifications in Master Proteins	Qvality PEP	Qvality q-value	# Protein Groups	# Proteins	# PSMs	Master Protein Accessions	Positions in Master Proteins	# Missed Cleavages	Theo. MH+ [Da]	# Razor Quan Results	Abundance: F1: Sample	Quan Info	Found in Sample: [S1] F1: Sample	Confidence (by Search Engine): Sequest HT	Charge (by Search Engine): Sequest HT	m/z [Da] (by Search Engine): Sequest HT	RT [min] (by Search Engine): Sequest HT	Percolator q-Value (by Search Engine): Sequest HT	Percolator PEP (by Search Engine): Sequest HT	XCorr (by Search Engine): Sequest HT	Top Apex RT [min]	Sequence in Protein	Positions in Protein	Peptide Group Modifications in Protein	Quan Usage
	FALSE	High	[K].VPFCPMVGSEVYSTEIK.[K]	1xCarbamidomethyl [C4(100)]		1.33705e-09	0	1	1	1	Q9Y265	Q9Y265 [91-107]	0	1942.93	0	12500540		High	High	2	971.967	65.4303	0	1.168e-10	4.85	65.46	K.VPFCPMVGSEVYSTEIK.K	[91-107]		Used
	FALSE	High	[K].VPFCPMVGSEVYSTEIKK.[T]	1xCarbamidomethyl [C4(100)]		1.73208e-09	0	1	1	1	Q9Y265	Q9Y265 [91-108]	1	2071.02	0	1.9721e+06		High	High	3	691.013	61.1282	0	1.561e-10	5.16	61.15	K.VPFCPMVGSEVYSTEIKK.T	[91-108]		Used
	FALSE	High	[R].EACGVIVELIK.[S]	1xCarbamidomethyl [C3(100)]		8.4052e-05	0	1	1	1	Q9Y265	Q9Y265 [47-57]	0	1230.68	0	8811492		High	High	2	615.842	64.1603	0	2.632e-05	3	64.12	R.EACGVIVELIK.S	[47-57]		Used
	FALSE	High	[K].EVYEGEVTELTPCETENPMGGYGK.[T]	1xCarbamidomethyl [C13(100)]		2.88845e-09	0	1	1	1	Q9Y265	Q9Y265 [129-152]	0	2689.16	0		No Quan Values	High	High	2	1345.09	63.3365	0	2.754e-10	6.21		K.EVYEGEVTELTPCETENPMGGYGK.T	[129-152]		Not Used
	FALSE	High	[R].CDTYATEFDLEAEEYVPLPK.[G]	1xCarbamidomethyl [C1(100)]		2.38836e-06	0	1	1	1	Q9Y265	Q9Y265 [206-225]	0	2390.07	0		No Quan Values	High	High	2	1195.54	68.1924	0	4.954e-07	2.99		R.CDTYATEFDLEAEEYVPLPK.G	[206-225]		Not Used
	FALSE	High	[K].QAASGLVGQENAR.[E]			1.34708e-05	0	1	1	2	Q9Y265	Q9Y265 [34-46]	0	1300.66	0	4199204		High	High	2	650.836	16.7004	0	3.426e-06	3.09	16.87	K.QAASGLVGQENAR.E	[34-46]		Used
	FALSE	High	[-].MKIEEVKSTTK.[T]			0.0497474	0.00106762	1	1	1	Q9Y265	Q9Y265 [1-11]	2	1293.71	0		Not Reliable	High	High	3	431.908	10.9826	0.0007874	0.03321	1.41		-.MKIEEVKSTTK.T	[1-11]		Not Used
	FALSE	High	[R].YSVQLLTPANLLAK.[I]			3.01121e-07	0	1	1	1	Q9Y265	Q9Y265 [405-418]	0	1530.89	0		No Quan Values	High	High	2	765.949	67.6574	0	4.924e-08	4.36		R.YSVQLLTPANLLAK.I	[405-418]		Not Used
	FALSE	High	[K].TALALAIAQELGSK.[V]			2.10111e-07	0	1	1	1	Q9Y265	Q9Y265 [77-90]	0	1385.8	0	17410106		High	High	2	693.404	67.5088	0	3.299e-08	4.78	67.51	K.TALALAIAQELGSK.V	[77-90]		Used
	FALSE	High	[K].TEVLMENFR.[R]			0.0181054	0.000259998	1	1	1	Q9Y265	Q9Y265 [109-117]	0	1138.56	0	1.20547e+06		High	High	2	569.781	49.7911	0.0001583	0.01063	2.2	49.87	K.TEVLMENFR.R	[109-117]		Used
	FALSE	High	[R].VEAGDVIYIEANSGAVKR.[Q]			1.48471e-07	0	1	1	2	Q9Y265	Q9Y265 [185-202]	1	1890.99	0	2.47939e+06		High	High	2	945.998	52.4242	0	2.235e-08	5.41	52.53	R.VEAGDVIYIEANSGAVKR.Q	[185-202]		Used
	FALSE	High	[R].VEAGDVIYIEANSGAVK.[R]			1.09169e-06	0	1	1	1	Q9Y265	Q9Y265 [185-201]	0	1734.89	0		No Quan Values	High	High	2	867.948	60.7065	0	2.073e-07	5.12		R.VEAGDVIYIEANSGAVK.R	[185-201]		Not Used
	FALSE	High	[R].TMLYTPQEMK.[Q]			0.000820784	0	1	1	2	Q9Y265	Q9Y265 [363-372]	0	1241.59	0	4927859		High	High	2	621.299	43.3927	0	0.000523	2.71	43.62	R.TMLYTPQEMK.Q	[363-372]		Used
	FALSE	High	[K].TISHVIIGLK.[T]			6.09134e-05	0	1	1	3	Q9Y265	Q9Y265 [153-162]	0	1080.68	0	13078477		High	High	2	540.842	40.1544	0	4.851e-05	3.68	39.84	K.TISHVIIGLK.T	[153-162]		Used
	FALSE	High	[K].EIIQDVTLHDLDVANARPQGGQDILSMMGQLMKPK.[K]			2.95679e-10	0	1	1	2	Q9Y265	Q9Y265 [233-267]	0	3861.97	0	6.71165e+06		High	High	4	966.246	68.1275	0	2.162e-11	6.6	68.01	K.EIIQDVTLHDLDVANARPQGGQDILSMMGQLMKPK.K	[233-267]		Used
	FALSE	High	[K].GLGLDESGLAK.[Q]			0.000291522	0	1	1	1	Q9Y265	Q9Y265 [23-33]	0	1059.57	0	1151379		High	High	2	530.288	42.1251	0	0.0001057	3.02	42.21	K.GLGLDESGLAK.Q	[23-33]		Used
	FALSE	High	[R].GTEDITSPHGIPLDLLDR.[V]			2.48232e-09	0	1	1	1	Q9Y265	Q9Y265 [340-357]	0	1949	0	4.03541e+06		High	High	2	975.001	65.1765	0	2.32e-10	5.01	65.23	R.GTEDITSPHGIPLDLLDR.V	[340-357]		Used
	FALSE	High	[R].ALESSIAPIVIFASNR.[G]			2.83754e-05	0	1	1	1	Q9Y265	Q9Y265 [318-333]	0	1687.94	0		No Quan Values	High	High	2	844.471	68.0716	0	7.857e-06	4.82		R.ALESSIAPIVIFASNR.G	[318-333]		Not Used
	FALSE	High	[R].AQTEGINISEEALNHLGEIGTK.[T]			4.86894e-10	0	1	1	1	Q9Y265	Q9Y265 [379-400]	0	2324.17	0	10712398		High	High	3	775.396	64.5349	0	3.769e-11	6.16	64.49	R.AQTEGINISEEALNHLGEIGTK.T	[379-400]		Used
	FALSE	High	[K].EHVEEISELFYDAK.[S]			2.95471e-07	0	1	1	1	Q9Y265	Q9Y265 [428-441]	0	1708.81	0		No Quan Values	High	High	2	854.907	62.418	0	4.826e-08	4.83		K.EHVEEISELFYDAK.S	[428-441]		Not Used
	FALSE	High	[R].AVLLAGPPGTGK.[T]			5.79132e-05	0	1	1	2	Q9Y265	Q9Y265 [65-76]	0	1080.64	0	18166538		High	High	2	540.824	39.2042	0	1.737e-05	3.29	39.02	R.AVLLAGPPGTGK.T	[65-76]		Used
	FALSE	High	[K].ILADQQDKYMK.[-]			5.81721e-06	0	1	1	1	Q9Y265	Q9Y265 [446-456]	1	1352.69	0	1128544		High	High	2	676.848	21.6449	0	1.342e-06	3.79	21.7	K.ILADQQDKYMK.-	[446-456]		Used
	FALSE	High	[K].INGKDSIEKEHVEEISELFYDAK.[S]			2.26648e-07	0	1	1	1	Q9Y265	Q9Y265 [419-441]	2	2693.33	0	771194		High	High	3	898.45	61.9889	0	3.577e-08	6.38	61.95	K.INGKDSIEKEHVEEISELFYDAK.S	[419-441]		Used
	FALSE	High	[K].KTEVLMENFRR.[A]			0.000180429	0	1	1	1	Q9Y265	Q9Y265 [108-118]	2	1422.75	0	1.15951e+06		High	High	2	711.88	26.5828	0	6.192e-05	3.57	26.63	K.KTEVLMENFRR.A	[108-118]		Used
	FALSE	High	[K].KTEVLMENFR.[R]			0.000173722	0	1	1	1	Q9Y265	Q9Y265 [108-117]	1	1266.65	0	4935598		High	High	2	633.829	35.1507	0	5.917e-05	3.91	35.26	K.KTEVLMENFR.R	[108-117]		Used
	FALSE	High	[K].KTEITDKLR.[G]			0.017993	0.000259998	1	1	1	Q9Y265	Q9Y265 [268-276]	2	1103.64	0	231771		High	High	2	552.324	11.7187	0.0001583	0.01061	2.13	11.76	K.KTEITDKLR.G	[268-276]		Used
FALSE	High	Master Protein	Q9Y230	RuvB-like 2 OS=Homo sapiens OX=9606 GN=RUVBL2 PE=1 SV=3	0	161.917	57	28	35	28	1	463	51.1	5.64	130.35	28	0	1.17874e+08	High
	Checked	Confidence	Annotated Sequence	Modifications	Modifications in Master Proteins	Qvality PEP	Qvality q-value	# Protein Groups	# Proteins	# PSMs	Master Protein Accessions	Positions in Master Proteins	# Missed Cleavages	Theo. MH+ [Da]	# Razor Quan Results	Abundance: F1: Sample	Quan Info	Found in Sample: [S1] F1: Sample	Confidence (by Search Engine): Sequest HT	Charge (by Search Engine): Sequest HT	m/z [Da] (by Search Engine): Sequest HT	RT [min] (by Search Engine): Sequest HT	Percolator q-Value (by Search Engine): Sequest HT	Percolator PEP (by Search Engine): Sequest HT	XCorr (by Search Engine): Sequest HT	Top Apex RT [min]	Sequence in Protein	Positions in Protein	Peptide Group Modifications in Protein	Quan Usage
	FALSE	High	[K].FVQCPDGELQK.[R]	1xCarbamidomethyl [C4(100)]		0.000117453	0	1	1	1	Q9Y230	Q9Y230 [224-234]	0	1320.63	0	4522385		High	High	2	660.817	27.8443	0	3.821e-05	3.08	27.97	K.FVQCPDGELQK.R	[224-234]		Used
	FALSE	High	[K].FVQCPDGELQKR.[K]	1xCarbamidomethyl [C4(100)]		0.00115401	0	1	1	1	Q9Y230	Q9Y230 [224-235]	1	1476.73	0	450472		High	High	2	738.867	21.1253	0	0.0004913	2.52	21.16	K.FVQCPDGELQKR.K	[224-235]		Used
	FALSE	High	[R].IRCEEEDVEMSEDAYTVLTR.[I]	1xCarbamidomethyl [C3(100)]		8.41137e-08	0	1	1	1	Q9Y230	Q9Y230 [373-392]	1	2445.09	0	2.00896e+06		High	High	3	815.7	62.422	0	1.185e-08	7.37	62.41	R.IRCEEEDVEMSEDAYTVLTR.I	[373-392]		Used
	FALSE	High	[R].YAIQLITAASLVCR.[K]	1xCarbamidomethyl [C13(100)]		2.38836e-06	0	1	1	1	Q9Y230	Q9Y230 [401-414]	0	1578.87	0	3.98722e+06		High	High	2	789.938	67.7702	0	4.962e-07	4.28	67.71	R.YAIQLITAASLVCR.K	[401-414]		Used
	FALSE	High	[R].RAAGVVLEMIR.[E]			0.000347884	0	1	1	2	Q9Y230	Q9Y230 [54-64]	1	1214.7	0	7277533		High	High	2	607.856	53.1853	0	0.0001289	3.09	52.96	R.RAAGVVLEMIR.E	[54-64]		Used
	FALSE	High	[R].QASQGMVGQLAAR.[R]			3.2749e-06	0	1	1	2	Q9Y230	Q9Y230 [41-53]	0	1316.67	0	11104525		High	High	2	658.84	31.9209	0	4.296e-06	4.2	32.1	R.QASQGMVGQLAAR.R	[41-53]		Used
	FALSE	High	[K].MIESLTK.[D]			0.0253222	0.000498078	1	1	1	Q9Y230	Q9Y230 [178-184]	0	821.444	0	792354		High	High	2	411.225	21.2377	0.0003118	0.01557	1.72	21.49	K.MIESLTK.D	[178-184]		Used
	FALSE	High	[K].VQAGDVITIDK.[A]			0.000187394	0	1	1	1	Q9Y230	Q9Y230 [187-197]	0	1158.64	0	2.32788e+06		High	High	2	579.823	39.7734	0	6.441e-05	2.53	39.85	K.VQAGDVITIDK.A	[187-197]		Used
	FALSE	High	[R].VYSLFLDESR.[S]			0.000265185	0	1	1	1	Q9Y230	Q9Y230 [429-438]	0	1228.62	0	8410108		High	High	2	614.814	61.0719	0	9.527e-05	2.14	61.15	R.VYSLFLDESR.S	[429-438]		Used
	FALSE	High	[K].TEALTQAFR.[R]			0.0061282	0.000152699	1	1	1	Q9Y230	Q9Y230 [116-124]	0	1036.54	0		No Quan Values	High	High	2	518.775	35.9492	9.332e-05	0.00317	3.25		K.TEALTQAFR.R	[116-124]		Not Used
	FALSE	High	[R].TQGFLALFSGDTGEIKSEVR.[E]			1.78763e-09	0	1	1	1	Q9Y230	Q9Y230 [254-273]	1	2155.1	0		No Quan Values	High	High	3	719.038	67.0648	0	1.612e-10	5.32		R.TQGFLALFSGDTGEIKSEVR.E	[254-273]		Not Used
	FALSE	High	[R].TQGFLALFSGDTGEIK.[S]			2.11442e-07	0	1	1	1	Q9Y230	Q9Y230 [254-269]	0	1683.86	0	4.08354e+06		High	High	2	842.433	68.2213	0	3.325e-08	4.6	68.17	R.TQGFLALFSGDTGEIK.S	[254-269]		Used
	FALSE	High	[K].TTEMETIYDLGTK.[M]			6.31481e-06	0	1	1	1	Q9Y230	Q9Y230 [165-177]	0	1501.71	0	4.83727e+06		High	High	2	751.358	60.2386	0	1.468e-06	3.91	60.27	K.TTEMETIYDLGTK.M	[165-177]		Used
	FALSE	High	[K].EVVHTVSLHEIDVINSR.[T]			3.99597e-11	0	1	1	2	Q9Y230	Q9Y230 [237-253]	0	1947.03	0	2.52235e+06		High	High	3	649.682	53.9032	0	2.314e-12	5.64	54.08	K.EVVHTVSLHEIDVINSR.T	[237-253]		Used
	FALSE	High	[R].GLGLDDALEPR.[Q]			0.000670692	0	1	1	1	Q9Y230	Q9Y230 [30-40]	0	1155.6	0	5.41172e+06		High	High	2	578.304	57.1866	0	0.0002674	3.16	57.42	R.GLGLDDALEPR.Q	[30-40]		Used
	FALSE	High	[K].GTEVQVDDIKR.[V]			0.000501688	0	1	1	1	Q9Y230	Q9Y230 [418-428]	1	1259.66	0	1.57376e+06		High	High	2	630.334	18.5205	0	0.0001942	3.24	18.65	K.GTEVQVDDIKR.V	[418-428]		Used
	FALSE	High	[R].ALESDMAPVLIMATNR.[G]			1.02035e-05	0	1	1	1	Q9Y230	Q9Y230 [315-330]	0	1731.88	0		No Quan Values	High	High	2	866.437	67.6076	0	2.516e-06	3.5		R.ALESDMAPVLIMATNR.G	[315-330]		Not Used
	FALSE	High	[R].AAGVVLEMIR.[E]			0.000583742	0	1	1	1	Q9Y230	Q9Y230 [55-64]	0	1058.6	0	16995066		High	High	2	529.805	60.7565	0	0.0002293	3.43	60.84	R.AAGVVLEMIR.E	[55-64]		Used
	FALSE	High	[R].DYDAMGSQTK.[F]			0.0236533	0.000498078	1	1	1	Q9Y230	Q9Y230 [214-223]	0	1115.47	0	81847.6		High	High	2	558.237	14.4319	0.0003118	0.01437	1.99	14.39	R.DYDAMGSQTK.F	[214-223]		Used
	FALSE	High	[R].AVLIAGQPGTGK.[T]			0.000119699	0	1	1	2	Q9Y230	Q9Y230 [72-83]	0	1111.65	0	12137315		High	High	2	556.327	27.3374	0	3.906e-05	3.16	27.57	R.AVLIAGQPGTGK.T	[72-83]		Used
	FALSE	High	[K].DKVQAGDVITIDK.[A]			4.00063e-07	0	1	1	3	Q9Y230	Q9Y230 [185-197]	1	1401.76	0	3.99212e+06		High	High	2	701.383	34.6227	0	6.733e-08	4.91	34.7	K.DKVQAGDVITIDK.A	[185-197]		Used
	FALSE	High	[R].LLIVSTTPYSEKDTK.[Q]			1.28644e-06	0	1	1	1	Q9Y230	Q9Y230 [354-368]	1	1694.92	0	5.3041e+06		High	High	2	847.963	44.5137	0	2.486e-07	3.68	44.68	R.LLIVSTTPYSEKDTK.Q	[354-368]		Used
	FALSE	High	[R].LLIVSTTPYSEK.[D]			5.90205e-05	0	1	1	2	Q9Y230	Q9Y230 [354-365]	0	1350.75	0	4038976		High	High	2	675.88	56.2958	0	6.65e-05	3	56.06	R.LLIVSTTPYSEK.D	[354-365]		Used
	FALSE	High	[R].IGLETSLR.[Y]			0.0575204	0.00163093	1	1	1	Q9Y230	Q9Y230 [393-400]	0	888.515	0	5.92938e+06		High	High	2	444.761	38.1083	0.001126	0.03917	1.62	38.24	R.IGLETSLR.Y	[393-400]		Used
	FALSE	High	[R].IRGTSYQSPHGIPIDLLDR.[L]			1.89702e-11	0	1	1	1	Q9Y230	Q9Y230 [335-353]	1	2138.14	0	4054824		High	High	3	713.383	59.6265	0	1.008e-12	6.11	59.61	R.IRGTSYQSPHGIPIDLLDR.L	[335-353]		Used
	FALSE	High	[R].KEVVHTVSLHEIDVINSR.[T]			2.03345e-11	0	1	1	1	Q9Y230	Q9Y230 [236-253]	1	2075.12	0		No Quan Values	High	High	3	692.38	45.7271	0	1.091e-12	6.39		R.KEVVHTVSLHEIDVINSR.T	[236-253]		Not Used
	FALSE	High	[R].KGTEVQVDDIKR.[V]			1.32522e-07	0	1	1	1	Q9Y230	Q9Y230 [417-428]	2	1387.75	0	770367		High	High	3	463.256	13.5829	0	1.964e-08	3.24	13.67	R.KGTEVQVDDIKR.V	[417-428]		Used
	FALSE	High	[R].GTSYQSPHGIPIDLLDR.[L]			3.96802e-08	0	1	1	1	Q9Y230	Q9Y230 [337-353]	0	1868.95	0	5.26005e+06		High	High	3	623.655	62.0402	0	5.142e-09	5.73	62.09	R.GTSYQSPHGIPIDLLDR.L	[337-353]		Used
FALSE	High	Master Protein	O00763	Acetyl-CoA carboxylase 2 OS=Homo sapiens OX=9606 GN=ACACB PE=1 SV=3	0	160.626	16	32	42	18	1	2458	276.4	6.49	128.14	32	0	3.27191e+06	High
	Checked	Confidence	Annotated Sequence	Modifications	Modifications in Master Proteins	Qvality PEP	Qvality q-value	# Protein Groups	# Proteins	# PSMs	Master Protein Accessions	Positions in Master Proteins	# Missed Cleavages	Theo. MH+ [Da]	# Razor Quan Results	Abundance: F1: Sample	Quan Info	Found in Sample: [S1] F1: Sample	Confidence (by Search Engine): Sequest HT	Charge (by Search Engine): Sequest HT	m/z [Da] (by Search Engine): Sequest HT	RT [min] (by Search Engine): Sequest HT	Percolator q-Value (by Search Engine): Sequest HT	Percolator PEP (by Search Engine): Sequest HT	XCorr (by Search Engine): Sequest HT	Top Apex RT [min]	Sequence in Protein	Positions in Protein	Peptide Group Modifications in Protein	Quan Usage
	FALSE	High	[K].MHLYLGAAK.[V]	1xOxidation [M1(100)]		0.00561191	0.000152699	2	2	1	Q13085; O00763	Q13085 [1401-1409]; O00763 [1520-1528]	0	1019.53	0	126028	Shared	High	High	2	510.271	18.017	9.332e-05	0.002865	1.16	18.13	K.MHLYLGAAK.V	[1520-1528]		Not Used
	FALSE	High	[R].NFDLTAVPCANHK.[M]	1xCarbamidomethyl [C9(100)]		2.44945e-06	0	1	1	1	O00763	O00763 [1507-1519]	0	1486.71	0		No Quan Values	High	High	2	743.859	42.5562	0	5.1e-07	2.96		R.NFDLTAVPCANHK.M	[1507-1519]		Not Used
	FALSE	High	[K].RPGAVLEAGCVVAR.[L]	1xCarbamidomethyl [C10(100)]		1.04449e-06	0	1	1	1	O00763	O00763 [947-960]	0	1454.79	0	447470		High	High	3	485.601	34.3604	0	1.975e-07	4.5	34.38	K.RPGAVLEAGCVVAR.L	[947-960]		Used
	FALSE	High	[K].LWGSPDKYPK.[D]			0.00126057	0	1	1	1	O00763	O00763 [1731-1740]	1	1190.62	0		No Quan Values	High	High	2	595.814	28.1923	0	0.0005434	2.43		K.LWGSPDKYPK.D	[1731-1740]		Not Used
	FALSE	High	[K].IYVAANSGAR.[I]			0.00316482	0	1	1	1	O00763	O00763 [1825-1834]	0	1021.54	0	126961		High	High	2	511.275	15.0419	0	0.001514	2.03	15.6	K.IYVAANSGAR.I	[1825-1834]		Used
	FALSE	High	[R].ITSENPDEGFKPSSGTVQELNFR.[S]			9.39946e-06	0	2	2	1	Q13085; O00763	Q13085 [510-532]; O00763 [653-675]	0	2552.23	0	35825292	Shared	High	High	3	851.414	58.624	0	2.284e-06	4.35	58.7	R.ITSENPDEGFKPSSGTVQELNFR.S	[653-675]		Not Used
	FALSE	High	[K].RIPVQAVWAGWGHASENPK.[L]			1.86274e-14	0	2	2	1	Q13085; O00763	Q13085 [199-217]; O00763 [341-359]	1	2103.09	0	17919558	Shared	High	High	3	701.701	57.9232	0	4.461e-16	9.09	58.05	K.RIPVQAVWAGWGHASENPK.L	[341-359]		Not Used
	FALSE	High	[K].MHLYLGAAK.[V]			0.000534374	0	2	2	2	Q13085; O00763	Q13085 [1401-1409]; O00763 [1520-1528]	0	1003.54	0	14160777	Shared	High	High	2	502.273	29.8206	0	0.0004144	3.37	29.52	K.MHLYLGAAK.V	[1520-1528]		Not Used
	FALSE	High	[R].MGAMVAFR.[R]			0.00887607	0.000259998	1	1	1	O00763	O00763 [1366-1373]	0	882.432	0	1.02459e+06		High	High	2	441.72	41.6873	0.0001583	0.004796	2.58	41.68	R.MGAMVAFR.R	[1366-1373]		Used
	FALSE	High	[K].QGPQHGMLINTPYVTK.[D]			0.000253721	0	1	1	1	O00763	O00763 [1684-1699]	0	1783.92	0	277138		High	High	2	892.462	44.7748	0	9.04e-05	2.91	44.82	K.QGPQHGMLINTPYVTK.D	[1684-1699]		Used
	FALSE	High	[R].VIQVENSHIILTGASALNK.[V]			3.45344e-08	0	1	1	1	O00763	O00763 [1949-1967]	0	2007.12	0		No Quan Values	High	High	3	669.713	59.9376	0	4.378e-09	4.69		R.VIQVENSHIILTGASALNK.V	[1949-1967]		Not Used
	FALSE	High	[K].VLIANNGIAAVK.[C]			0.000141945	0	2	2	3	Q13085; O00763	Q13085 [121-132]; O00763 [263-274]	0	1182.72	0	41427820	Shared	High	High	2	591.863	46.8134	0	4.721e-05	3.56	46.52	K.VLIANNGIAAVK.C	[263-274]		Not Used
	FALSE	High	[K].YLYLTPQDYTR.[I]			1.33018e-05	0	1	1	1	O00763	O00763 [1861-1871]	0	1432.71	0		No Quan Values	High	High	2	716.859	60.0333	0	3.364e-06	3.21		K.YLYLTPQDYTR.I	[1861-1871]		Not Used
	FALSE	High	[R].WMLAGRPHPTLK.[G]			0.00106313	0	1	1	2	O00763	O00763 [2047-2058]	0	1406.77	0	1.07526e+06		High	High	3	469.596	35.3489	0	0.0004475	2.85	35.33	R.WMLAGRPHPTLK.G	[2047-2058]		Used
	FALSE	High	[R].SGNIMFHSFGNK.[Q]			0.00196025	0	1	1	1	O00763	O00763 [1672-1683]	0	1338.63	0		No Quan Values	High	High	2	669.817	35.482	0	0.0008846	2.33		R.SGNIMFHSFGNK.Q	[1672-1683]		Not Used
	FALSE	High	[R].TVEVAVPADPANLDSEAK.[I]			0.0113334	0.000259998	1	1	1	O00763	O00763 [2103-2120]	0	1825.92	0		No Quan Values	High	High	2	913.464	59.5175	0.0001583	0.006298	2.08		R.TVEVAVPADPANLDSEAK.I	[2103-2120]		Not Used
	FALSE	High	[R].FKTQEYPEGR.[D]			0.0129249	0.000259998	1	1	1	O00763	O00763 [1777-1786]	1	1254.61	0	57952.3		High	High	2	627.809	13.7813	0.0001583	0.007289	1.74	13.79	R.FKTQEYPEGR.D	[1777-1786]		Used
	FALSE	High	[K].FGAYIVDGLR.[EQ]			0.0142842	0.000259998	2	2	1	Q13085; O00763	Q13085 [2063-2072]; O00763 [2174-2183]	0	1110.59	0		No Quan Values	High	High	2	555.801	61.4414	0.0001583	0.008174	2.88		K.FGAYIVDGLR.Q	[2174-2183]		Not Used
	FALSE	High	[K].EIMAPWAQTVVTGR.[A]			3.53923e-05	0	1	1	1	O00763	O00763 [2073-2086]	0	1558.8	0		No Quan Values	High	High	2	779.905	65.1491	0	1.002e-05	3.47		K.EIMAPWAQTVVTGR.A	[2073-2086]		Not Used
	FALSE	High	[R].FVVMVTPEDLK.[A]			0.000831209	0	2	2	3	Q13085; O00763	Q13085 [153-163]; O00763 [295-305]	0	1277.68	0	27361164	Shared	High	High	2	639.344	64.2578	0	0.0003392	3.54	64.35	R.FVVMVTPEDLK.A	[295-305]		Not Used
	FALSE	High	[R].GFSGGMKDMYDQVLK.[F]			1.89568e-08	0	2	2	1	Q13085; O00763	Q13085 [2048-2062]; O00763 [2159-2173]	1	1675.78	0	5.8507e+06	Shared	High	High	2	838.394	59.4915	0	2.243e-09	5.94	59.55	R.GFSGGMKDMYDQVLK.F	[2159-2173]		Not Used
	FALSE	High	[R].AIGIGAYLVR.[L]			0.00300926	0	2	2	2	Q13085; O00763	Q13085 [1824-1833]; O00763 [1935-1944]	0	1032.62	0	63895496	Shared	High	High	2	516.813	62.0247	0	0.001432	2.42	62.11	R.AIGIGAYLVR.L	[1935-1944]		Not Used
	FALSE	High	[K].DMYDQVLK.[F]			0.00726108	0.000259998	2	2	1	Q13085; O00763	Q13085 [2055-2062]; O00763 [2166-2173]	0	1011.48	0	4796968	Shared	High	High	2	506.244	45.2597	0.0001583	0.003832	2.31	45.49	K.DMYDQVLK.F	[2166-2173]		Not Used
	FALSE	High	[K].EASFEYLQNEGER.[L]			2.88641e-06	0	2	2	2	Q13085; O00763	Q13085 [1436-1448]; O00763 [1555-1567]	0	1571.7	0	8734678	Shared	High	High	2	786.352	45.1976	0	6.127e-07	4.34	45.3	K.EASFEYLQNEGER.L	[1555-1567]		Not Used
	FALSE	High	[R].DFTVASPAEFVTR.[F]			5.23488e-05	0	2	2	2	Q13085; O00763	Q13085 [99-111]; O00763 [241-253]	0	1439.72	0	31989252	Shared	High	High	2	720.362	65.4756	0	1.556e-05	3.59	65.55	R.DFTVASPAEFVTR.F	[241-253]		Not Used
	FALSE	High	[R].ITFLIAQEK.[E]			0.00152319	0	1	1	1	O00763	O00763 [1461-1469]	0	1062.62	0	262545		High	High	2	531.813	57.295	0	0.0006708	2.61	57.32	R.ITFLIAQEK.E	[1461-1469]		Used
	FALSE	High	[R].IPVQAVWAGWGHASENPK.[L]			2.11591e-10	0	2	2	1	Q13085; O00763	Q13085 [200-217]; O00763 [342-359]	0	1946.99	0	6062804	Shared	High	High	3	649.667	61.2092	0	1.485e-11	3.92	61.26	R.IPVQAVWAGWGHASENPK.L	[342-359]		Not Used
	FALSE	High	[R].IPAPVEK.[S]			0.121364	0.00508936	1	1	1	O00763	O00763 [1053-1059]	0	753.451	0		No Quan Values	High	High	2	377.229	14.8054	0.00405	0.091	1.36		R.IPAPVEK.S	[1053-1059]		Not Used
	FALSE	High	[K].GTWQSGFFDHGSFK.[E]			1.91841e-05	0	1	1	1	O00763	O00763 [2059-2072]	0	1600.72	0		No Quan Values	High	High	2	800.863	58.3763	0	5.088e-06	2.54		K.GTWQSGFFDHGSFK.E	[2059-2072]		Not Used
	FALSE	High	[R].HLEPALAFQLELNR.[M]			1.82522e-08	0	2	2	1	Q13085; O00763	Q13085 [1372-1385]; O00763 [1491-1504]	0	1650.9	0	19265426	Shared	High	High	2	825.952	64.4111	0	2.162e-09	5.12	64.48	R.HLEPALAFQLELNR.M	[1491-1504]		Not Used
	FALSE	High	[R].LGGIPVGVIAVETR.[T]			2.4852e-05	0	1	1	1	O00763	O00763 [2089-2102]	0	1380.82	0		No Quan Values	High	High	2	690.914	65.3095	0	6.773e-06	3.2		R.LGGIPVGVIAVETR.T	[2089-2102]		Not Used
	FALSE	High	[R].IGFPLMIK.[A]			0.0061282	0.000152699	1	1	1	O00763	O00763 [447-454]	0	918.548	0		No Quan Values	High	High	2	459.778	65.9492	9.332e-05	0.003162	2.39		R.IGFPLMIK.A	[447-454]		Not Used
	FALSE	High	[R].LFITNESGYYLDISLYK.[E]			6.88551e-07	0	2	2	2	Q13085; O00763	Q13085 [1530-1546]; O00763 [1649-1665]	0	2039.04	0		No Quan Values	High	High	2	1020.02	68.4533	0	1.234e-07	5.03		R.LFITNESGYYLDISLYK.E	[1649-1665]		Not Used
FALSE	High	Master Protein	Q8WWM7	Ataxin-2-like protein OS=Homo sapiens OX=9606 GN=ATXN2L PE=1 SV=2	0	157.004	33	30	37	30	1	1075	113.3	8.59	109.15	30	0	9.05878e+07	High	Acetyl [N-Term]
	Checked	Confidence	Annotated Sequence	Modifications	Modifications in Master Proteins	Qvality PEP	Qvality q-value	# Protein Groups	# Proteins	# PSMs	Master Protein Accessions	Positions in Master Proteins	# Missed Cleavages	Theo. MH+ [Da]	# Razor Quan Results	Abundance: F1: Sample	Quan Info	Found in Sample: [S1] F1: Sample	Confidence (by Search Engine): Sequest HT	Charge (by Search Engine): Sequest HT	m/z [Da] (by Search Engine): Sequest HT	RT [min] (by Search Engine): Sequest HT	Percolator q-Value (by Search Engine): Sequest HT	Percolator PEP (by Search Engine): Sequest HT	XCorr (by Search Engine): Sequest HT	Top Apex RT [min]	Sequence in Protein	Positions in Protein	Peptide Group Modifications in Protein	Quan Usage
	FALSE	High	[R].MLHFLTAVVGSTCDVK.[V]	1xCarbamidomethyl [C13(100)]		1.11752e-07	0	1	1	1	Q8WWM7	Q8WWM7 [123-138]	0	1777.9	0		No Quan Values	High	High	2	889.453	64.4624	0	1.628e-08	3.79		R.MLHFLTAVVGSTCDVK.V	[123-138]		Not Used
	FALSE	High	[-].MLKPQPLQQPSQPQQPPPTQQAVAR.[R]	1xAcetyl [N-Term]	Q8WWM7 1xAcetyl [N-Term]	7.20678e-13	0	1	1	2	Q8WWM7	Q8WWM7 [1-25]	0	2835.49	0	3636359		High	High	3	945.837	59.4064	0	2.624e-14	5.55	59.46	-.MLKPQPLQQPSQPQQPPPTQQAVAR.R	[1-25]	1xAcetyl [N-Term]	Used
	FALSE	High	[R].REDIVDTMVFKPSDVMLVHFR.[N]			3.19548e-09	0	1	1	1	Q8WWM7	Q8WWM7 [176-196]	1	2534.29	0		No Quan Values	High	High	4	634.328	66.9273	0	3.091e-10	7.33		R.REDIVDTMVFKPSDVMLVHFR.N	[176-196]		Not Used
	FALSE	High	[K].RFQLEELRK.[F]			0.191014	0.00977384	1	1	1	Q8WWM7	Q8WWM7 [539-547]	2	1218.7	0	590623		High	High	3	406.902	26.09	0.008023	0.1524	2.51	26.24	K.RFQLEELRK.F	[539-547]		Used
	FALSE	High	[R].NVDFNYATK.[D]			0.00402053	0	1	1	1	Q8WWM7	Q8WWM7 [197-205]	0	1071.51	0	2.03714e+06		High	High	2	536.26	30.6006	0	0.001979	1.31	30.86	R.NVDFNYATK.D	[197-205]		Used
	FALSE	High	[K].NGTTYEGIFK.[T]			0.00660819	0.000259998	1	1	1	Q8WWM7	Q8WWM7 [141-150]	0	1129.55	0	908559		High	High	2	565.28	41.3588	0.0001583	0.003449	2.36	41.48	K.NGTTYEGIFK.T	[141-150]		Used
	FALSE	High	[K].VPGLQNEQK.[R]			0.00293436	0	1	1	1	Q8WWM7	Q8WWM7 [530-538]	0	1012.54	0	842956		High	High	2	506.775	14.5296	0	0.001392	1.84	14.67	K.VPGLQNEQK.R	[530-538]		Used
	FALSE	High	[K].VKNGTTYEGIFK.[T]			0.000155062	0	1	1	1	Q8WWM7	Q8WWM7 [139-150]	1	1356.72	0		No Quan Values	High	High	2	678.861	30.7643	0	5.213e-05	1.23		K.VKNGTTYEGIFK.T	[139-150]		Not Used
	FALSE	High	[K].YIPLPQR.[V]			0.126288	0.00508936	1	1	1	Q8WWM7	Q8WWM7 [349-355]	0	886.515	0	4.3208e+06		High	High	2	443.761	33.7765	0.00405	0.09506	1.35	33.98	K.YIPLPQR.V	[349-355]		Used
	FALSE	High	[K].TTYDSSLSSYTVPLEK.[D]			1.26792e-07	0	1	1	1	Q8WWM7	Q8WWM7 [268-283]	0	1790.87	0		No Quan Values	High	High	2	895.939	61.2885	0	1.873e-08	4.66		K.TTYDSSLSSYTVPLEK.D	[268-283]		Not Used
	FALSE	High	[R].TLEPQELAR.[I]			0.00169559	0	1	1	2	Q8WWM7	Q8WWM7 [517-525]	0	1056.57	0	3817051		High	High	2	528.788	32.0323	0	0.0007526	2.05	32.18	R.TLEPQELAR.I	[517-525]		Used
	FALSE	High	[K].TLSSPSNRPSGETSVPPPPAVGR.[M]			8.88653e-09	0	1	1	2	Q8WWM7	Q8WWM7 [421-443]	0	2290.18	0	4009036		High	High	3	764.065	37.3706	0	9.628e-10	4.89	37.58	K.TLSSPSNRPSGETSVPPPPAVGR.M	[421-443]		Used
	FALSE	High	[K].FELAVDAVHRK.[A]			0.000114524	0	1	1	1	Q8WWM7	Q8WWM7 [156-166]	1	1284.71	0		No Quan Values	High	High	2	642.857	29.8925	0	3.718e-05	2.68		K.FELAVDAVHRK.A	[156-166]		Not Used
	FALSE	High	[K].FELAVDAVHR.[K]			0.0048256	0	1	1	2	Q8WWM7	Q8WWM7 [156-165]	0	1156.61	0	2.53625e+06		High	High	2	578.809	43.1592	0	0.002419	2.66	43.35	K.FELAVDAVHR.K	[156-165]		Used
	FALSE	High	[R].FQLEELRK.[F]			0.0239485	0.000498078	1	1	1	Q8WWM7	Q8WWM7 [540-547]	1	1062.59	0	8346410		High	High	2	531.801	32.5834	0.0003118	0.01458	2.27	32.71	R.FQLEELRK.F	[540-547]		Used
	FALSE	High	[K].FNEENYGVK.[T]			0.00186382	0	1	1	1	Q8WWM7	Q8WWM7 [259-267]	0	1099.51	0	794470		High	High	2	550.256	23.013	0	0.0008374	2.48	23.07	K.FNEENYGVK.T	[259-267]		Used
	FALSE	High	[K].EVDGLLTSEPMGSPVSSK.[T]			2.399e-07	0	1	1	1	Q8WWM7	Q8WWM7 [582-599]	0	1832.89	0	3.32391e+06		High	High	2	916.951	60.8817	0	3.829e-08	1.73	60.92	K.EVDGLLTSEPMGSPVSSK.T	[582-599]		Used
	FALSE	High	[R].GPHHLDNSSPGPGSEAR.[G]			0.152798	0.00732962	1	1	1	Q8WWM7	Q8WWM7 [383-399]	0	1714.79	0	293026		High	High	3	572.268	8.7668	0.006347	0.1182	1.48	8.89	R.GPHHLDNSSPGPGSEAR.G	[383-399]		Used
	FALSE	High	[K].GPPQSPVFEGVYNNSR.[M]			1.63946e-08	0	1	1	1	Q8WWM7	Q8WWM7 [107-122]	0	1747.84	0	3.52015e+06		High	High	2	874.424	52.8739	0	1.918e-09	4.55	53.16	K.GPPQSPVFEGVYNNSR.M	[107-122]		Used
	FALSE	High	[R].GAEGILAPQPPPPQQHQERPGAAAIGSAR.[G]			0.00219583	0	1	1	1	Q8WWM7	Q8WWM7 [72-100]	0	2901.51	0	525407		High	High	3	967.839	42.2764	0	0.001009	2.17	42.43	R.GAEGILAPQPPPPQQHQERPGAAAIGSAR.G	[72-100]		Used
	FALSE	High	[R].AEGLQVGQDAR.[V]			0.00173891	0	1	1	1	Q8WWM7	Q8WWM7 [1060-1070]	0	1143.58	0	1.1485e+06		High	High	2	572.292	19.102	0	0.0007781	3.21	19.32	R.AEGLQVGQDAR.V	[1060-1070]		Used
	FALSE	High	[R].EFSLAGGIWHGR.[A]			1.10556e-06	0	1	1	1	Q8WWM7	Q8WWM7 [1048-1059]	0	1329.67	0	25322716		High	High	2	665.339	59.1521	0	2.105e-07	4.41	59.22	R.EFSLAGGIWHGR.A	[1048-1059]		Used
	FALSE	High	[K].EFNPTKPLLSVNK.[S]			3.70873e-07	0	1	1	3	Q8WWM7	Q8WWM7 [665-677]	0	1486.83	0	1.24847e+07		High	High	2	743.917	49.763	0	2.111e-07	4.38	49.61	K.EFNPTKPLLSVNK.S	[665-677]		Used
	FALSE	High	[K].EKEVDGLLTSEPMGSPVSSK.[T]			2.57634e-06	0	1	1	1	Q8WWM7	Q8WWM7 [580-599]	1	2090.03	0	1.33667e+06		High	High	3	697.35	54.1455	0	5.381e-07	4.24	54.27	K.EKEVDGLLTSEPMGSPVSSK.T	[580-599]		Used
	FALSE	High	[K].DKFTDSAIAMNSK.[V]			7.96161e-07	0	1	1	1	Q8WWM7	Q8WWM7 [206-218]	1	1427.68	0	2983695		High	High	2	714.345	31.228	0	1.46e-07	3.15	31.41	K.DKFTDSAIAMNSK.V	[206-218]		Used
	FALSE	High	[R].IREFSLAGGIWHGR.[A]			4.35096e-06	0	1	1	1	Q8WWM7	Q8WWM7 [1046-1059]	1	1598.86	0		No Quan Values	High	High	3	533.623	55.767	0	9.667e-07	4.81		R.IREFSLAGGIWHGR.A	[1046-1059]		Not Used
	FALSE	High	[K].LQPSSSPENSLDPFPPR.[I]			3.86907e-08	0	1	1	2	Q8WWM7	Q8WWM7 [554-570]	0	1867.92	0	6923103		High	High	2	934.463	60.055	0	5.812e-08	4.32	60.17	K.LQPSSSPENSLDPFPPR.I	[554-570]		Used
	FALSE	High	[R].IAGKVPGLQNEQKR.[F]			2.6305e-05	0	1	1	1	Q8WWM7	Q8WWM7 [526-539]	2	1537.88	0	263272		High	High	3	513.299	15.3941	0	7.232e-06	3.54	15.45	R.IAGKVPGLQNEQKR.F	[526-539]		Used
	FALSE	High	[R].IAGKVPGLQNEQK.[R]			0.0368866	0.000733048	1	1	1	Q8WWM7	Q8WWM7 [526-538]	1	1381.78	0	173422		High	High	2	691.394	20.3606	0.0005171	0.02365	1.66	20.48	R.IAGKVPGLQNEQK.R	[526-538]		Used
	FALSE	High	[R].IAMENDDGRTEEEKHSAVQR.[Q]			6.61237e-05	0	1	1	1	Q8WWM7	Q8WWM7 [313-332]	2	2315.07	0	449585		High	High	4	579.522	13.3457	0	2.012e-05	3.34	13.41	R.IAMENDDGRTEEEKHSAVQR.Q	[313-332]		Used
FALSE	High	Master Protein	P52272	Heterogeneous nuclear ribonucleoprotein M OS=Homo sapiens OX=9606 GN=HNRNPM PE=1 SV=3	0	156.579	52	37	42	37	1	730	77.5	8.7	122.61	37	0	9.47689e+07	High
	Checked	Confidence	Annotated Sequence	Modifications	Modifications in Master Proteins	Qvality PEP	Qvality q-value	# Protein Groups	# Proteins	# PSMs	Master Protein Accessions	Positions in Master Proteins	# Missed Cleavages	Theo. MH+ [Da]	# Razor Quan Results	Abundance: F1: Sample	Quan Info	Found in Sample: [S1] F1: Sample	Confidence (by Search Engine): Sequest HT	Charge (by Search Engine): Sequest HT	m/z [Da] (by Search Engine): Sequest HT	RT [min] (by Search Engine): Sequest HT	Percolator q-Value (by Search Engine): Sequest HT	Percolator PEP (by Search Engine): Sequest HT	XCorr (by Search Engine): Sequest HT	Top Apex RT [min]	Sequence in Protein	Positions in Protein	Peptide Group Modifications in Protein	Quan Usage
	FALSE	High	[K].DKFNECGHVLYADIK.[M]	1xCarbamidomethyl [C6(100)]		2.0918e-06	0	1	1	1	P52272	P52272 [671-685]	1	1808.86	0	618104		High	High	3	603.626	42.0169	0	4.28e-07	4.56	41.96	K.DKFNECGHVLYADIK.M	[671-685]		Used
	FALSE	High	[K].FNECGHVLYADIK.[M]	1xCarbamidomethyl [C4(100)]		1.19258e-06	0	1	1	1	P52272	P52272 [673-685]	0	1565.74	0	664058		High	High	2	783.375	43.2767	0	2.291e-07	4.46	43.34	K.FNECGHVLYADIK.M	[673-685]		Used
	FALSE	High	[R].KACQIFVR.[N]	1xCarbamidomethyl [C3(100)]		0.00787856	0.000259998	1	1	1	P52272	P52272 [651-658]	1	1021.56	0	4233922		High	High	2	511.284	17.3021	0.0001583	0.004207	3.3	17.39	R.KACQIFVR.N	[651-658]		Used
	FALSE	High	[R].GCAVVEFK.[M]	1xCarbamidomethyl [C2(100)]		0.0238004	0.000498078	1	1	1	P52272	P52272 [113-120]	0	909.45	0	875504		High	High	2	455.229	27.7028	0.0003118	0.01445	2.4	27.79	R.GCAVVEFK.M	[113-120]		Used
	FALSE	High	[K].ACQIFVR.[N]	1xCarbamidomethyl [C2(100)]		0.0571746	0.00163093	1	1	1	P52272	P52272 [652-658]	0	893.466	0	750638		High	High	2	447.237	27.307	0.001126	0.03874	0.88	26.93	K.ACQIFVR.N	[652-658]		Used
	FALSE	High	[K].MEEESGAPGVPSGNGAPGPK.[G]			0.000118946	0	1	1	1	P52272	P52272 [18-37]	0	1867.85	0		No Quan Values	High	High	2	934.428	31.6573	0	3.874e-05	2.09		K.MEEESGAPGVPSGNGAPGPK.G	[18-37]		Not Used
	FALSE	High	[R].MAAPIDR.[V]			0.010382	0.000259998	1	1	1	P52272	P52272 [497-503]	0	773.397	0	1.11262e+06		High	High	2	387.202	15.7865	0.0001583	0.005699	2.15	15.91	R.MAAPIDR.V	[497-503]		Used
	FALSE	High	[R].MGAGLGHGMDR.[V]			1.92697e-06	0	1	1	1	P52272	P52272 [419-429]	0	1101.49	0	1.89097e+06		High	High	2	551.25	15.1952	0	3.903e-07	3.72	15.29	R.MGAGLGHGMDR.V	[419-429]		Used
	FALSE	High	[R].MVPAGMGAGLER.[M]			0.000258572	0	1	1	2	P52272	P52272 [532-543]	0	1188.59	0	7085312		High	High	2	594.797	41.265	0	9.264e-05	2.28	41.03	R.MVPAGMGAGLER.M	[532-543]		Used
	FALSE	High	[R].NLPFDFTWK.[M]			0.027785	0.000498078	1	1	1	P52272	P52272 [659-667]	0	1167.58	0		No Quan Values	High	High	2	584.295	67.8646	0.0003778	0.01728	1.86		R.NLPFDFTWK.M	[659-667]		Not Used
	FALSE	High	[R].MGAGMGFGLER.[M]			5.93943e-05	0	1	1	2	P52272	P52272 [486-496]	0	1125.52	0	2615564		High	High	2	563.263	51.1755	0	3.719e-05	3.21	51.44	R.MGAGMGFGLER.M	[486-496]		Used
	FALSE	High	[R].MGPAIER.[M]			0.0253222	0.000498078	1	1	1	P52272	P52272 [518-524]	0	773.397	0	1.47943e+06		High	High	2	387.202	16.303	0.0003118	0.01556	1.91	16.54	R.MGPAIER.M	[518-524]		Used
	FALSE	High	[R].MGLVMDR.[M]			0.0488494	0.00106762	1	1	1	P52272	P52272 [437-443]	0	821.401	0	2.45645e+06		High	High	2	411.204	31.2125	0.0007874	0.03255	2.46	31.36	R.MGLVMDR.M	[437-443]		Used
	FALSE	High	[R].MGLSMER.[M]			0.0877794	0.00312942	1	1	1	P52272	P52272 [525-531]	0	823.38	0	1.70318e+06		High	High	2	412.194	25.4924	0.002232	0.06299	2.26	25.6	R.MGLSMER.M	[525-531]		Used
	FALSE	High	[R].MGLAMGGGGGASFDR.[A]			2.06169e-07	0	1	1	2	P52272	P52272 [607-621]	0	1383.61	0	2.89273e+06		High	High	2	692.311	50.2255	0	3.222e-08	4.11	49.98	R.MGLAMGGGGGASFDR.A	[607-621]		Used
	FALSE	High	[R].MGPAMGPALGAGIER.[M]			3.73222e-07	0	1	1	1	P52272	P52272 [592-606]	0	1427.71	1	10858575		High	High	2	714.36	57.9214	0	6.243e-08	3.81	57.77	R.MGPAMGPALGAGIER.M	[592-606]		Used
	FALSE	High	[K].MGGMEGPFGGGMENMGR.[F]			8.5402e-10	0	1	1	1	P52272	P52272 [346-362]	0	1714.68	0	5.20804e+06		High	High	2	857.844	61.0734	0	7.09e-11	5.68	61.14	K.MGGMEGPFGGGMENMGR.F	[346-362]		Used
	FALSE	High	[R].MGANSLER.[M]			0.00494858	0	1	1	1	P52272	P52272 [571-578]; [584-591]	0	877.42	0	325003		High	High	2	439.214	13.7202	0	0.002498	2.54	13.72	R.MGANSLER.M; R.MGANSLER.M	[571-578]; [584-591]		Used
	FALSE	High	[R].MGPGIDR.[L]			0.0378028	0.000733048	1	1	1	P52272	P52272 [404-410]	0	745.366	0	245511		High	High	2	373.187	14.2963	0.0005171	0.02427	1.73	14.31	R.MGPGIDR.L	[404-410]		Used
	FALSE	High	[R].MGPLGLDHMASSIER.[M]			1.0692e-07	0	1	1	1	P52272	P52272 [457-471]	0	1613.78	0	7578887		High	High	3	538.597	59.0845	0	1.545e-08	5.6	59.14	R.MGPLGLDHMASSIER.M	[457-471]		Used
	FALSE	High	[R].MGPVMDR.[M]			0.0429855	0.000838172	1	1	1	P52272	P52272 [544-550]	0	805.37	0	771240		High	High	2	403.188	16.7231	0.0006508	0.02821	1.9	16.88	R.MGPVMDR.M	[544-550]		Used
	FALSE	High	[K].QGGGGGGGSVPGIER.[M]			2.43857e-05	0	1	1	1	P52272	P52272 [389-403]	0	1284.63	0	722546		High	High	2	642.818	20.0644	0	6.649e-06	3.4	20.22	K.QGGGGGGGSVPGIER.M	[389-403]		Used
	FALSE	High	[K].VGEVTYVELLMDAEGK.[S]			7.66565e-07	0	1	1	1	P52272	P52272 [95-110]	0	1752.87	0		No Quan Values	High	High	2	876.94	68.4357	0	1.392e-07	3.4		K.VGEVTYVELLMDAEGK.S	[95-110]		Not Used
	FALSE	High	[K].WQSLKDLVK.[E]			0.00763512	0.000259998	1	1	1	P52272	P52272 [84-92]	1	1116.64	0		No Quan Values	High	High	2	558.824	46.7243	0.0001583	0.004054	2.38		K.WQSLKDLVK.E	[84-92]		Not Used
	FALSE	High	[R].FGSGMNMGR.[I]			0.0058644	0.000152699	1	1	1	P52272	P52272 [363-371]	0	956.408	0	3365935		High	High	2	478.707	23.5298	9.332e-05	0.003009	1.38	23.32	R.FGSGMNMGR.I	[363-371]		Used
	FALSE	High	[R].FEPYANPTKR.[Y]			0.0672368	0.00217779	1	1	1	P52272	P52272 [61-70]	1	1222.62	0	810206		High	High	2	611.815	18.086	0.001661	0.04675	1.61	18.24	R.FEPYANPTKR.Y	[61-70]		Used
	FALSE	High	[K].FESPEVAER.[A]			0.00299036	0	1	1	1	P52272	P52272 [699-707]	0	1063.51	0		No Quan Values	High	High	2	532.256	24.7646	0	0.001418	2.49		K.FESPEVAER.A	[699-707]		Not Used
	FALSE	High	[K].EVFSMAGVVVR.[A]			8.3523e-05	0	1	1	1	P52272	P52272 [222-232]	0	1193.63	1	6767956		High	High	2	597.321	62.4883	0	2.619e-05	2.81	60.86	K.EVFSMAGVVVR.A	[222-232]		Used
	FALSE	High	[K].GIGMGNIGPAGMGMEGIGFGINK.[M]			7.13799e-08	0	1	1	1	P52272	P52272 [323-345]	0	2178.05	0		No Quan Values	High	High	2	1089.53	67.9832	0	9.901e-09	5.14		K.GIGMGNIGPAGMGMEGIGFGINK.M	[323-345]		Not Used
	FALSE	High	[R].GNFGGSFAGSFGGAGGHAPGVAR.[K]			1.74754e-11	0	1	1	2	P52272	P52272 [628-650]	0	2034.95	0	9501308		High	High	3	678.989	53.1756	0	9.196e-13	5.83	53.32	R.GNFGGSFAGSFGGAGGHAPGVAR.K	[628-650]		Used
	FALSE	High	[R].GGNRFEPYANPTKR.[Y]			3.33128e-07	0	1	1	1	P52272	P52272 [57-70]	2	1606.81	0	1.44088e+06		High	High	3	536.275	17.0006	0	5.489e-08	3.26	17.13	R.GGNRFEPYANPTKR.Y	[57-70]		Used
	FALSE	High	[R].GGNRFEPYANPTK.[R]			0.0947158	0.00344985	1	1	1	P52272	P52272 [57-69]	1	1450.71	0		No Quan Values	High	High	2	725.857	21.672	0.002552	0.06886	1.71		R.GGNRFEPYANPTK.R	[57-69]		Not Used
	FALSE	High	[R].AFITNIPFDVK.[W]			0.000110966	0	1	1	1	P52272	P52272 [73-83]	0	1264.69	0	7051026		High	High	2	632.85	66.8339	0	3.588e-05	3.5	66.83	R.AFITNIPFDVK.W	[73-83]		Used
	FALSE	High	[R].LGSTVFVANLDYK.[V]			0.000208625	0	1	1	1	P52272	P52272 [202-214]	0	1426.76	0	7.7197e+06		High	High	2	713.889	62.7314	0	7.279e-05	3.41	62.85	R.LGSTVFVANLDYK.V	[202-214]		Used
	FALSE	High	[K].LKEVFSMAGVVVR.[A]			0.00812971	0.000259998	1	1	1	P52272	P52272 [220-232]	1	1434.81	0		No Quan Values	High	High	2	717.911	60.77	0.0001583	0.004342	2.1		K.LKEVFSMAGVVVR.A	[220-232]		Not Used
	FALSE	High	[R].INEILSNALK.[R]			0.000389745	0	1	1	2	P52272	P52272 [372-381]	0	1114.65	0	3.6612e+06		High	High	2	557.826	52.5573	0	0.0003497	3.12	52.38	R.INEILSNALK.R	[372-381]		Used
	FALSE	High	[R].INEILSNALKR.[G]			0.0065668	0.000259998	1	1	1	P52272	P52272 [372-382]	1	1270.75	0	362421		High	High	2	635.877	42.0827	0.0001583	0.003432	2.71	42.21	R.INEILSNALKR.G	[372-382]		Used
FALSE	High	Master Protein	P10809	60 kDa heat shock protein, mitochondrial OS=Homo sapiens OX=9606 GN=HSPD1 PE=1 SV=2	0	155.958	47	28	33	28	1	573	61	5.87	98.9	28	0	4.75969e+07	High
	Checked	Confidence	Annotated Sequence	Modifications	Modifications in Master Proteins	Qvality PEP	Qvality q-value	# Protein Groups	# Proteins	# PSMs	Master Protein Accessions	Positions in Master Proteins	# Missed Cleavages	Theo. MH+ [Da]	# Razor Quan Results	Abundance: F1: Sample	Quan Info	Found in Sample: [S1] F1: Sample	Confidence (by Search Engine): Sequest HT	Charge (by Search Engine): Sequest HT	m/z [Da] (by Search Engine): Sequest HT	RT [min] (by Search Engine): Sequest HT	Percolator q-Value (by Search Engine): Sequest HT	Percolator PEP (by Search Engine): Sequest HT	XCorr (by Search Engine): Sequest HT	Top Apex RT [min]	Sequence in Protein	Positions in Protein	Peptide Group Modifications in Protein	Quan Usage
	FALSE	High	[R].AAVEEGIVLGGGCALLR.[C]	1xCarbamidomethyl [C13(100)]		2.39282e-05	0	1	1	1	P10809	P10809 [430-446]	0	1684.91	0	4.16773e+06		High	High	2	842.957	65.6714	0	6.472e-06	0.92	65.68	R.AAVEEGIVLGGGCALLR.C	[430-446]		Used
	FALSE	High	[R].CIPALDSLTPANEDQK.[I]	1xCarbamidomethyl [C1(100)]		9.14795e-07	0	1	1	1	P10809	P10809 [447-462]	0	1771.85	0		No Quan Values	High	High	2	886.43	60.0428	0	1.695e-07	3.82		R.CIPALDSLTPANEDQK.I	[447-462]		Not Used
	FALSE	High	[K].CEFQDAYVLLSEKK.[I]	1xCarbamidomethyl [C1(100)]		1.18507e-06	0	1	1	2	P10809	P10809 [237-250]	1	1729.85	0		No Quan Values	High	High	3	577.292	60.6084	0.0001583	0.003836	3.21		K.CEFQDAYVLLSEKK.I	[237-250]		Not Used
	FALSE	High	[K].CEFQDAYVLLSEK.[K]	1xCarbamidomethyl [C1(100)]		4.80446e-07	0	1	1	1	P10809	P10809 [237-249]	0	1601.75	0		No Quan Values	High	High	2	801.38	65.4343	0	8.264e-08	4.57		K.CEFQDAYVLLSEK.K	[237-249]		Not Used
	FALSE	High	[R].RGVMLAVDAVIAELKK.[Q]			3.59348e-07	0	1	1	1	P10809	P10809 [142-157]	2	1713.01	0		No Quan Values	High	High	3	571.674	67.294	0	5.974e-08	5.12		R.RGVMLAVDAVIAELKK.Q	[142-157]		Not Used
	FALSE	High	[K].LVQDVANNTNEEAGDGTTTATVLAR.[S]			7.04021e-12	0	1	1	1	P10809	P10809 [97-121]	0	2560.25	0		Not Reliable	High	High	2	1280.63	53.4179	0	3.342e-13	5.37		K.LVQDVANNTNEEAGDGTTTATVLAR.S	[97-121]		Not Used
	FALSE	High	[R].VTDALNATR.[A]			0.00363521	0	1	1	1	P10809	P10809 [421-429]	0	960.511	0	2.5641e+06		High	High	2	480.759	15.0138	0	0.001765	3.22	15.07	R.VTDALNATR.A	[421-429]		Used
	FALSE	High	[K].VGLQVVAVK.[A]			0.00216832	0	1	1	1	P10809	P10809 [293-301]	0	912.588	0	1.37058e+06		High	High	2	456.797	42.3569	0	0.0009929	3.63	42.47	K.VGLQVVAVK.A	[293-301]		Used
	FALSE	High	[K].VGGTSDVEVNEKK.[D]			0.000113804	0	1	1	1	P10809	P10809 [406-418]	1	1361.69	0	66392.9		High	High	2	681.349	9.1764	0	3.692e-05	2.26	9.25	K.VGGTSDVEVNEKK.D	[406-418]		Used
	FALSE	High	[K].VGGTSDVEVNEK.[K]			4.40625e-06	0	1	1	1	P10809	P10809 [406-417]	0	1233.6	0		Not Reliable	High	High	2	617.302	14.8108	0	9.851e-07	3.32		K.VGGTSDVEVNEK.K	[406-417]		Not Used
	FALSE	High	[K].VGEVIVTKDDAMLLK.[G]			3.86907e-08	0	1	1	1	P10809	P10809 [345-359]	1	1630.91	0	2392145		High	High	2	815.959	58.2391	0	4.995e-09	5.56	58.28	K.VGEVIVTKDDAMLLK.G	[345-359]		Used
	FALSE	High	[K].VGEVIVTK.[D]			0.0107123	0.000259998	1	1	1	P10809	P10809 [345-352]	0	844.514	0	515007		High	High	2	422.76	20.2034	0.0001583	0.005932	2.48	20.26	K.VGEVIVTK.D	[345-352]		Used
	FALSE	High	[K].VGGTSDVEVNEKKDR.[V]			4.43416e-06	0	1	1	1	P10809	P10809 [406-420]	2	1632.82	0	64869.1		High	High	3	544.945	8.4534	0	9.893e-07	2.46	8.47	K.VGGTSDVEVNEKKDR.V	[406-420]		Used
	FALSE	High	[R].TVIIEQSWGSPK.[V]			8.89661e-05	0	1	1	2	P10809	P10809 [61-72]	0	1344.72	0	5607939		High	High	2	672.861	50.2323	0	2.815e-05	2.76	50.38	R.TVIIEQSWGSPK.V	[61-72]		Used
	FALSE	High	[R].TLKIPAMTIAK.[N]			0.010579	0.000259998	1	1	1	P10809	P10809 [471-481]	1	1186.72	0		No Quan Values	High	High	2	593.864	50.8443	0.0001583	0.005841	2		R.TLKIPAMTIAK.N	[471-481]		Not Used
	FALSE	High	[K].TLNDELEIIEGMK.[F]			0.000144659	0	1	1	1	P10809	P10809 [206-218]	0	1504.76	0		No Quan Values	High	High	2	752.882	67.3441	0	4.83e-05	3.71		K.TLNDELEIIEGMK.F	[206-218]		Not Used
	FALSE	High	[K].GANPVEIRR.[G]			0.0451348	0.000838172	1	1	1	P10809	P10809 [134-142]	1	1011.57	0	1.03213e+06		High	High	2	506.288	12.9076	0.0006508	0.0297	2.17	12.95	K.GANPVEIRR.G	[134-142]		Used
	FALSE	High	[K].GANPVEIR.[R]			0.0506611	0.0011847	1	1	1	P10809	P10809 [134-141]	0	855.468	0	1.06499e+06		High	High	2	428.237	18.4355	0.000858	0.03382	1.12	18.53	K.GANPVEIR.R	[134-141]		Used
	FALSE	High	[K].IGIEIIK.[R]			0.0225078	0.000259998	1	1	1	P10809	P10809 [463-469]	0	785.513	0		No Quan Values	High	High	2	393.26	50.802	0.0001583	0.01356	1.09		K.IGIEIIK.R	[463-469]		Not Used
	FALSE	High	[R].LKVGLQVVAVK.[A]			2.94709e-05	0	1	1	1	P10809	P10809 [291-301]	1	1153.77	0	1.05329e+06		High	High	2	577.387	47.2949	0	8.189e-06	3.01	47.46	R.LKVGLQVVAVK.A	[291-301]		Used
	FALSE	High	[K].LSDGVAVLK.[V]			0.0218198	0.000259998	1	1	2	P10809	P10809 [397-405]	0	901.535	0	2.85612e+06		High	High	2	451.271	34.4627	0.002294	0.06356	1.18	34.09	K.LSDGVAVLK.V	[397-405]		Used
	FALSE	High	[R].IQEIIEQLDVTTSEYEKEK.[L]			6.84699e-10	0	1	1	1	P10809	P10809 [371-389]	1	2295.16	0	1.46024e+06		High	High	3	765.725	63.4132	0	5.541e-11	6.77	63.44	R.IQEIIEQLDVTTSEYEKEK.L	[371-389]		Used
	FALSE	High	[K].ISSIQSIVPALEIANAHR.[K]			2.1604e-09	0	1	1	1	P10809	P10809 [251-268]	0	1919.07	0	5793041		High	High	3	640.362	66.0105	0	1.99e-10	5.56	66.03	K.ISSIQSIVPALEIANAHR.K	[251-268]		Used
	FALSE	High	[K].IPAMTIAK.[N]			0.00455991	0	1	1	3	P10809	P10809 [474-481]	0	844.496	0	3.2176e+06		High	High	2	422.752	33.6075	0	0.002279	2.44	33.84	K.IPAMTIAK.N	[474-481]		Used
	FALSE	High	[R].GYISPYFINTSK.[G]			0.000602457	0	1	1	1	P10809	P10809 [222-233]	0	1389.7	0	7.40033e+06		High	High	2	695.355	60.5618	0	0.0002383	3.34	60.55	R.GYISPYFINTSK.G	[222-233]		Used
	FALSE	High	[R].GVMLAVDAVIAELKK.[Q]			1.38769e-06	0	1	1	1	P10809	P10809 [143-157]	1	1556.91	0	3.9313e+06		High	High	2	778.957	68.1937	0	2.712e-07	4.38	68.18	R.GVMLAVDAVIAELKK.Q	[143-157]		Used
	FALSE	High	[K].KISSIQSIVPALEIANAHR.[K]			1.00074e-12	0	1	1	1	P10809	P10809 [250-268]	1	2047.17	0	3.03915e+06		High	High	3	683.06	62.741	0	3.784e-14	7.06	62.82	K.KISSIQSIVPALEIANAHR.K	[250-268]		Used
	FALSE	High	[R].KPLVIIAEDVDGEALSTLVLNR.[L]			2.51209e-06	0	1	1	1	P10809	P10809 [269-290]	0	2365.33	0		No Quan Values	High	High	3	789.116	68.1806	0	5.258e-07	5.34		R.KPLVIIAEDVDGEALSTLVLNR.L	[269-290]		Not Used
FALSE	High	Master Protein	Q08211	ATP-dependent RNA helicase A OS=Homo sapiens OX=9606 GN=DHX9 PE=1 SV=4	0	151.312	29	34	37	34	1	1270	140.9	6.84	112.58	34	0	2.51949e+07	High
	Checked	Confidence	Annotated Sequence	Modifications	Modifications in Master Proteins	Qvality PEP	Qvality q-value	# Protein Groups	# Proteins	# PSMs	Master Protein Accessions	Positions in Master Proteins	# Missed Cleavages	Theo. MH+ [Da]	# Razor Quan Results	Abundance: F1: Sample	Quan Info	Found in Sample: [S1] F1: Sample	Confidence (by Search Engine): Sequest HT	Charge (by Search Engine): Sequest HT	m/z [Da] (by Search Engine): Sequest HT	RT [min] (by Search Engine): Sequest HT	Percolator q-Value (by Search Engine): Sequest HT	Percolator PEP (by Search Engine): Sequest HT	XCorr (by Search Engine): Sequest HT	Top Apex RT [min]	Sequence in Protein	Positions in Protein	Peptide Group Modifications in Protein	Quan Usage
	FALSE	High	[R].VRPGFCFHLCSR.[A]	2xCarbamidomethyl [C6(100); C10(100)]		1.50921e-05	0	1	1	1	Q08211	Q08211 [768-779]	0	1535.74	0	1.30191e+06		High	High	3	512.584	39.3872	0	3.882e-06	3.21	39.53	R.VRPGFCFHLCSR.A	[768-779]		Used
	FALSE	High	[K].NFLYAWCGK.[R]	1xCarbamidomethyl [C7(100)]		0.0018521	0	1	1	1	Q08211	Q08211 [6-14]	0	1158.54	0		No Quan Values	High	High	2	579.774	61.0796	0	0.0008297	2.23		K.NFLYAWCGK.R	[6-14]		Not Used
	FALSE	High	[K].KLAAQSCALSLVR.[Q]	1xCarbamidomethyl [C7(100)]		0.00758734	0.000259998	1	1	1	Q08211	Q08211 [236-248]	1	1416.8	0		No Quan Values	High	High	2	708.901	42.5038	0.0001583	0.004015	2.01		K.KLAAQSCALSLVR.Q	[236-248]		Not Used
	FALSE	High	[K].LAAQSCALSLVR.[Q]	1xCarbamidomethyl [C6(100)]		8.33692e-06	0	1	1	2	Q08211	Q08211 [237-248]	0	1288.7	0	4672206		High	High	2	644.856	53.2572	0	2.004e-06	4.08	53.31	K.LAAQSCALSLVR.Q	[237-248]		Used
	FALSE	High	[K].SSVNCPFSSQDMK.[Y]	1xCarbamidomethyl [C5(100)]		7.07482e-06	0	1	1	1	Q08211	Q08211 [1025-1037]	0	1486.63	0	712985		High	High	2	743.819	33.5669	0	1.672e-06	3.72	33.61	K.SSVNCPFSSQDMK.Y	[1025-1037]		Used
	FALSE	High	[R].AAECNIVVTQPR.[R]	1xCarbamidomethyl [C4(100)]		0.000166212	0	1	1	1	Q08211	Q08211 [435-446]	0	1357.69	0		No Quan Values	High	High	2	679.348	29.7838	0	5.661e-05	2.58		R.AAECNIVVTQPR.R	[435-446]		Not Used
	FALSE	High	[K].FMCEVQVEGYNYTGMGNSTNKK.[D]	1xCarbamidomethyl [C3(100)]		4.44041e-12	0	1	1	2	Q08211	Q08211 [34-55]	1	2557.12	0	489315		High	High	3	853.044	57.0903	0	2.003e-13	4.39	57.1	K.FMCEVQVEGYNYTGMGNSTNKK.D	[34-55]		Used
	FALSE	High	[K].LQISHEAAACITGLR.[A]	1xCarbamidomethyl [C10(100)]		3.15316e-06	0	1	1	1	Q08211	Q08211 [1090-1104]	0	1639.86	0		No Quan Values	High	High	3	547.289	51.6054	0	6.779e-07	4.91		K.LQISHEAAACITGLR.A	[1090-1104]		Not Used
	FALSE	High	[K].RLNMATLR.[M]			0.0368866	0.000733048	1	1	1	Q08211	Q08211 [944-951]	1	974.556	0	502569		High	High	2	487.782	22.3207	0.0005171	0.02376	2.66	22.31	K.RLNMATLR.M	[944-951]		Used
	FALSE	High	[R].RISAVSVAER.[V]			0.0236533	0.000498078	1	1	1	Q08211	Q08211 [447-456]	1	1087.62	1	1.20954e+06		High	High	2	544.314	16.8057	0.0003118	0.0144	1.76	16.9	R.RISAVSVAER.V	[447-456]		Used
	FALSE	High	[K].MTPSYEIR.[A]			0.0701058	0.00227341	1	1	1	Q08211	Q08211 [17-24]	0	996.482	0		Not Reliable	High	High	2	498.744	28.1882	0.001715	0.04894	1.92		K.MTPSYEIR.A	[17-24]		Not Used
	FALSE	High	[R].QISRPSAAGINLMIGSTR.[Y]			5.83221e-08	0	1	1	1	Q08211	Q08211 [1137-1154]	0	1872.01	0		No Quan Values	High	High	2	936.51	58.3681	0	7.879e-09	4.85		R.QISRPSAAGINLMIGSTR.Y	[1137-1154]		Not Used
	FALSE	High	[K].QPAIISQLDPVNER.[M]			5.28171e-07	0	1	1	1	Q08211	Q08211 [1117-1130]	0	1579.84	0		No Quan Values	High	High	2	790.426	61.2025	0	9.188e-08	3.24		K.QPAIISQLDPVNER.M	[1117-1130]		Not Used
	FALSE	High	[R].QLYHLGVVEAYSGLTK.[K]			8.2016e-08	0	1	1	1	Q08211	Q08211 [249-264]	0	1777.95	0	728089		High	High	3	593.321	61.8946	0	1.153e-08	5.64	61.87	R.QLYHLGVVEAYSGLTK.K	[249-264]		Used
	FALSE	High	[K].VFDPVPVGVTK.[V]			0.00620572	0.000152699	1	1	1	Q08211	Q08211 [698-708]	0	1157.66	0	802643		High	High	2	579.332	56.5838	9.332e-05	0.003208	2.48	56.66	K.VFDPVPVGVTK.V	[698-708]		Used
	FALSE	High	[K].YPSPFFVFGEK.[I]			0.00326609	0	1	1	1	Q08211	Q08211 [1038-1048]	0	1317.65	0		No Quan Values	High	High	2	659.33	67.6677	0	0.001572	2.22		K.YPSPFFVFGEK.I	[1038-1048]		Not Used
	FALSE	High	[R].YQILPLHSQIPR.[E]			2.6808e-05	0	1	1	1	Q08211	Q08211 [681-692]	0	1464.83	0	2.25914e+06		High	High	3	488.948	55.3662	0	7.356e-06	3.53	55.54	R.YQILPLHSQIPR.E	[681-692]		Used
	FALSE	High	[K].TTQVPQFILDDFIQNDR.[A]			0.011841	0.000259998	1	1	1	Q08211	Q08211 [418-434]	0	2050.02	0		No Quan Values	High	High	2	1025.52	68.5343	0.0001583	0.00661	1.85		K.TTQVPQFILDDFIQNDR.A	[418-434]		Not Used
	FALSE	High	[R].TPLHEIALSIK.[L]			0.00605165	0.000152699	1	1	1	Q08211	Q08211 [796-806]	0	1221.72	0	1.78569e+06		High	High	2	611.364	50.2296	9.332e-05	0.003114	1.72	50.43	R.TPLHEIALSIK.L	[796-806]		Used
	FALSE	High	[R].GISHVIVDEIHER.[D]			1.09655e-07	0	1	1	1	Q08211	Q08211 [504-516]	0	1503.79	0	1.86725e+06		High	High	2	752.399	39.1933	0	1.589e-08	4.49	39.23	R.GISHVIVDEIHER.D	[504-516]		Used
	FALSE	High	[K].GMTLVTPLQLLLFASK.[K]			4.90549e-06	0	1	1	1	Q08211	Q08211 [1058-1073]	0	1732.01	0		Not Reliable	High	High	2	866.508	70.4131	0	1.109e-06	4.67		K.GMTLVTPLQLLLFASK.K	[1058-1073]		Not Used
	FALSE	High	[R].GANLKDYYSR.[K]			0.000998123	0	1	1	1	Q08211	Q08211 [142-151]	1	1186.59	0	379147		High	High	2	593.797	20.0324	0	0.0004175	1.97	19.95	R.GANLKDYYSR.K	[142-151]		Used
	FALSE	High	[R].AAMEALVVEVTK.[Q]			3.09976e-05	0	1	1	1	Q08211	Q08211 [1105-1116]	0	1260.69	0		No Quan Values	High	High	2	630.846	62.6466	0	8.638e-06	4.11		R.AAMEALVVEVTK.Q	[1105-1116]		Not Used
	FALSE	High	[R].DVVQAYPEVR.[I]			0.0233617	0.000259998	1	1	1	Q08211	Q08211 [529-538]	0	1175.61	0		No Quan Values	High	High	2	588.305	38.227	0.0001583	0.01417	2.49		R.DVVQAYPEVR.I	[529-538]		Not Used
	FALSE	High	[R].DFVNYLVR.[I]			0.0218198	0.000259998	1	1	1	Q08211	Q08211 [64-71]	0	1025.54	0	2.04444e+06		High	High	2	513.274	63.2521	0.0001583	0.01314	1.79	63.25	R.DFVNYLVR.I	[64-71]		Used
	FALSE	High	[R].ISAVSVAER.[V]			0.000973247	0	1	1	1	Q08211	Q08211 [448-456]	0	931.521	0	250936		High	High	2	466.264	23.0807	0	0.0004072	2.1	23.09	R.ISAVSVAER.V	[448-456]		Used
	FALSE	High	[R].LSMSQLNEK.[E]			0.000896596	0	1	1	1	Q08211	Q08211 [622-630]	0	1049.53	0		No Quan Values	High	High	2	525.268	28.8964	0	0.0003693	1.7		R.LSMSQLNEK.E	[622-630]		Not Used
	FALSE	High	[K].HLEMNPHFGSHR.[Y]			6.27507e-06	0	1	1	1	Q08211	Q08211 [669-680]	0	1461.68	0	821561		High	High	3	487.899	18.0008	0	1.458e-06	3.55	18.09	K.HLEMNPHFGSHR.Y	[669-680]		Used
	FALSE	High	[R].LETHMTPEMFR.[T]			0.000171543	0	1	1	2	Q08211	Q08211 [785-795]	0	1391.64	0	874001		High	High	2	696.325	44.5056	0	0.0003366	2.74	44.37	R.LETHMTPEMFR.T	[785-795]		Used
	FALSE	High	[K].LFTAHNNMTNYATVWASK.[T]			1.45958e-06	0	1	1	1	Q08211	Q08211 [738-755]	0	2068.99	0	2.31581e+06		High	High	3	690.335	60.9852	0	2.874e-07	3.07	60.97	K.LFTAHNNMTNYATVWASK.T	[738-755]		Used
	FALSE	High	[R].LGGIGQFLAK.[A]			0.00100444	0	1	1	1	Q08211	Q08211 [810-819]	0	1003.59	0		No Quan Values	High	High	2	502.3	60.0292	0	0.0004214	3.15		R.LGGIGQFLAK.A	[810-819]		Not Used
	FALSE	High	[R].KVFDPVPVGVTK.[V]			3.5842e-05	0	1	1	1	Q08211	Q08211 [697-708]	1	1285.75	0	1.21754e+06		High	High	2	643.379	43.4429	0	1.017e-05	2.89	43.54	R.KVFDPVPVGVTK.V	[697-708]		Used
	FALSE	High	[R].KMTPSYEIR.[A]			0.00162236	0	1	1	1	Q08211	Q08211 [16-24]	1	1124.58	0		No Quan Values	High	High	2	562.792	20.3228	0	0.0007205	2.52		R.KMTPSYEIR.A	[16-24]		Not Used
	FALSE	High	[K].LAQFEPSQR.[Q]			0.0174411	0.000259998	1	1	1	Q08211	Q08211 [315-323]	0	1075.55	0	960176		High	High	2	538.28	23.0722	0.0001583	0.01022	2.05	23.02	K.LAQFEPSQR.Q	[315-323]		Used
FALSE	High	Master Protein	Q00839	Heterogeneous nuclear ribonucleoprotein U OS=Homo sapiens OX=9606 GN=HNRNPU PE=1 SV=6	0	144.901	35	29	33	28	1	825	90.5	6	98.09	29	1	8.29312e+07	High
	Checked	Confidence	Annotated Sequence	Modifications	Modifications in Master Proteins	Qvality PEP	Qvality q-value	# Protein Groups	# Proteins	# PSMs	Master Protein Accessions	Positions in Master Proteins	# Missed Cleavages	Theo. MH+ [Da]	# Razor Quan Results	Abundance: F1: Sample	Quan Info	Found in Sample: [S1] F1: Sample	Confidence (by Search Engine): Sequest HT	Charge (by Search Engine): Sequest HT	m/z [Da] (by Search Engine): Sequest HT	RT [min] (by Search Engine): Sequest HT	Percolator q-Value (by Search Engine): Sequest HT	Percolator PEP (by Search Engine): Sequest HT	XCorr (by Search Engine): Sequest HT	Top Apex RT [min]	Sequence in Protein	Positions in Protein	Peptide Group Modifications in Protein	Quan Usage
	FALSE	High	[K].EVLAGRPLFPHVLCHNCAVEFNFGQK.[E]	2xCarbamidomethyl [C14(100); C17(100)]		1.41522e-09	0	1	1	1	Q00839	Q00839 [437-462]	0	3039.51	0		No Quan Values	High	High	3	1013.84	63.8863	0	1.242e-10	5.08		K.EVLAGRPLFPHVLCHNCAVEFNFGQK.E	[437-462]		Not Used
	FALSE	High	[R].KAVVVCPKDEDYK.[Q]	1xCarbamidomethyl [C6(100)]		2.1493e-05	0	1	1	1	Q00839	Q00839 [602-614]	2	1550.79	0	201410		High	High	3	517.601	14.3885	0	5.76e-06	2.56	14.42	R.KAVVVCPKDEDYK.Q	[602-614]		Used
	FALSE	High	[K].AVVVCPKDEDYKQR.[T]	1xCarbamidomethyl [C5(100)]		9.71876e-05	0	1	1	1	Q00839	Q00839 [603-616]	2	1706.85	0	89357.7		High	High	3	569.622	15.5475	0	3.104e-05	3.22	15.53	K.AVVVCPKDEDYKQR.T	[603-616]		Used
	FALSE	High	[K].AVVVCPKDEDYK.[Q]	1xCarbamidomethyl [C5(100)]		0.0245497	0.000498078	1	1	1	Q00839	Q00839 [603-614]	1	1422.69	0		No Quan Values	High	High	2	711.85	20.3456	0.0003118	0.01498	1.72		K.AVVVCPKDEDYK.Q	[603-614]		Not Used
	FALSE	High	[K].GKVCFEMK.[V]	1xCarbamidomethyl [C4(100)]		0.015016	0.000259998	1	1	1	Q00839	Q00839 [332-339]	1	998.48	0	1.07187e+06		High	High	2	499.744	17.9048	0.0001583	0.00861	2.37	18.04	K.GKVCFEMK.V	[332-339]		Used
	FALSE	High	[R].KMCLFAGFQR.[K]	1xCarbamidomethyl [C3(100)]		0.0195098	0.000259998	1	1	2	Q00839	Q00839 [592-601]	1	1257.62	0	2.96338e+06		High	High	2	629.315	53.2616	0.0005897	0.02564	2.04	52.85	R.KMCLFAGFQR.K	[592-601]		Used
	FALSE	High	[K].KDCEVVMMIGLPGAGK.[T]	1xCarbamidomethyl [C3(100)]		3.50633e-10	0	1	1	1	Q00839	Q00839 [495-510]	1	1704.85	0	4501118		High	High	2	852.927	62.2114	0	2.611e-11	6.51	62.22	K.KDCEVVMMIGLPGAGK.T	[495-510]		Used
	FALSE	High	[K].MCLFAGFQR.[K]	1xCarbamidomethyl [C2(100)]		0.00787856	0.000259998	1	1	1	Q00839	Q00839 [593-601]	0	1129.53	0	5996226		High	High	2	565.268	62.7668	0.0001583	0.004188	2.64	62.8	K.MCLFAGFQR.K	[593-601]		Used
	FALSE	High	[RK].VCFEMK.[IV]	1xCarbamidomethyl [C2(100)]		0.100389	0.00386481	2	2	1	Q9BUJ2; Q00839	Q9BUJ2 [257-262]; Q00839 [334-339]	0	813.363	0	424820	Shared	High	High	2	407.186	27.0617	0.002931	0.07341	1.34	27.16	K.VCFEMK.V	[334-339]		Used
	FALSE	High	[K].RNFILDQTNVSAAAQR.[R]			0.00339189	0	1	1	1	Q00839	Q00839 [575-590]	1	1803.95	0		No Quan Values	High	High	3	601.987	46.0545	0	0.001635	2.61		K.RNFILDQTNVSAAAQR.R	[575-590]		Not Used
	FALSE	High	[R].NFILDQTNVSAAAQR.[R]			8.30582e-08	0	1	1	1	Q00839	Q00839 [576-590]	0	1647.84	0	9550663		High	High	2	824.426	57.8353	0	1.165e-08	3.17	57.9	R.NFILDQTNVSAAAQR.R	[576-590]		Used
	FALSE	High	[K].NQSQGYNQWQQGQFWGQKPWSQHYHQGYY.[-]			2.02822e-09	0	1	1	1	Q00839	Q00839 [797-825]	0	3658.61	0	2723434		High	High	3	1220.21	61.8271	0	1.853e-10	6.27	61.82	K.NQSQGYNQWQQGQFWGQKPWSQHYHQGYY.-	[797-825]		Used
	FALSE	High	[K].QMADTGKLNTLLQR.[A]			2.83226e-06	0	1	1	1	Q00839	Q00839 [545-558]	1	1588.85	0	497955		High	High	2	794.927	47.3425	0	6.009e-07	3.67	47.44	K.QMADTGKLNTLLQR.A	[545-558]		Used
	FALSE	High	[K].MMVAGFKK.[Q]			0.0519043	0.00128951	1	1	3	Q00839	Q00839 [537-544]	1	911.484	0	1.83671e+06		High	High	2	456.245	19.4987	0.0009202	0.03492	2.58	19.56	K.MMVAGFKK.Q	[537-544]		Used
	FALSE	High	[K].VTEKIPVR.[H]			0.0130059	0.000259998	1	1	1	Q00839	Q00839 [340-347]	1	941.578	0	1.33611e+06		High	High	2	471.292	14.5542	0.0001583	0.007362	2.78	14.61	K.VTEKIPVR.H	[340-347]		Used
	FALSE	High	[K].VSELKEELKK.[R]			0.194099	0.00977384	1	1	1	Q00839	Q00839 [13-22]	2	1202.7	0	846373		High	High	3	401.571	12.3225	0.008023	0.1545	1.21	12.48	K.VSELKEELKK.R	[13-22]		Used
	FALSE	High	[K].VSELKEELK.[K]			0.000183879	0	1	1	1	Q00839	Q00839 [13-21]	1	1074.6	0	537996		High	High	2	537.806	16.45	0	6.327e-05	2.63	16.46	K.VSELKEELK.K	[13-21]		Used
	FALSE	High	[K].YNILGTNTIMDK.[M]			0.000148358	0	1	1	1	Q00839	Q00839 [525-536]	0	1382.7	0	8021250		High	High	2	691.855	60.6999	0	4.975e-05	1.76	60.74	K.YNILGTNTIMDK.M	[525-536]		Used
	FALSE	High	[K].SSGPTSLFAVTVAPPGAR.[Q]			1.1512e-08	0	1	1	1	Q00839	Q00839 [187-204]	0	1714.91	0	15658673		High	High	2	857.96	65.5369	0	1.292e-09	4.91	65.6	K.SSGPTSLFAVTVAPPGAR.Q	[187-204]		Used
	FALSE	High	[K].DIDIHEVR.[I]			0.0127642	0.000259998	1	1	1	Q00839	Q00839 [353-360]	0	996.511	0	1.43533e+06		High	High	2	498.759	23.3985	0.0001583	0.007198	2.16	23.44	K.DIDIHEVR.I	[353-360]		Used
	FALSE	High	[K].DLPEHAVLK.[M]			0.00337059	0	1	1	1	Q00839	Q00839 [627-635]	0	1021.57	0	4.51067e+06		High	High	2	511.287	25.1739	0	0.001622	2.05	25.36	K.DLPEHAVLK.M	[627-635]		Used
	FALSE	High	[K].LLEQYKEESKK.[A]			0.000244291	0	1	1	1	Q00839	Q00839 [665-675]	2	1394.75	0	1.5863e+06		High	High	3	465.589	11.9414	0	8.705e-05	2.48	12.08	K.LLEQYKEESKK.A	[665-675]		Used
	FALSE	High	[K].LLEQYKEESK.[K]			3.7392e-06	0	1	1	1	Q00839	Q00839 [665-674]	1	1266.66	0	717840		High	High	2	633.833	15.47	0	8.201e-07	3.24	15.54	K.LLEQYKEESK.K	[665-674]		Used
	FALSE	High	[R].LSASSLTMESFAFLWAGGR.[A]			1.35056e-07	0	1	1	1	Q00839	Q00839 [306-324]	0	2031	0	2.14822e+06		High	High	2	1016	69.6837	0	2.014e-08	5.3	69.63	R.LSASSLTMESFAFLWAGGR.A	[306-324]		Used
	FALSE	High	[R].LQAALDDEEAGGRPAMEPGNGSLDLGGDSAGR.[S]			7.46578e-11	0	1	1	1	Q00839	Q00839 [38-69]	0	3126.44	0	1.44528e+06		High	High	3	1042.82	59.6906	0	4.666e-12	5.09	59.66	R.LQAALDDEEAGGRPAMEPGNGSLDLGGDSAGR.S	[38-69]		Used
	FALSE	High	[K].LNTLLQR.[A]			0.0378028	0.000733048	1	1	1	Q00839	Q00839 [552-558]	0	857.52	0	7.42416e+06		High	High	2	429.264	27.9296	0.0005171	0.02441	2.46	28.05	K.LNTLLQR.A	[552-558]		Used
	FALSE	High	[K].HAAENPGKYNILGTNTIMDK.[M]			1.67512e-10	0	1	1	1	Q00839	Q00839 [517-536]	1	2187.09	0	505248		High	High	3	729.7	47.1874	0	1.148e-11	4.99	47.24	K.HAAENPGKYNILGTNTIMDK.M	[517-536]		Used
	FALSE	High	[R].GYFEYIEENKYSR.[A]			4.08475e-06	0	1	1	2	Q00839	Q00839 [256-268]	1	1697.78	0	5931498		High	High	2	849.393	52.3895	0	9.014e-07	4.09	52.56	R.GYFEYIEENKYSR.A	[256-268]		Used
	FALSE	High	[R].GYFEYIEENK.[Y]			0.00533657	0	1	1	1	Q00839	Q00839 [256-265]	0	1291.58	0	969290		High	High	2	646.296	55.5917	9.332e-05	0.002716	2.23	55.68	R.GYFEYIEENK.Y	[256-265]		Used
FALSE	High	Master Protein	P04264	Keratin, type II cytoskeletal 1 OS=Homo sapiens OX=9606 GN=KRT1 PE=1 SV=6	0	140.942	43	26	33	22	1	644	66	8.12	101.42	26	4	5.23889e+07	High
	Checked	Confidence	Annotated Sequence	Modifications	Modifications in Master Proteins	Qvality PEP	Qvality q-value	# Protein Groups	# Proteins	# PSMs	Master Protein Accessions	Positions in Master Proteins	# Missed Cleavages	Theo. MH+ [Da]	# Razor Quan Results	Abundance: F1: Sample	Quan Info	Found in Sample: [S1] F1: Sample	Confidence (by Search Engine): Sequest HT	Charge (by Search Engine): Sequest HT	m/z [Da] (by Search Engine): Sequest HT	RT [min] (by Search Engine): Sequest HT	Percolator q-Value (by Search Engine): Sequest HT	Percolator PEP (by Search Engine): Sequest HT	XCorr (by Search Engine): Sequest HT	Top Apex RT [min]	Sequence in Protein	Positions in Protein	Peptide Group Modifications in Protein	Quan Usage
	FALSE	High	[K].NMQDMVEDYR.[N]	1xOxidation [M5(100)]		0.000649858	0	1	1	1	P04264	P04264 [258-267]	0	1316.52	0		No Quan Values	High	High	2	658.766	31.3283	0	0.0002585	2.3		K.NMQDMVEDYR.N	[258-267]		Not Used
	FALSE	High	[R].MSGECAPNVSVSVSTSHTTISGGGSR.[G]	1xOxidation [M1(100)]; 1xCarbamidomethyl [C5(100)]		0.000666473	0	1	1	1	P04264	P04264 [493-518]	0	2581.16	0		No Quan Values	High	High	3	861.059	39.2484	0	0.0002666	2.99		R.MSGECAPNVSVSVSTSHTTISGGGSR.G	[493-518]		Not Used
	FALSE	High	[R].MSGECAPNVSVSVSTSHTTISGGGSR.[G]	1xCarbamidomethyl [C5(100)]		3.4101e-08	0	1	1	1	P04264	P04264 [493-518]	0	2565.17	0		No Quan Values	High	High	3	855.725	42.9626	0	4.318e-09	4.91		R.MSGECAPNVSVSVSTSHTTISGGGSR.G	[493-518]		Not Used
	FALSE	High	[R].FSSCGGGGGSFGAGGGFGSR.[S]	1xCarbamidomethyl [C4(100)]		1.50464e-10	0	1	1	2	P04264	P04264 [46-65]	0	1765.73	0	1.47502e+06		High	High	2	883.371	42.0481	0	1.203e-07	4.28	41.64	R.FSSCGGGGGSFGAGGGFGSR.S	[46-65]		Used
	FALSE	High	[K].NMQDMVEDYR.[N]			0.00608981	0.000152699	1	1	1	P04264	P04264 [258-267]	0	1300.53	0	2290761		High	High	2	650.769	45.2583	9.332e-05	0.00314	2.44	45.24	K.NMQDMVEDYR.N	[258-267]		Used
	FALSE	High	[R].NSKIEISELNR.[V]			0.0061282	0.000152699	1	1	1	P04264	P04264 [393-403]	1	1302.7	0	277631		High	High	2	651.855	27.7068	9.332e-05	0.003161	1.97	27.66	R.NSKIEISELNR.V	[393-403]		Used
	FALSE	High	[K].NKLNDLEDALQQAK.[E]			1.21311e-07	0	1	1	1	P04264	P04264 [442-455]	1	1599.83	0	1.18228e+06		High	High	2	800.42	57.2529	0	1.779e-08	4.19	57.44	K.NKLNDLEDALQQAK.E	[442-455]		Used
	FALSE	High	[RK].NKYEDEINKR.[T]			2.65897e-06	0	4	6	3	P04264; P04259; P05787; P13647	P04264 [268-277]; P04259 [251-260]; P05787 [177-186]; P13647 [256-265]	2	1308.65	0	523841	Shared	High	High	3	436.89	10.2192	0	5.611e-07	3.49	10	R.NKYEDEINKR.T	[268-277]		Used
	FALSE	High	[K].QISNLQQSISDAEQR.[G]			1.91126e-07	0	1	1	1	P04264	P04264 [418-432]	0	1716.85	0	1.01007e+06		High	High	2	858.93	47.1211	0	2.964e-08	3.87	47.14	K.QISNLQQSISDAEQR.G	[418-432]		Used
	FALSE	High	[K].YEELQITAGR.[H]			0.0091588	0.000259998	2	2	1	P04264; P04259	P04264 [377-386]; P04259 [360-369]	0	1179.6	0	3.09379e+06	Shared	High	High	2	590.299	38.202	0.0001583	0.004983	3.09	38.39	K.YEELQITAGR.H	[377-386]		Used
	FALSE	High	[K].WELLQQVDTSTR.[T]			9.45899e-06	0	1	1	1	P04264	P04264 [212-223]	0	1475.75	0	10835942		High	High	2	738.38	62.0202	0	2.299e-06	3.7	62.04	K.WELLQQVDTSTR.T	[212-223]		Used
	FALSE	High	[K].SKAEAESLYQSK.[Y]			1.85533e-06	0	1	1	1	P04264	P04264 [365-376]	1	1340.67	1	1.78069e+06		High	High	2	670.839	12.9633	0	3.75e-07	3.82	13.06	K.SKAEAESLYQSK.Y	[365-376]		Used
	FALSE	High	[R].SGGGFSSGSAGIINYQR.[R]			5.88014e-07	0	1	1	1	P04264	P04264 [13-29]	0	1657.79	0		No Quan Values	High	High	2	829.399	48.1132	0	1.042e-07	3.38		R.SGGGFSSGSAGIINYQR.R	[13-29]		Not Used
	FALSE	High	[R].SLDLDSIIAEVK.[A]			7.0879e-05	0	1	1	1	P04264	P04264 [344-355]	0	1302.72	0		No Quan Values	High	High	2	651.861	68.1794	0	2.175e-05	1.61		R.SLDLDSIIAEVK.A	[344-355]		Not Used
	FALSE	High	[R].SLVNLGGSK.[S]			0.00126855	0	1	1	1	P04264	P04264 [66-74]	0	874.499	0	1.76823e+06		High	High	2	437.754	27.5543	0	0.0005453	2.34	27.66	R.SLVNLGGSK.S	[66-74]		Used
	FALSE	High	[K].SISISVAR.[G]			0.015016	0.000259998	1	1	1	P04264	P04264 [75-82]	0	832.489	0	2.88063e+06		High	High	2	416.748	30.4452	0.0001583	0.008621	2.07	30.53	K.SISISVAR.G	[75-82]		Used
	FALSE	High	[K].SLNNQFASFIDKVR.[F]			5.3827e-07	0	1	1	1	P04264	P04264 [186-199]	1	1638.86	0		No Quan Values	High	High	2	819.934	63.9265	0	9.386e-08	4.67		K.SLNNQFASFIDKVR.F	[186-199]		Not Used
	FALSE	High	[K].SLNNQFASFIDK.[V]			0.000112376	0	1	1	1	P04264	P04264 [186-197]	0	1383.69	0	7.30536e+06		High	High	2	692.349	62.7368	0	3.645e-05	3.93	62.79	K.SLNNQFASFIDK.V	[186-197]		Used
	FALSE	High	[R].TLLEGEESR.[M]			0.0281306	0.000498078	1	1	1	P04264	P04264 [484-492]	0	1033.52	0		No Quan Values	High	High	2	517.262	19.5299	0.0003778	0.01746	1.65		R.TLLEGEESR.M	[484-492]		Not Used
	FALSE	High	[R].THNLEPYFESFINNLRR.[R]			1.49971e-05	0	1	1	1	P04264	P04264 [224-240]	1	2150.08	0		No Quan Values	High	High	3	717.364	67.0596	0	3.861e-06	4.23		R.THNLEPYFESFINNLRR.R	[224-240]		Not Used
	FALSE	High	[R].THNLEPYFESFINNLR.[R]			7.13799e-08	0	1	1	1	P04264	P04264 [224-239]	0	1993.98	0		Not Reliable	High	High	2	997.49	67.8489	0	9.874e-09	4.38		R.THNLEPYFESFINNLR.R	[224-239]		Not Used
[truncated: 8,395 more rows]

## Sheet: List of primers
name	Forward	Reverse
[truncated: 12 more rows]
