# Supplementary material for: Architecture and activation of human muscle phosphorylase kinase
Source: Nat Commun. 2024 Mar 28;15:2719. doi: 10.1038/s41467-024-47049-2 (PMC10978961; doi:10.1038/s41467-024-47049-2)
Supplement: Supplementary file 7 — Source Data [file 41467_2024_47049_MOESM7_ESM.xlsx]

## Sheet: Fig.1
Fig. 1b
Fig. 1c

## Sheet: Fig. 2
Fig. 2e
	maltose	αγδ	PhK	GAA	isomaltose	αγδ	PhK	GAA	glycogen	αγδ	PhK	GAA
		-0.011	-0.086	10.58		0.001	-0.001	1.26		0.002	0.002	0.25
		-0.054	-0.022	11.42		-0.001	-0.001	1.47		-0.008	-0.006	0.22
		-0.011	0.011	10.82		0.001	-0.001	1.44		-0.008	-0.008	0.2

## Sheet: Fig. 3
Fig. 3f

## Sheet: Sup. 3
Supplementary Data Fig. 3b
